# Supplementary material for: Genomic variants in mouse model induced by azoxymethane and dextran sodium sulfate improperly mimic human colorectal cancer
Source: Sci Rep. 2017 Feb 7;7:25. doi: 10.1038/s41598-017-00057-3 (PMC5453956; doi:10.1038/s41598-017-00057-3)
Supplement: Supplementary file 2 — Supplementary Table S3 [file 41598_2017_57_MOESM2_ESM.xls]

## Sheet: Sheet1
#Chromosome	Position	Reference_Allele	Altered_Allele	Variant_Type	dbSNP_RS	Gene_Symbol	MGI_ID	Variant_Classification	Mutation_position	Base_substitution	AAChange	SIFT_Score	SIFT_Effect	Sample_ID	Mouse_ID	Capture_Method	Sequencer	NCBI_Build
chr1	121684545	C	T	SNP	.	Ptpn4	1099792	intronic	-	-	-	-	-	7-1-A	7-1	Agilent_SureSelectXT_Mouse_All_Exon_Kit	HiSeq2000	NCBIM37/mm9
chr1	121684546	A	G	SNP	.	Ptpn4	1099792	intronic	-	-	-	-	-	7-1-A	7-1	Agilent_SureSelectXT_Mouse_All_Exon_Kit	HiSeq2000	NCBIM37/mm9
chr1	121684547	G	T	SNP	.	Ptpn4	1099792	intronic	-	-	-	-	-	7-1-A	7-1	Agilent_SureSelectXT_Mouse_All_Exon_Kit	HiSeq2000	NCBIM37/mm9
chr1	174104228	G	T	SNP	.	Dcaf8	91860	intronic	-	-	-	-	-	7-1-A	7-1	Agilent_SureSelectXT_Mouse_All_Exon_Kit	HiSeq2000	NCBIM37/mm9
chr1	85071644	G	A	SNP	.	-	-	intergenic	-	-	-	-	-	7-1-A	7-1	Agilent_SureSelectXT_Mouse_All_Exon_Kit	HiSeq2000	NCBIM37/mm9
chr1	85071657	T	C	SNP	.	-	-	intergenic	-	-	-	-	-	7-1-A	7-1	Agilent_SureSelectXT_Mouse_All_Exon_Kit	HiSeq2000	NCBIM37/mm9
chr1	85238465	C	T	SNP	.	-	-	intergenic	-	-	-	0.350	Tolerated	7-1-A	7-1	Agilent_SureSelectXT_Mouse_All_Exon_Kit	HiSeq2000	NCBIM37/mm9
chr1	85251141	C	A	SNP	rs51272724	C130026I21Rik	3612702	exonic:synonymous SNV	exon5	c.G462T	p.T154T	1.000	Tolerated	7-1-A	7-1	Agilent_SureSelectXT_Mouse_All_Exon_Kit	HiSeq2000	NCBIM37/mm9
chr1	89102338	AC	A	DEL	.	Chrng	87895	upstream	-	-	-	-	-	7-1-A	7-1	Agilent_SureSelectXT_Mouse_All_Exon_Kit	HiSeq2000	NCBIM37/mm9
chr1	90108716	G	T	SNP	rs49882561	Ugt1a1	98898	exonic:nonsynonymous SNV	exon1	c.G140T	p.G47V	0.314	Tolerated	7-1-A	7-1	Agilent_SureSelectXT_Mouse_All_Exon_Kit	HiSeq2000	NCBIM37/mm9
chr1	90139112	C	T	SNP	rs48485339	Mroh2a	3705228	intronic	-	-	-	-	-	7-1-A	7-1	Agilent_SureSelectXT_Mouse_All_Exon_Kit	HiSeq2000	NCBIM37/mm9
chr1	90151778	G	A	SNP	rs50969768	Mroh2a	3705228	exonic:synonymous SNV	exon33	c.G3771A	p.G1257G	1.000	Tolerated	7-1-A	7-1	Agilent_SureSelectXT_Mouse_All_Exon_Kit	HiSeq2000	NCBIM37/mm9
chr1	90162853	TCTGGGAGGGCTTGCTCCGGGGGCAGTGTGTCCTGTTCTTGTGCAGCCCCTG	T	DEL	.	A730008H23Rik	-	exonic:nonframeshift deletion	exon5	c.628_678del	p.210_226del	NA	NA	7-1-A	7-1	Agilent_SureSelectXT_Mouse_All_Exon_Kit	HiSeq2000	NCBIM37/mm9
chr10	19851805	C	A	SNP	.	Map3k5	1346876	exonic:nonsynonymous SNV	exon26	c.C3573A	p.S1191R	0.085	Tolerated	7-1-A	7-1	Agilent_SureSelectXT_Mouse_All_Exon_Kit	HiSeq2000	NCBIM37/mm9
chr10	28750255	G	A	SNP	.	-	-	intergenic	-	-	-	-	-	7-1-A	7-1	Agilent_SureSelectXT_Mouse_All_Exon_Kit	HiSeq2000	NCBIM37/mm9
chr10	52248395	G	A	SNP	.	-	-	intergenic	-	-	-	-	-	7-1-A	7-1	Agilent_SureSelectXT_Mouse_All_Exon_Kit	HiSeq2000	NCBIM37/mm9
chr10	57690640	G	A	SNP	rs51193531	-	-	intergenic	-	-	-	-	-	7-1-A	7-1	Agilent_SureSelectXT_Mouse_All_Exon_Kit	HiSeq2000	NCBIM37/mm9
chr10	59780724	C	T	SNP	.	Cdh23	1890219	exonic:synonymous SNV	exon49	c.G6828A	p.K2276K	1.000	Tolerated	7-1-A	7-1	Agilent_SureSelectXT_Mouse_All_Exon_Kit	HiSeq2000	NCBIM37/mm9
chr11	100616935	TC	T	DEL	.	Kcnh4	2156184	intronic	-	-	-	-	-	7-1-A	7-1	Agilent_SureSelectXT_Mouse_All_Exon_Kit	HiSeq2000	NCBIM37/mm9
chr12	89134252	G	A	SNP	.	Gm2022	3780191	UTR3	-	-	-	-	-	7-1-A	7-1	Agilent_SureSelectXT_Mouse_All_Exon_Kit	HiSeq2000	NCBIM37/mm9
chr12	89322577	G	C	SNP	.	Gm21319	5434674	splicing	exon2	c.436+1G>C	-	-	-	7-1-A	7-1	Agilent_SureSelectXT_Mouse_All_Exon_Kit	HiSeq2000	NCBIM37/mm9
chr12	89322583	A	T	SNP	.	Gm21319	5434674	intronic	-	-	-	-	-	7-1-A	7-1	Agilent_SureSelectXT_Mouse_All_Exon_Kit	HiSeq2000	NCBIM37/mm9
chr12	89322585	T	A	SNP	.	Gm21319	5434674	intronic	-	-	-	-	-	7-1-A	7-1	Agilent_SureSelectXT_Mouse_All_Exon_Kit	HiSeq2000	NCBIM37/mm9
chr13	66384932	G	A	SNP	.	-	-	intergenic	-	-	-	-	-	7-1-A	7-1	Agilent_SureSelectXT_Mouse_All_Exon_Kit	HiSeq2000	NCBIM37/mm9
chr13	66384948	T	C	SNP	rs46617224	-	-	intergenic	-	-	-	-	-	7-1-A	7-1	Agilent_SureSelectXT_Mouse_All_Exon_Kit	HiSeq2000	NCBIM37/mm9
chr13	66384950	C	A	SNP	.	-	-	intergenic	-	-	-	-	-	7-1-A	7-1	Agilent_SureSelectXT_Mouse_All_Exon_Kit	HiSeq2000	NCBIM37/mm9
chr13	66673900	G	T	SNP	.	-	-	intergenic	-	-	-	-	-	7-1-A	7-1	Agilent_SureSelectXT_Mouse_All_Exon_Kit	HiSeq2000	NCBIM37/mm9
chr13	66673902	A	G	SNP	rs46617224	-	-	intergenic	-	-	-	-	-	7-1-A	7-1	Agilent_SureSelectXT_Mouse_All_Exon_Kit	HiSeq2000	NCBIM37/mm9
chr14	44183311	T	C	SNP	.	Gm10375	3704433	exonic:nonsynonymous SNV	exon3	c.A286G	p.K96E	0.531	Tolerated	7-1-A	7-1	Agilent_SureSelectXT_Mouse_All_Exon_Kit	HiSeq2000	NCBIM37/mm9
chr14	52030798	T	C	SNP	.	Vmn2r88	1316662	exonic:synonymous SNV	exon1	c.T123C	p.D41D	1.000	Tolerated	7-1-A	7-1	Agilent_SureSelectXT_Mouse_All_Exon_Kit	HiSeq2000	NCBIM37/mm9
chr14	52030823	C	A	SNP	.	Vmn2r88	1316662	exonic:nonsynonymous SNV	exon1	c.C148A	p.L50I	0.348	Tolerated	7-1-A	7-1	Agilent_SureSelectXT_Mouse_All_Exon_Kit	HiSeq2000	NCBIM37/mm9
chr14	52032686	C	G	SNP	.	Vmn2r88	1316662	intronic	-	-	-	-	-	7-1-A	7-1	Agilent_SureSelectXT_Mouse_All_Exon_Kit	HiSeq2000	NCBIM37/mm9
chr14	52033736	A	T	SNP	.	Vmn2r88	1316662	exonic:synonymous SNV	exon3	c.A855T	p.T285T	0.816	Tolerated	7-1-A	7-1	Agilent_SureSelectXT_Mouse_All_Exon_Kit	HiSeq2000	NCBIM37/mm9
chr14	52033744	T	C	SNP	.	Vmn2r88	1316662	exonic:nonsynonymous SNV	exon3	c.T863C	p.V288A	0.066	Tolerated	7-1-A	7-1	Agilent_SureSelectXT_Mouse_All_Exon_Kit	HiSeq2000	NCBIM37/mm9
chr14	52033985	C	A	SNP	.	Vmn2r88	1316662	exonic:synonymous SNV	exon3	c.C1104A	p.I368I	0.673	Tolerated	7-1-A	7-1	Agilent_SureSelectXT_Mouse_All_Exon_Kit	HiSeq2000	NCBIM37/mm9
chr14	52034030	A	C	SNP	.	Vmn2r88	1316662	exonic:synonymous SNV	exon3	c.A1149C	p.T383T	0.231	Tolerated	7-1-A	7-1	Agilent_SureSelectXT_Mouse_All_Exon_Kit	HiSeq2000	NCBIM37/mm9
chr14	52034043	G	T	SNP	.	Vmn2r88	1316662	exonic:nonsynonymous SNV	exon3	c.G1162T	p.A388S	0.153	Tolerated	7-1-A	7-1	Agilent_SureSelectXT_Mouse_All_Exon_Kit	HiSeq2000	NCBIM37/mm9
chr14	52034086	A	G	SNP	rs30949624	Vmn2r88	1316662	exonic:nonsynonymous SNV	exon3	c.A1205G	p.N402S	0.081	Tolerated	7-1-A	7-1	Agilent_SureSelectXT_Mouse_All_Exon_Kit	HiSeq2000	NCBIM37/mm9
chr14	52034090	G	A	SNP	rs30571687	Vmn2r88	1316662	exonic:synonymous SNV	exon3	c.G1209A	p.L403L	0.535	Tolerated	7-1-A	7-1	Agilent_SureSelectXT_Mouse_All_Exon_Kit	HiSeq2000	NCBIM37/mm9
chr14	52075445	A	G	SNP	.	Vmn2r89	1316707	exonic:synonymous SNV	exon3	c.A576G	p.L192L	1.000	Tolerated	7-1-A	7-1	Agilent_SureSelectXT_Mouse_All_Exon_Kit	HiSeq2000	NCBIM37/mm9
chr14	52077042	T	C	SNP	.	Vmn2r89	1316707	exonic:synonymous SNV	exon4	c.T1303C	p.L435L	0.686	Tolerated	7-1-A	7-1	Agilent_SureSelectXT_Mouse_All_Exon_Kit	HiSeq2000	NCBIM37/mm9
chr14	52078475	G	A	SNP	.	Vmn2r89	1316707	intronic	-	-	-	-	-	7-1-A	7-1	Agilent_SureSelectXT_Mouse_All_Exon_Kit	HiSeq2000	NCBIM37/mm9
chr15	60661932	AG	A	DEL	.	9930014A18Rik	2444091	ncRNA_exonic	-	-	-	-	-	7-1-A	7-1	Agilent_SureSelectXT_Mouse_All_Exon_Kit	HiSeq2000	NCBIM37/mm9
chr15	81700820	C	G	SNP	.	Phf5a	2156864	exonic:nonsynonymous SNV	exon3	c.G185C	p.G62A	0.037	Damaging	7-1-A	7-1	Agilent_SureSelectXT_Mouse_All_Exon_Kit	HiSeq2000	NCBIM37/mm9
chr16	21080576	C	T	SNP	.	-	-	intergenic	-	-	-	-	-	7-1-A	7-1	Agilent_SureSelectXT_Mouse_All_Exon_Kit	HiSeq2000	NCBIM37/mm9
chr16	32753950	C	T	SNP	.	Muc4	2153525	exonic:nonsynonymous SNV	exon3	c.C3739T	p.P1247S	0.130	Tolerated	7-1-A	7-1	Agilent_SureSelectXT_Mouse_All_Exon_Kit	HiSeq2000	NCBIM37/mm9
chr16	32753960	C	A	SNP	.	Muc4	2153525	exonic:nonsynonymous SNV	exon3	c.C3749A	p.T1250N	0.017	Damaging	7-1-A	7-1	Agilent_SureSelectXT_Mouse_All_Exon_Kit	HiSeq2000	NCBIM37/mm9
chr16	32753973	G	T	SNP	.	Muc4	2153525	exonic:nonsynonymous SNV	exon3	c.G3762T	p.E1254D	0.063	Tolerated	7-1-A	7-1	Agilent_SureSelectXT_Mouse_All_Exon_Kit	HiSeq2000	NCBIM37/mm9
chr16	32755878	A	T	SNP	.	Muc4	2153525	exonic:nonsynonymous SNV	exon4	c.A5665T	p.T1889S	1.000	Tolerated	7-1-A	7-1	Agilent_SureSelectXT_Mouse_All_Exon_Kit	HiSeq2000	NCBIM37/mm9
chr16	32755943	G	C	SNP	.	Muc4	2153525	exonic:nonsynonymous SNV	exon4	c.G5730C	p.L1910F	0.009	Damaging	7-1-A	7-1	Agilent_SureSelectXT_Mouse_All_Exon_Kit	HiSeq2000	NCBIM37/mm9
chr17	23433783	A	G	SNP	.	Vmn2r114	3648252	intronic	-	-	-	-	-	7-1-A	7-1	Agilent_SureSelectXT_Mouse_All_Exon_Kit	HiSeq2000	NCBIM37/mm9
chr17	23445063	G	A	SNP	.	Vmn2r114	3648252	exonic:synonymous SNV	exon4	c.C1461T	p.Y487Y	1.000	Tolerated	7-1-A	7-1	Agilent_SureSelectXT_Mouse_All_Exon_Kit	HiSeq2000	NCBIM37/mm9
chr17	23445084	T	G	SNP	.	Vmn2r114	3648252	exonic:nonsynonymous SNV	exon4	c.A1440C	p.K480N	0.000	Damaging	7-1-A	7-1	Agilent_SureSelectXT_Mouse_All_Exon_Kit	HiSeq2000	NCBIM37/mm9
chr17	23445097	T	C	SNP	.	Vmn2r114	3648252	exonic:nonsynonymous SNV	exon4	c.A1427G	p.E476G	1.000	Tolerated	7-1-A	7-1	Agilent_SureSelectXT_Mouse_All_Exon_Kit	HiSeq2000	NCBIM37/mm9
chr17	23445142	T	A	SNP	.	Vmn2r114	3648252	exonic:nonsynonymous SNV	exon4	c.A1382T	p.E461V	0.257	Tolerated	7-1-A	7-1	Agilent_SureSelectXT_Mouse_All_Exon_Kit	HiSeq2000	NCBIM37/mm9
chr17	23445144	C	T	SNP	.	Vmn2r114	3648252	exonic:synonymous SNV	exon4	c.G1380A	p.Q460Q	0.614	Tolerated	7-1-A	7-1	Agilent_SureSelectXT_Mouse_All_Exon_Kit	HiSeq2000	NCBIM37/mm9
chr17	23447999	G	A	SNP	.	Vmn2r114	3648252	exonic:nonsynonymous SNV	exon2	c.C400T	p.L134F	0.116	Tolerated	7-1-A	7-1	Agilent_SureSelectXT_Mouse_All_Exon_Kit	HiSeq2000	NCBIM37/mm9
chr17	23482008	G	A	SNP	.	Vmn2r115	3647235	intronic	-	-	-	-	-	7-1-A	7-1	Agilent_SureSelectXT_Mouse_All_Exon_Kit	HiSeq2000	NCBIM37/mm9
chr17	23482860	G	A	SNP	rs51125772	Vmn2r115	3647235	exonic:synonymous SNV	exon3	c.G753A	p.L251L	1.000	Tolerated	7-1-A	7-1	Agilent_SureSelectXT_Mouse_All_Exon_Kit	HiSeq2000	NCBIM37/mm9
chr17	23497078	A	C	SNP	rs33263228	Vmn2r115	3647235	exonic:nonsynonymous SNV	exon6	c.A2557C	p.N853H	0.626	Tolerated	7-1-A	7-1	Agilent_SureSelectXT_Mouse_All_Exon_Kit	HiSeq2000	NCBIM37/mm9
chr17	23497085	G	A	SNP	.	Vmn2r115	3647235	exonic:nonsynonymous SNV	exon6	c.G2564A	p.R855H	0.630	Tolerated	7-1-A	7-1	Agilent_SureSelectXT_Mouse_All_Exon_Kit	HiSeq2000	NCBIM37/mm9
chr17	23538484	T	A	SNP	.	Vmn2r116	3646674	exonic:nonsynonymous SNV	exon6	c.T2224A	p.S742T	0.000	Damaging	7-1-A	7-1	Agilent_SureSelectXT_Mouse_All_Exon_Kit	HiSeq2000	NCBIM37/mm9
chr17	23616464	T	A	SNP	.	Vmn2r117	3648766	exonic:nonsynonymous SNV	exon1	c.A101T	p.D34V	0.490	Tolerated	7-1-A	7-1	Agilent_SureSelectXT_Mouse_All_Exon_Kit	HiSeq2000	NCBIM37/mm9
chr17	23616472	C	G	SNP	.	Vmn2r117	3648766	exonic:nonsynonymous SNV	exon1	c.G93C	p.Q31H	0.147	Tolerated	7-1-A	7-1	Agilent_SureSelectXT_Mouse_All_Exon_Kit	HiSeq2000	NCBIM37/mm9
chr17	23616513	A	C	SNP	.	Vmn2r117	3648766	exonic:nonsynonymous SNV	exon1	c.T52G	p.S18A	0.413	Tolerated	7-1-A	7-1	Agilent_SureSelectXT_Mouse_All_Exon_Kit	HiSeq2000	NCBIM37/mm9
chr17	23616566	T	A	SNP	.	Vmn2r117	3648766	upstream	-	-	-	-	-	7-1-A	7-1	Agilent_SureSelectXT_Mouse_All_Exon_Kit	HiSeq2000	NCBIM37/mm9
chr17	25968990	C	G	SNP	.	Stub1	1891731	splicing	exon3	c.361+1G>C	-	-	-	7-1-A	7-1	Agilent_SureSelectXT_Mouse_All_Exon_Kit	HiSeq2000	NCBIM37/mm9
chr17	25969022	A	G	SNP	.	Stub1	1891731	exonic:synonymous SNV	exon2	c.T330C	p.S110S	1.000	Tolerated	7-1-A	7-1	Agilent_SureSelectXT_Mouse_All_Exon_Kit	HiSeq2000	NCBIM37/mm9
chr17	25969094	T	G	SNP	.	Stub1	1891731	exonic:synonymous SNV	exon2	c.A258C	p.R86R	1.000	Tolerated	7-1-A	7-1	Agilent_SureSelectXT_Mouse_All_Exon_Kit	HiSeq2000	NCBIM37/mm9
chr17	25969106	A	G	SNP	.	Stub1	1891731	exonic:synonymous SNV	exon2	c.T246C	p.A82A	0.899	Tolerated	7-1-A	7-1	Agilent_SureSelectXT_Mouse_All_Exon_Kit	HiSeq2000	NCBIM37/mm9
chr17	25969109	A	C	SNP	.	Stub1	1891731	exonic:synonymous SNV	exon2	c.T243G	p.L81L	0.439	Tolerated	7-1-A	7-1	Agilent_SureSelectXT_Mouse_All_Exon_Kit	HiSeq2000	NCBIM37/mm9
chr17	25969112	T	G	SNP	.	Stub1	1891731	exonic:synonymous SNV	exon2	c.A240C	p.A80A	1.000	Tolerated	7-1-A	7-1	Agilent_SureSelectXT_Mouse_All_Exon_Kit	HiSeq2000	NCBIM37/mm9
chr17	3079341	G	A	SNP	.	Pisd-ps2	3612472	ncRNA_intronic	-	-	-	-	-	7-1-A	7-1	Agilent_SureSelectXT_Mouse_All_Exon_Kit	HiSeq2000	NCBIM37/mm9
chr17	3079342	A	G	SNP	.	Pisd-ps2	3612472	ncRNA_intronic	-	-	-	-	-	7-1-A	7-1	Agilent_SureSelectXT_Mouse_All_Exon_Kit	HiSeq2000	NCBIM37/mm9
chr17	3079350	C	A	SNP	.	Pisd-ps2	3612472	ncRNA_intronic	-	-	-	-	-	7-1-A	7-1	Agilent_SureSelectXT_Mouse_All_Exon_Kit	HiSeq2000	NCBIM37/mm9
chr17	35473103	C	T	SNP	.	-	-	intergenic	-	-	-	-	-	7-1-A	7-1	Agilent_SureSelectXT_Mouse_All_Exon_Kit	HiSeq2000	NCBIM37/mm9
chr17	35473259	T	C	SNP	.	-	-	intergenic	-	-	-	-	-	7-1-A	7-1	Agilent_SureSelectXT_Mouse_All_Exon_Kit	HiSeq2000	NCBIM37/mm9
chr17	50381386	C	G	SNP	.	-	-	intergenic	-	-	-	-	-	7-1-A	7-1	Agilent_SureSelectXT_Mouse_All_Exon_Kit	HiSeq2000	NCBIM37/mm9
chr18	80646041	G	C	SNP	.	Ctdp1	1926953	exonic:synonymous SNV	exon8	c.C1977G	p.T659T	1.000	Tolerated	7-1-A	7-1	Agilent_SureSelectXT_Mouse_All_Exon_Kit	HiSeq2000	NCBIM37/mm9
chr19	46382925	G	C	SNP	.	Nfkb2	1099800	exonic:nonsynonymous SNV	exon10	c.G943C	p.G315R	0.154	Tolerated	7-1-A	7-1	Agilent_SureSelectXT_Mouse_All_Exon_Kit	HiSeq2000	NCBIM37/mm9
chr1_random	626759	A	T	SNP	.	-	-	intergenic	-	-	-	NA	NA	7-1-A	7-1	Agilent_SureSelectXT_Mouse_All_Exon_Kit	HiSeq2000	NCBIM37/mm9
chr1_random	640359	A	G	SNP	.	-	-	intergenic	-	-	-	NA	NA	7-1-A	7-1	Agilent_SureSelectXT_Mouse_All_Exon_Kit	HiSeq2000	NCBIM37/mm9
chr1_random	795408	C	T	SNP	.	-	-	intergenic	-	-	-	NA	NA	7-1-A	7-1	Agilent_SureSelectXT_Mouse_All_Exon_Kit	HiSeq2000	NCBIM37/mm9
chr1_random	811611	G	T	SNP	.	-	-	intergenic	-	-	-	NA	NA	7-1-A	7-1	Agilent_SureSelectXT_Mouse_All_Exon_Kit	HiSeq2000	NCBIM37/mm9
chr2	118370789	GC	G	DEL	.	Bmf	2176433	intronic	-	-	-	-	-	7-1-A	7-1	Agilent_SureSelectXT_Mouse_All_Exon_Kit	HiSeq2000	NCBIM37/mm9
chr3	113056017	G	A	SNP	rs13460711	Amy2a5	88020	exonic:synonymous SNV	exon7	c.C1011T	p.V337V	1.000	Tolerated	7-1-A	7-1	Agilent_SureSelectXT_Mouse_All_Exon_Kit	HiSeq2000	NCBIM37/mm9
chr3	113153926	G	A	SNP	.	Amy2a2	3711220	intronic	-	-	-	-	-	7-1-A	7-1	Agilent_SureSelectXT_Mouse_All_Exon_Kit	HiSeq2000	NCBIM37/mm9
chr3	15417100	G	T	SNP	rs49955541	Sirpb1a	2444824	exonic:nonsynonymous SNV	exon2	c.C167A	p.S56Y	0.024	Damaging	7-1-A	7-1	Agilent_SureSelectXT_Mouse_All_Exon_Kit	HiSeq2000	NCBIM37/mm9
chr3	15542098	C	T	SNP	rs48571553	Sirpb1b	3779828	intronic	-	-	-	-	-	7-1-A	7-1	Agilent_SureSelectXT_Mouse_All_Exon_Kit	HiSeq2000	NCBIM37/mm9
chr3	15542120	T	A	SNP	rs48038544	Sirpb1b	3779828	intronic	-	-	-	-	-	7-1-A	7-1	Agilent_SureSelectXT_Mouse_All_Exon_Kit	HiSeq2000	NCBIM37/mm9
chr3	15542137	C	T	SNP	rs48094938	Sirpb1b	3779828	intronic	-	-	-	-	-	7-1-A	7-1	Agilent_SureSelectXT_Mouse_All_Exon_Kit	HiSeq2000	NCBIM37/mm9
chr3	15542145	T	A	SNP	rs46299824	Sirpb1b	3779828	intronic	-	-	-	-	-	7-1-A	7-1	Agilent_SureSelectXT_Mouse_All_Exon_Kit	HiSeq2000	NCBIM37/mm9
chr3	15542152	C	A	SNP	rs50913014	Sirpb1b	3779828	intronic	-	-	-	-	-	7-1-A	7-1	Agilent_SureSelectXT_Mouse_All_Exon_Kit	HiSeq2000	NCBIM37/mm9
chr3	15542165	T	C	SNP	rs47472470	Sirpb1b	3779828	exonic:synonymous SNV	exon4	c.A1056G	p.R352R	0.362	Tolerated	7-1-A	7-1	Agilent_SureSelectXT_Mouse_All_Exon_Kit	HiSeq2000	NCBIM37/mm9
chr3	15732908	G	A	SNP	rs47045838	LOC100038947	-	intronic	-	-	-	-	-	7-1-A	7-1	Agilent_SureSelectXT_Mouse_All_Exon_Kit	HiSeq2000	NCBIM37/mm9
chr3	15732935	A	T	SNP	rs49960734	LOC100038947	-	exonic:nonsynonymous SNV	exon3	c.T739A	p.F247I	0.743	Tolerated	7-1-A	7-1	Agilent_SureSelectXT_Mouse_All_Exon_Kit	HiSeq2000	NCBIM37/mm9
chr4	129626245	TG	T	DEL	.	-	-	intergenic	-	-	-	-	-	7-1-A	7-1	Agilent_SureSelectXT_Mouse_All_Exon_Kit	HiSeq2000	NCBIM37/mm9
chr4	146549915	G	A	SNP	rs47508762	Znf41-ps	1917255	ncRNA_intronic	-	-	-	-	-	7-1-A	7-1	Agilent_SureSelectXT_Mouse_All_Exon_Kit	HiSeq2000	NCBIM37/mm9
chr4	147052441	A	G	SNP	rs50520446	Zfp534	3650650	exonic:synonymous SNV	exon3	c.T42C	p.T14T	1.000	Tolerated	7-1-A	7-1	Agilent_SureSelectXT_Mouse_All_Exon_Kit	HiSeq2000	NCBIM37/mm9
chr4	147112081	C	A	SNP	rs27596896	-	-	intergenic	-	-	-	-	-	7-1-A	7-1	Agilent_SureSelectXT_Mouse_All_Exon_Kit	HiSeq2000	NCBIM37/mm9
chr4	6143046	C	T	SNP	.	Ubxn2b	1915303	intronic	-	-	-	-	-	7-1-A	7-1	Agilent_SureSelectXT_Mouse_All_Exon_Kit	HiSeq2000	NCBIM37/mm9
chr5	130684163	G	A	SNP	.	Rabgef1	1929459	intronic	-	-	-	-	-	7-1-A	7-1	Agilent_SureSelectXT_Mouse_All_Exon_Kit	HiSeq2000	NCBIM37/mm9
chr5	146615333	T	C	SNP	.	Cyp3a44	2449818	exonic:synonymous SNV	exon2	c.A72G	p.R24R	0.199	Tolerated	7-1-A	7-1	Agilent_SureSelectXT_Mouse_All_Exon_Kit	HiSeq2000	NCBIM37/mm9
chr5	14912325	T	G	SNP	rs46675580	Gm9758	3704245	intronic	-	-	-	-	-	7-1-A	7-1	Agilent_SureSelectXT_Mouse_All_Exon_Kit	HiSeq2000	NCBIM37/mm9
chr5	14915232	C	G	SNP	rs46554839	Gm9758	3704245	upstream	-	-	-	-	-	7-1-A	7-1	Agilent_SureSelectXT_Mouse_All_Exon_Kit	HiSeq2000	NCBIM37/mm9
chr5	14978453	A	C	SNP	.	Speer8-ps1	-	ncRNA_exonic	-	-	-	-	-	7-1-A	7-1	Agilent_SureSelectXT_Mouse_All_Exon_Kit	HiSeq2000	NCBIM37/mm9
chr5	14978763	C	T	SNP	.	Gm10354	3809109	exonic:nonsynonymous SNV	exon1	c.G113A	p.R38Q	0.538	Tolerated	7-1-A	7-1	Agilent_SureSelectXT_Mouse_All_Exon_Kit	HiSeq2000	NCBIM37/mm9
chr5	15125060	G	T	SNP	.	Speer4d	3588255	UTR5	-	-	-	-	-	7-1-A	7-1	Agilent_SureSelectXT_Mouse_All_Exon_Kit	HiSeq2000	NCBIM37/mm9
chr5	15159493	G	T	SNP	rs50547961	4930572O03Rik	2441686	ncRNA_exonic	-	-	-	0.183	Tolerated	7-1-A	7-1	Agilent_SureSelectXT_Mouse_All_Exon_Kit	HiSeq2000	NCBIM37/mm9
chr5	15219744	C	T	SNP	rs46008209	Speer7-ps1	1923108	ncRNA_exonic	-	-	-	-	-	7-1-A	7-1	Agilent_SureSelectXT_Mouse_All_Exon_Kit	HiSeq2000	NCBIM37/mm9
chr5	26330119	T	G	SNP	rs50548087	Gm1979	3780148	exonic:nonsynonymous SNV	exon2	c.A157C	p.T53P	0.026	Damaging	7-1-A	7-1	Agilent_SureSelectXT_Mouse_All_Exon_Kit	HiSeq2000	NCBIM37/mm9
chr5	26428322	C	T	SNP	rs47294142	5031410I06Rik	3036277	exonic:nonsynonymous SNV	exon4	c.G554A	p.R185H	0.356	Tolerated	7-1-A	7-1	Agilent_SureSelectXT_Mouse_All_Exon_Kit	HiSeq2000	NCBIM37/mm9
chr5	26431754	C	G	SNP	rs49501372	5031410I06Rik	3036277	exonic:nonsynonymous SNV	exon1	c.G78C	p.K26N	0.020	Damaging	7-1-A	7-1	Agilent_SureSelectXT_Mouse_All_Exon_Kit	HiSeq2000	NCBIM37/mm9
chr5	26446733	C	A	SNP	rs32296013	Gm10220	3798181	exonic:synonymous SNV	exon2	c.G165T	p.P55P	1.000	Tolerated	7-1-A	7-1	Agilent_SureSelectXT_Mouse_All_Exon_Kit	HiSeq2000	NCBIM37/mm9
chr5	26446744	T	A	SNP	.	Gm10220	3798181	exonic:nonsynonymous SNV	exon2	c.A154T	p.T52S	0.010	Damaging	7-1-A	7-1	Agilent_SureSelectXT_Mouse_All_Exon_Kit	HiSeq2000	NCBIM37/mm9
chr5	94744723	C	T	SNP	.	-	-	intergenic	-	-	-	0.875	Tolerated	7-1-A	7-1	Agilent_SureSelectXT_Mouse_All_Exon_Kit	HiSeq2000	NCBIM37/mm9
chr6	124457016	G	GC	INS	.	C1rl	2660692	intronic	-	-	-	-	-	7-1-A	7-1	Agilent_SureSelectXT_Mouse_All_Exon_Kit	HiSeq2000	NCBIM37/mm9
chr6	132388927	G	A	SNP	rs48247004	-	-	intergenic	-	-	-	-	-	7-1-A	7-1	Agilent_SureSelectXT_Mouse_All_Exon_Kit	HiSeq2000	NCBIM37/mm9
chr6	68845547	GCA	G	DEL	.	-	-	intergenic	-	-	-	-	-	7-1-A	7-1	Agilent_SureSelectXT_Mouse_All_Exon_Kit	HiSeq2000	NCBIM37/mm9
chr7	147173474	G	A	SNP	.	Adam8	107825	exonic:synonymous SNV	exon12	c.C1251T	p.D417D	1.000	Tolerated	7-1-A	7-1	Agilent_SureSelectXT_Mouse_All_Exon_Kit	HiSeq2000	NCBIM37/mm9
chr7	66934013	A	C	SNP	.	Ipw	-	ncRNA_intronic	-	-	-	-	-	7-1-A	7-1	Agilent_SureSelectXT_Mouse_All_Exon_Kit	HiSeq2000	NCBIM37/mm9
chr7	66939098	T	C	SNP	.	Snord116	-	upstream	-	-	-	-	-	7-1-A	7-1	Agilent_SureSelectXT_Mouse_All_Exon_Kit	HiSeq2000	NCBIM37/mm9
chr8	108226275	C	T	SNP	.	Pard6a	1927223	exonic:nonsynonymous SNV	exon2	c.C217T	p.R73C	0.000	Damaging	7-1-A	7-1	Agilent_SureSelectXT_Mouse_All_Exon_Kit	HiSeq2000	NCBIM37/mm9
chr8	108228401	C	T	SNP	.	Enkd1	2142593	exonic:nonsynonymous SNV	exon6	c.G593A	p.G198D	0.305	Tolerated	7-1-A	7-1	Agilent_SureSelectXT_Mouse_All_Exon_Kit	HiSeq2000	NCBIM37/mm9
chr8_random	113208	G	A	SNP	.	Csprs	1891441	exonic:synonymous SNV	exon2	c.C846T	p.S282S	NA	NA	7-1-A	7-1	Agilent_SureSelectXT_Mouse_All_Exon_Kit	HiSeq2000	NCBIM37/mm9
chr9	53184164	G	A	SNP	.	Exph5	2443248	exonic:nonsynonymous SNV	exon6	c.G4439A	p.C1480Y	0.288	Tolerated	7-1-A	7-1	Agilent_SureSelectXT_Mouse_All_Exon_Kit	HiSeq2000	NCBIM37/mm9
chrX	121246586	A	G	SNP	.	Vmn2r121	3643045	intronic	-	-	-	-	-	7-1-A	7-1	Agilent_SureSelectXT_Mouse_All_Exon_Kit	HiSeq2000	NCBIM37/mm9
chrX	121246599	G	C	SNP	rs51259278	Vmn2r121	3643045	intronic	-	-	-	-	-	7-1-A	7-1	Agilent_SureSelectXT_Mouse_All_Exon_Kit	HiSeq2000	NCBIM37/mm9
chrX	159199580	G	A	SNP	.	Rbbp7	1194910	exonic:synonymous SNV	exon2	c.G90A	p.L30L	1.000	Tolerated	7-1-A	7-1	Agilent_SureSelectXT_Mouse_All_Exon_Kit	HiSeq2000	NCBIM37/mm9
chrX	159199628	TC	T	DEL	.	Rbbp7	1194910	exonic:frameshift deletion	exon2	c.139delC	p.Q47fs	NA	NA	7-1-A	7-1	Agilent_SureSelectXT_Mouse_All_Exon_Kit	HiSeq2000	NCBIM37/mm9
chrX	159206835	A	G	SNP	.	Rbbp7	1194910	exonic:synonymous SNV	exon3	c.A213G	p.T71T	1.000	Tolerated	7-1-A	7-1	Agilent_SureSelectXT_Mouse_All_Exon_Kit	HiSeq2000	NCBIM37/mm9
chrX	159206850	C	T	SNP	.	Rbbp7	1194910	exonic:synonymous SNV	exon3	c.C228T	p.N76N	1.000	Tolerated	7-1-A	7-1	Agilent_SureSelectXT_Mouse_All_Exon_Kit	HiSeq2000	NCBIM37/mm9
chrX	159206871	T	A	SNP	.	Rbbp7	1194910	exonic:synonymous SNV	exon3	c.T249A	p.V83V	1.000	Tolerated	7-1-A	7-1	Agilent_SureSelectXT_Mouse_All_Exon_Kit	HiSeq2000	NCBIM37/mm9
chrX	159210199	A	C	SNP	.	Rbbp7	1194910	exonic:synonymous SNV	exon6	c.A660C	p.A220A	0.743	Tolerated	7-1-A	7-1	Agilent_SureSelectXT_Mouse_All_Exon_Kit	HiSeq2000	NCBIM37/mm9
chrX	166416829	G	T	SNP	rs48553153	G530011O06Rik	3603513	ncRNA_exonic	-	-	-	-	-	7-1-A	7-1	Agilent_SureSelectXT_Mouse_All_Exon_Kit	HiSeq2000	NCBIM37/mm9
chrX	30978144	T	C	SNP	.	Gm2825	3780997	exonic:synonymous SNV	exon1	c.T267C	p.D89D	0.515	Tolerated	7-1-A	7-1	Agilent_SureSelectXT_Mouse_All_Exon_Kit	HiSeq2000	NCBIM37/mm9
chrX	32129829	T	G	SNP	.	Gm21950	5439401	UTR3	-	-	-	-	-	7-1-A	7-1	Agilent_SureSelectXT_Mouse_All_Exon_Kit	HiSeq2000	NCBIM37/mm9
chrX	32131284	T	C	SNP	.	Gm21950	5439401	exonic:nonsynonymous SNV	exon1	c.A377G	p.H126R	0.442	Tolerated	7-1-A	7-1	Agilent_SureSelectXT_Mouse_All_Exon_Kit	HiSeq2000	NCBIM37/mm9
chrX	3908066	G	A	SNP	rs45795462	Gm14347	3709183	exonic:nonsynonymous SNV	exon1	c.G971A	p.C324Y	0.128	Tolerated	7-1-A	7-1	Agilent_SureSelectXT_Mouse_All_Exon_Kit	HiSeq2000	NCBIM37/mm9
chrX	4221940	G	T	SNP	.	Gm5925	3643868	downstream	-	-	-	-	-	7-1-A	7-1	Agilent_SureSelectXT_Mouse_All_Exon_Kit	HiSeq2000	NCBIM37/mm9
chrX	63907314	C	T	SNP	.	Slitrk2	2679449	exonic:nonsynonymous SNV	exon2	c.C235T	p.P79S	0.130	Tolerated	7-1-A	7-1	Agilent_SureSelectXT_Mouse_All_Exon_Kit	HiSeq2000	NCBIM37/mm9
chrX	6743550	C	T	SNP	.	Clcn5	99486	exonic:nonsynonymous SNV	exon7	c.G736A	p.A246T	0.023	Damaging	7-1-A	7-1	Agilent_SureSelectXT_Mouse_All_Exon_Kit	HiSeq2000	NCBIM37/mm9
chr1	106867469	C	T	SNP	.	Cdh20	1346069	exonic:nonsynonymous SNV	exon8	c.C1343T	p.T448I	0.061	Tolerated	7-2-A	7-2	Agilent_SureSelectXT_Mouse_All_Exon_Kit	HiSeq2000	NCBIM37/mm9
chr1	13167169	T	C	SNP	.	Ncoa2	1276533	exonic:synonymous SNV	exon10	c.A1110G	p.L370L	1.000	Tolerated	7-2-A	7-2	Agilent_SureSelectXT_Mouse_All_Exon_Kit	HiSeq2000	NCBIM37/mm9
chr1	136096684	C	T	SNP	.	Mybph	1858196	exonic:nonsynonymous SNV	exon9	c.C1406T	p.A469V	0.312	Tolerated	7-2-A	7-2	Agilent_SureSelectXT_Mouse_All_Exon_Kit	HiSeq2000	NCBIM37/mm9
chr1	138178648	G	A	SNP	.	Camsap2	1922434	exonic:nonsynonymous SNV	exon13	c.C1700T	p.A567V	0.036	Damaging	7-2-A	7-2	Agilent_SureSelectXT_Mouse_All_Exon_Kit	HiSeq2000	NCBIM37/mm9
chr1	155089927	C	A	SNP	.	Lamc1	99914	intronic	-	-	-	-	-	7-2-A	7-2	Agilent_SureSelectXT_Mouse_All_Exon_Kit	HiSeq2000	NCBIM37/mm9
chr1	16759061	C	T	SNP	.	-	-	intergenic	-	-	-	0.000	Damaging	7-2-A	7-2	Agilent_SureSelectXT_Mouse_All_Exon_Kit	HiSeq2000	NCBIM37/mm9
chr1	172575211	G	A	SNP	.	Olfml2b	2443310	exonic:synonymous SNV	exon1	c.G159A	p.E53E	1.000	Tolerated	7-2-A	7-2	Agilent_SureSelectXT_Mouse_All_Exon_Kit	HiSeq2000	NCBIM37/mm9
chr1	172599317	G	A	SNP	.	Olfml2b	2443310	exonic:nonsynonymous SNV	exon6	c.G1385A	p.G462E	0.005	Damaging	7-2-A	7-2	Agilent_SureSelectXT_Mouse_All_Exon_Kit	HiSeq2000	NCBIM37/mm9
chr1	173391387	G	A	SNP	.	F11r	1321398	exonic:synonymous SNV	exon5	c.G441A	p.R147R	0.906	Tolerated	7-2-A	7-2	Agilent_SureSelectXT_Mouse_All_Exon_Kit	HiSeq2000	NCBIM37/mm9
chr1	174103114	T	A	SNP	.	Dcaf8	91860	splicing	exon4	c.705+2T>A	-	-	-	7-2-A	7-2	Agilent_SureSelectXT_Mouse_All_Exon_Kit	HiSeq2000	NCBIM37/mm9
chr1	174145154	C	T	SNP	.	Casq1	1309468	exonic:synonymous SNV	exon6	c.G771A	p.E257E	1.000	Tolerated	7-2-A	7-2	Agilent_SureSelectXT_Mouse_All_Exon_Kit	HiSeq2000	NCBIM37/mm9
chr1	193436931	G	T	SNP	.	Ints7	1924315	exonic:nonsynonymous SNV	exon14	c.G1853T	p.C618F	0.003	Damaging	7-2-A	7-2	Agilent_SureSelectXT_Mouse_All_Exon_Kit	HiSeq2000	NCBIM37/mm9
chr1	194242758	G	A	SNP	.	Kcnh1	1341721	exonic:nonsynonymous SNV	exon9	c.G1775A	p.C592Y	0.490	Tolerated	7-2-A	7-2	Agilent_SureSelectXT_Mouse_All_Exon_Kit	HiSeq2000	NCBIM37/mm9
chr1	194552502	T	C	SNP	.	Hhat	2444681	exonic:nonsynonymous SNV	exon6	c.A514G	p.T172A	0.074	Tolerated	7-2-A	7-2	Agilent_SureSelectXT_Mouse_All_Exon_Kit	HiSeq2000	NCBIM37/mm9
chr1	34352255	G	A	SNP	.	Dst	104627	intronic	-	-	-	-	-	7-2-A	7-2	Agilent_SureSelectXT_Mouse_All_Exon_Kit	HiSeq2000	NCBIM37/mm9
chr1	49395082	G	A	SNP	.	-	-	intergenic	-	-	-	-	-	7-2-A	7-2	Agilent_SureSelectXT_Mouse_All_Exon_Kit	HiSeq2000	NCBIM37/mm9
chr1	71633466	C	G	SNP	.	Fn1	95566	exonic:nonsynonymous SNV	exon44	c.G6667C	p.D2223H	0.004	Damaging	7-2-A	7-2	Agilent_SureSelectXT_Mouse_All_Exon_Kit	HiSeq2000	NCBIM37/mm9
chr1	75193165	G	A	SNP	.	Ankzf1	1098746	exonic:synonymous SNV	exon9	c.G1197A	p.K399K	1.000	Tolerated	7-2-A	7-2	Agilent_SureSelectXT_Mouse_All_Exon_Kit	HiSeq2000	NCBIM37/mm9
chr1	85038562	T	C	SNP	.	-	-	intergenic	-	-	-	-	-	7-2-A	7-2	Agilent_SureSelectXT_Mouse_All_Exon_Kit	HiSeq2000	NCBIM37/mm9
chr1	85064264	A	G	SNP	rs50400222	-	-	intergenic	-	-	-	-	-	7-2-A	7-2	Agilent_SureSelectXT_Mouse_All_Exon_Kit	HiSeq2000	NCBIM37/mm9
chr1	85097329	G	A	SNP	.	A530032D15Rik	3037746	intronic	-	-	-	-	-	7-2-A	7-2	Agilent_SureSelectXT_Mouse_All_Exon_Kit	HiSeq2000	NCBIM37/mm9
chr1	85177114	C	A	SNP	.	-	-	intergenic	-	-	-	-	-	7-2-A	7-2	Agilent_SureSelectXT_Mouse_All_Exon_Kit	HiSeq2000	NCBIM37/mm9
chr1	87381027	T	A	SNP	.	-	-	intergenic	-	-	-	-	-	7-2-A	7-2	Agilent_SureSelectXT_Mouse_All_Exon_Kit	HiSeq2000	NCBIM37/mm9
chr1	87507308	T	A	SNP	.	Sp140	3702467	intronic	-	-	-	-	-	7-2-A	7-2	Agilent_SureSelectXT_Mouse_All_Exon_Kit	HiSeq2000	NCBIM37/mm9
chr1	87507383	CAGA	C	DEL	.	Sp140	3702467	exonic:nonframeshift deletion	exon3	c.266_268del	p.89_90del	NA	NA	7-2-A	7-2	Agilent_SureSelectXT_Mouse_All_Exon_Kit	HiSeq2000	NCBIM37/mm9
chr1	89850833	C	T	SNP	.	Usp40	2443184	intronic	-	-	-	-	-	7-2-A	7-2	Agilent_SureSelectXT_Mouse_All_Exon_Kit	HiSeq2000	NCBIM37/mm9
chr1	90137284	G	T	SNP	.	Mroh2a	3705228	exonic:nonsynonymous SNV	exon17	c.G1765T	p.G589C	0.052	Tolerated	7-2-A	7-2	Agilent_SureSelectXT_Mouse_All_Exon_Kit	HiSeq2000	NCBIM37/mm9
chr1	90137377	C	T	SNP	rs47373236	Mroh2a	3705228	exonic:synonymous SNV	exon17	c.C1858T	p.L620L	1.000	Tolerated	7-2-A	7-2	Agilent_SureSelectXT_Mouse_All_Exon_Kit	HiSeq2000	NCBIM37/mm9
chr1	90137414	G	A	SNP	rs51509347	Mroh2a	3705228	intronic	-	-	-	-	-	7-2-A	7-2	Agilent_SureSelectXT_Mouse_All_Exon_Kit	HiSeq2000	NCBIM37/mm9
chr1	90137668	C	T	SNP	rs30305673	Mroh2a	3705228	exonic:synonymous SNV	exon18	c.C1899T	p.N633N	1.000	Tolerated	7-2-A	7-2	Agilent_SureSelectXT_Mouse_All_Exon_Kit	HiSeq2000	NCBIM37/mm9
chr1	90138193	A	C	SNP	.	Mroh2a	3705228	exonic:nonsynonymous SNV	exon19	c.A2005C	p.I669L	0.873	Tolerated	7-2-A	7-2	Agilent_SureSelectXT_Mouse_All_Exon_Kit	HiSeq2000	NCBIM37/mm9
chr1	90139083	T	C	SNP	rs30305669	Mroh2a	3705228	exonic:synonymous SNV	exon20	c.T2142C	p.N714N	1.000	Tolerated	7-2-A	7-2	Agilent_SureSelectXT_Mouse_All_Exon_Kit	HiSeq2000	NCBIM37/mm9
chr1	90139086	T	C	SNP	rs30305668	Mroh2a	3705228	exonic:synonymous SNV	exon20	c.T2145C	p.D715D	1.000	Tolerated	7-2-A	7-2	Agilent_SureSelectXT_Mouse_All_Exon_Kit	HiSeq2000	NCBIM37/mm9
chr1	90139133	C	T	SNP	rs51683890	Mroh2a	3705228	intronic	-	-	-	-	-	7-2-A	7-2	Agilent_SureSelectXT_Mouse_All_Exon_Kit	HiSeq2000	NCBIM37/mm9
chr1	90143715	A	C	SNP	rs30304848	Mroh2a	3705228	exonic:nonsynonymous SNV	exon25	c.A2641C	p.M881L	1.000	Tolerated	7-2-A	7-2	Agilent_SureSelectXT_Mouse_All_Exon_Kit	HiSeq2000	NCBIM37/mm9
chr1	90143807	T	C	SNP	rs46270163	Mroh2a	3705228	exonic:synonymous SNV	exon25	c.T2733C	p.N911N	1.000	Tolerated	7-2-A	7-2	Agilent_SureSelectXT_Mouse_All_Exon_Kit	HiSeq2000	NCBIM37/mm9
chr10	100073332	G	A	SNP	.	1700017N19Rik	1913855	exonic:nonsynonymous SNV	exon9	c.G803A	p.R268K	0.191	Tolerated	7-2-A	7-2	Agilent_SureSelectXT_Mouse_All_Exon_Kit	HiSeq2000	NCBIM37/mm9
chr10	119382087	G	T	SNP	.	Grip1	1921303	exonic:nonsynonymous SNV	exon6	c.G506T	p.G169V	0.001	Damaging	7-2-A	7-2	Agilent_SureSelectXT_Mouse_All_Exon_Kit	HiSeq2000	NCBIM37/mm9
chr10	126955597	G	T	SNP	.	Shmt2	1277989	exonic:synonymous SNV	exon9	c.C1044A	p.S348S	0.218	Tolerated	7-2-A	7-2	Agilent_SureSelectXT_Mouse_All_Exon_Kit	HiSeq2000	NCBIM37/mm9
chr10	129212925	C	T	SNP	.	Olfr809	3030643	upstream	-	-	-	-	-	7-2-A	7-2	Agilent_SureSelectXT_Mouse_All_Exon_Kit	HiSeq2000	NCBIM37/mm9
chr10	14152759	G	T	SNP	.	Gpr126	1916151	exonic:nonsynonymous SNV	exon16	c.C2312A	p.P771H	0.001	Damaging	7-2-A	7-2	Agilent_SureSelectXT_Mouse_All_Exon_Kit	HiSeq2000	NCBIM37/mm9
chr10	30560178	T	TG	INS	.	Hey2	1341884	intronic	-	-	-	-	-	7-2-A	7-2	Agilent_SureSelectXT_Mouse_All_Exon_Kit	HiSeq2000	NCBIM37/mm9
chr10	52248302	T	C	SNP	.	-	-	intergenic	-	-	-	-	-	7-2-A	7-2	Agilent_SureSelectXT_Mouse_All_Exon_Kit	HiSeq2000	NCBIM37/mm9
chr10	57691245	T	A	SNP	rs48360209	-	-	intergenic	-	-	-	-	-	7-2-A	7-2	Agilent_SureSelectXT_Mouse_All_Exon_Kit	HiSeq2000	NCBIM37/mm9
chr10	57693902	T	G	SNP	.	Dux	-	exonic:nonsynonymous SNV	exon1	c.A1522C	p.T508P	-	-	7-2-A	7-2	Agilent_SureSelectXT_Mouse_All_Exon_Kit	HiSeq2000	NCBIM37/mm9
chr10	57693973	C	T	SNP	.	Dux	-	exonic:nonsynonymous SNV	exon1	c.G1451A	p.R484K	-	-	7-2-A	7-2	Agilent_SureSelectXT_Mouse_All_Exon_Kit	HiSeq2000	NCBIM37/mm9
chr10	57693974	T	C	SNP	.	Dux	-	exonic:nonsynonymous SNV	exon1	c.A1450G	p.R484G	-	-	7-2-A	7-2	Agilent_SureSelectXT_Mouse_All_Exon_Kit	HiSeq2000	NCBIM37/mm9
chr10	57694237	G	A	SNP	.	Dux	-	exonic:nonsynonymous SNV	exon1	c.C1187T	p.A396V	-	-	7-2-A	7-2	Agilent_SureSelectXT_Mouse_All_Exon_Kit	HiSeq2000	NCBIM37/mm9
chr10	57694491	T	A	SNP	rs49527549	Dux	-	exonic:synonymous SNV	exon1	c.A933T	p.S311S	-	-	7-2-A	7-2	Agilent_SureSelectXT_Mouse_All_Exon_Kit	HiSeq2000	NCBIM37/mm9
chr10	67468316	T	C	SNP	.	Rtkn2	2158417	exonic:nonsynonymous SNV	exon6	c.T536C	p.L179P	0.046	Damaging	7-2-A	7-2	Agilent_SureSelectXT_Mouse_All_Exon_Kit	HiSeq2000	NCBIM37/mm9
chr10	75971225	T	C	SNP	.	Mcm3ap	1930089	intronic	-	-	-	-	-	7-2-A	7-2	Agilent_SureSelectXT_Mouse_All_Exon_Kit	HiSeq2000	NCBIM37/mm9
chr10	76978236	C	T	SNP	.	Fam207a	1916334	intronic	-	-	-	-	-	7-2-A	7-2	Agilent_SureSelectXT_Mouse_All_Exon_Kit	HiSeq2000	NCBIM37/mm9
chr11	101625204	C	T	SNP	.	Dhx8	1306823	intronic	-	-	-	-	-	7-2-A	7-2	Agilent_SureSelectXT_Mouse_All_Exon_Kit	HiSeq2000	NCBIM37/mm9
chr11	101626041	C	T	SNP	.	Dhx8	1306823	intronic	-	-	-	-	-	7-2-A	7-2	Agilent_SureSelectXT_Mouse_All_Exon_Kit	HiSeq2000	NCBIM37/mm9
chr11	109314557	C	A	SNP	.	Slc16a6	2144585	exonic:synonymous SNV	exon6	c.G1473T	p.R491R	0.486	Tolerated	7-2-A	7-2	Agilent_SureSelectXT_Mouse_All_Exon_Kit	HiSeq2000	NCBIM37/mm9
chr11	11365554	G	A	SNP	.	-	-	intergenic	-	-	-	-	-	7-2-A	7-2	Agilent_SureSelectXT_Mouse_All_Exon_Kit	HiSeq2000	NCBIM37/mm9
chr11	115133570	G	A	SNP	.	Fdxr	104724	exonic:synonymous SNV	exon3	c.C210T	p.I70I	1.000	Tolerated	7-2-A	7-2	Agilent_SureSelectXT_Mouse_All_Exon_Kit	HiSeq2000	NCBIM37/mm9
chr11	117864695	C	A	SNP	.	Pgs1	1921701	exonic:nonsynonymous SNV	exon6	c.C733A	p.R245S	0.001	Damaging	7-2-A	7-2	Agilent_SureSelectXT_Mouse_All_Exon_Kit	HiSeq2000	NCBIM37/mm9
chr11	119928460	C	T	SNP	.	Cep131	-	exonic:nonsynonymous SNV	exon19	c.G2350A	p.G784S	0.445	Tolerated	7-2-A	7-2	Agilent_SureSelectXT_Mouse_All_Exon_Kit	HiSeq2000	NCBIM37/mm9
chr11	119928527	T	C	SNP	.	Cep131	-	exonic:synonymous SNV	exon19	c.A2283G	p.E761E	1.000	Tolerated	7-2-A	7-2	Agilent_SureSelectXT_Mouse_All_Exon_Kit	HiSeq2000	NCBIM37/mm9
chr11	48621331	G	A	SNP	.	Trim41	2384814	exonic:nonsynonymous SNV	exon6	c.C1309T	p.P437S	0.003	Damaging	7-2-A	7-2	Agilent_SureSelectXT_Mouse_All_Exon_Kit	HiSeq2000	NCBIM37/mm9
chr11	58365487	C	T	SNP	.	Olfr328	3030162	exonic:nonsynonymous SNV	exon1	c.G253A	p.V85I	0.062	Tolerated	7-2-A	7-2	Agilent_SureSelectXT_Mouse_All_Exon_Kit	HiSeq2000	NCBIM37/mm9
chr11	58534290	A	G	SNP	.	Olfr318	3030152	exonic:nonsynonymous SNV	exon1	c.T259C	p.S87P	0.197	Tolerated	7-2-A	7-2	Agilent_SureSelectXT_Mouse_All_Exon_Kit	HiSeq2000	NCBIM37/mm9
chr11	58674173	C	T	SNP	.	-	-	intergenic	-	-	-	-	-	7-2-A	7-2	Agilent_SureSelectXT_Mouse_All_Exon_Kit	HiSeq2000	NCBIM37/mm9
chr11	69045474	C	T	SNP	.	Gucy2e	105123	splicing	exon7	c.1575+1G>A	-	-	-	7-2-A	7-2	Agilent_SureSelectXT_Mouse_All_Exon_Kit	HiSeq2000	NCBIM37/mm9
chr11	71596836	C	T	SNP	.	Wscd1	2448493	exonic:nonsynonymous SNV	exon6	c.C917T	p.A306V	0.292	Tolerated	7-2-A	7-2	Agilent_SureSelectXT_Mouse_All_Exon_Kit	HiSeq2000	NCBIM37/mm9
chr11	75318187	C	T	SNP	.	Prpf8	2179381	exonic:synonymous SNV	exon35	c.C5637T	p.F1879F	1.000	Tolerated	7-2-A	7-2	Agilent_SureSelectXT_Mouse_All_Exon_Kit	HiSeq2000	NCBIM37/mm9
chr11	75321815	C	T	SNP	.	Prpf8	2179381	exonic:nonsynonymous SNV	exon39	c.C6409T	p.P2137S	0.172	Tolerated	7-2-A	7-2	Agilent_SureSelectXT_Mouse_All_Exon_Kit	HiSeq2000	NCBIM37/mm9
chr11	82770222	C	T	SNP	.	Slfn5	1329004	exonic:nonsynonymous SNV	exon3	c.C430T	p.P144S	0.356	Tolerated	7-2-A	7-2	Agilent_SureSelectXT_Mouse_All_Exon_Kit	HiSeq2000	NCBIM37/mm9
chr11	84799988	C	T	SNP	.	Usp32	2144475	exonic:nonsynonymous SNV	exon34	c.G4739A	p.G1580D	0.032	Damaging	7-2-A	7-2	Agilent_SureSelectXT_Mouse_All_Exon_Kit	HiSeq2000	NCBIM37/mm9
chr11	98313071	A	AC	INS	.	Grb7	102683	intronic	-	-	-	-	-	7-2-A	7-2	Agilent_SureSelectXT_Mouse_All_Exon_Kit	HiSeq2000	NCBIM37/mm9
chr12	103710655	G	A	SNP	.	Golga5	1351475	exonic:nonsynonymous SNV	exon2	c.G418A	p.V140I	0.581	Tolerated	7-2-A	7-2	Agilent_SureSelectXT_Mouse_All_Exon_Kit	HiSeq2000	NCBIM37/mm9
chr12	105714750	C	T	SNP	.	-	-	intergenic	-	-	-	NA	NA	7-2-A	7-2	Agilent_SureSelectXT_Mouse_All_Exon_Kit	HiSeq2000	NCBIM37/mm9
chr12	115921236	G	A	SNP	.	-	-	intergenic	-	-	-	-	-	7-2-A	7-2	Agilent_SureSelectXT_Mouse_All_Exon_Kit	HiSeq2000	NCBIM37/mm9
chr12	116481190	C	T	SNP	.	-	-	intergenic	-	-	-	-	-	7-2-A	7-2	Agilent_SureSelectXT_Mouse_All_Exon_Kit	HiSeq2000	NCBIM37/mm9
chr12	73206923	C	T	SNP	.	Ccdc175	1921186	exonic:nonsynonymous SNV	exon19	c.G2194A	p.A732T	0.333	Tolerated	7-2-A	7-2	Agilent_SureSelectXT_Mouse_All_Exon_Kit	HiSeq2000	NCBIM37/mm9
chr12	82068736	C	A	SNP	.	Slc10a1	97379	exonic:nonsynonymous SNV	exon1	c.G196T	p.V66L	0.935	Tolerated	7-2-A	7-2	Agilent_SureSelectXT_Mouse_All_Exon_Kit	HiSeq2000	NCBIM37/mm9
chr12	83096331	G	T	SNP	.	Pcnx	1891924	intronic	-	-	-	-	-	7-2-A	7-2	Agilent_SureSelectXT_Mouse_All_Exon_Kit	HiSeq2000	NCBIM37/mm9
chr12	88468306	G	A	SNP	.	Pomt2	2444430	exonic:synonymous SNV	exon9	c.C1272T	p.Y424Y	1.000	Tolerated	7-2-A	7-2	Agilent_SureSelectXT_Mouse_All_Exon_Kit	HiSeq2000	NCBIM37/mm9
chr12	93071640	C	G	SNP	.	Sel1l	1329016	exonic:synonymous SNV	exon4	c.G351C	p.T117T	1.000	Tolerated	7-2-A	7-2	Agilent_SureSelectXT_Mouse_All_Exon_Kit	HiSeq2000	NCBIM37/mm9
chr13	24531071	C	T	SNP	.	Cmah	103227	exonic:nonsynonymous SNV	exon9	c.C916T	p.P306S	0.007	Damaging	7-2-A	7-2	Agilent_SureSelectXT_Mouse_All_Exon_Kit	HiSeq2000	NCBIM37/mm9
chr13	31902156	GA	G	DEL	.	Foxc1	1347466	UTR3	-	-	-	-	-	7-2-A	7-2	Agilent_SureSelectXT_Mouse_All_Exon_Kit	HiSeq2000	NCBIM37/mm9
chr13	37139323	C	T	SNP	.	F13a1	1921395	exonic:synonymous SNV	exon2	c.G33A	p.G11G	1.000	Tolerated	7-2-A	7-2	Agilent_SureSelectXT_Mouse_All_Exon_Kit	HiSeq2000	NCBIM37/mm9
chr13	49137940	C	G	SNP	.	Wnk2	1922857	intronic	-	-	-	-	-	7-2-A	7-2	Agilent_SureSelectXT_Mouse_All_Exon_Kit	HiSeq2000	NCBIM37/mm9
chr13	55819414	G	T	SNP	.	Txndc15	1916922	exonic:nonsynonymous SNV	exon2	c.G329T	p.C110F	0.003	Damaging	7-2-A	7-2	Agilent_SureSelectXT_Mouse_All_Exon_Kit	HiSeq2000	NCBIM37/mm9
chr13	74351901	C	T	SNP	.	Ahrr	1333776	exonic:nonsynonymous SNV	exon11	c.G1310A	p.G437D	0.059	Tolerated	7-2-A	7-2	Agilent_SureSelectXT_Mouse_All_Exon_Kit	HiSeq2000	NCBIM37/mm9
chr14	27900615	T	C	SNP	.	Il17rd	2159727	exonic:nonsynonymous SNV	exon4	c.T341C	p.I114T	0.157	Tolerated	7-2-A	7-2	Agilent_SureSelectXT_Mouse_All_Exon_Kit	HiSeq2000	NCBIM37/mm9
chr14	35758986	G	A	SNP	.	Grid1	95812	exonic:nonsynonymous SNV	exon3	c.G283A	p.G95S	0.519	Tolerated	7-2-A	7-2	Agilent_SureSelectXT_Mouse_All_Exon_Kit	HiSeq2000	NCBIM37/mm9
chr14	44064846	C	G	SNP	rs50071687	-	-	intergenic	-	-	-	-	-	7-2-A	7-2	Agilent_SureSelectXT_Mouse_All_Exon_Kit	HiSeq2000	NCBIM37/mm9
chr14	52075817	C	G	SNP	.	Vmn2r89	1316707	exonic:synonymous SNV	exon3	c.C948G	p.G316G	1.000	Tolerated	7-2-A	7-2	Agilent_SureSelectXT_Mouse_All_Exon_Kit	HiSeq2000	NCBIM37/mm9
chr14	52075818	C	A	SNP	.	Vmn2r89	1316707	exonic:nonsynonymous SNV	exon3	c.C949A	p.P317T	1.000	Tolerated	7-2-A	7-2	Agilent_SureSelectXT_Mouse_All_Exon_Kit	HiSeq2000	NCBIM37/mm9
chr14	52075840	A	G	SNP	.	Vmn2r89	1316707	exonic:nonsynonymous SNV	exon3	c.A971G	p.K324R	0.137	Tolerated	7-2-A	7-2	Agilent_SureSelectXT_Mouse_All_Exon_Kit	HiSeq2000	NCBIM37/mm9
chr14	75729565	C	A	SNP	.	Zc3h13	1914552	exonic:stopgain SNV	exon13	c.C2781A	p.Y927X	NA	NA	7-2-A	7-2	Agilent_SureSelectXT_Mouse_All_Exon_Kit	HiSeq2000	NCBIM37/mm9
chr14	76248158	G	A	SNP	.	Snora31	3819500	downstream	-	-	-	-	-	7-2-A	7-2	Agilent_SureSelectXT_Mouse_All_Exon_Kit	HiSeq2000	NCBIM37/mm9
chr14	9241930	A	G	SNP	.	-	-	intergenic	-	-	-	-	-	7-2-A	7-2	Agilent_SureSelectXT_Mouse_All_Exon_Kit	HiSeq2000	NCBIM37/mm9
chr15	101268920	T	C	SNP	.	Krt83	3665486	exonic:synonymous SNV	exon1	c.A282G	p.T94T	1.000	Tolerated	7-2-A	7-2	Agilent_SureSelectXT_Mouse_All_Exon_Kit	HiSeq2000	NCBIM37/mm9
chr15	101268989	T	A	SNP	.	Krt83	3665486	exonic:synonymous SNV	exon1	c.A213T	p.R71R	1.000	Tolerated	7-2-A	7-2	Agilent_SureSelectXT_Mouse_All_Exon_Kit	HiSeq2000	NCBIM37/mm9
chr15	101268995	C	T	SNP	.	Krt83	3665486	exonic:synonymous SNV	exon1	c.G207A	p.G69G	1.000	Tolerated	7-2-A	7-2	Agilent_SureSelectXT_Mouse_All_Exon_Kit	HiSeq2000	NCBIM37/mm9
chr15	101293886	A	G	SNP	.	Krt81	1928858	exonic:synonymous SNV	exon1	c.T243C	p.V81V	1.000	Tolerated	7-2-A	7-2	Agilent_SureSelectXT_Mouse_All_Exon_Kit	HiSeq2000	NCBIM37/mm9
chr15	101781408	G	A	SNP	.	Krt78	1917529	exonic:synonymous SNV	exon5	c.C784T	p.L262L	1.000	Tolerated	7-2-A	7-2	Agilent_SureSelectXT_Mouse_All_Exon_Kit	HiSeq2000	NCBIM37/mm9
chr15	102238963	G	A	SNP	.	Sp1	98372	exonic:nonsynonymous SNV	exon3	c.G485A	p.G162D	0.865	Tolerated	7-2-A	7-2	Agilent_SureSelectXT_Mouse_All_Exon_Kit	HiSeq2000	NCBIM37/mm9
chr15	16761986	C	A	SNP	.	Cdh9	107433	exonic:synonymous SNV	exon6	c.C1203A	p.I401I	1.000	Tolerated	7-2-A	7-2	Agilent_SureSelectXT_Mouse_All_Exon_Kit	HiSeq2000	NCBIM37/mm9
chr15	25740182	G	A	SNP	.	Myo10	107716	exonic:synonymous SNV	exon40	c.G5964A	p.K1988K	1.000	Tolerated	7-2-A	7-2	Agilent_SureSelectXT_Mouse_All_Exon_Kit	HiSeq2000	NCBIM37/mm9
chr15	47587522	G	A	SNP	.	Csmd3	2386403	exonic:nonsynonymous SNV	exon33	c.C5501T	p.S1834F	0.046	Damaging	7-2-A	7-2	Agilent_SureSelectXT_Mouse_All_Exon_Kit	HiSeq2000	NCBIM37/mm9
chr15	51619602	A	C	SNP	.	Eif3h	1915385	intronic	-	-	-	-	-	7-2-A	7-2	Agilent_SureSelectXT_Mouse_All_Exon_Kit	HiSeq2000	NCBIM37/mm9
chr15	75697163	G	C	SNP	.	Gsdmd	1916396	intronic	-	-	-	-	-	7-2-A	7-2	Agilent_SureSelectXT_Mouse_All_Exon_Kit	HiSeq2000	NCBIM37/mm9
chr15	75723030	G	A	SNP	.	Naprt	-	exonic:nonsynonymous SNV	exon6	c.C838T	p.P280S	0.000	Damaging	7-2-A	7-2	Agilent_SureSelectXT_Mouse_All_Exon_Kit	HiSeq2000	NCBIM37/mm9
chr15	78276697	G	A	SNP	.	Tmprss6	1919003	exonic:synonymous SNV	exon12	c.C1405T	p.L469L	1.000	Tolerated	7-2-A	7-2	Agilent_SureSelectXT_Mouse_All_Exon_Kit	HiSeq2000	NCBIM37/mm9
chr15	78744910	G	A	SNP	.	Pdxp	1919282	exonic:nonsynonymous SNV	exon1	c.G511A	p.A171T	0.006	Damaging	7-2-A	7-2	Agilent_SureSelectXT_Mouse_All_Exon_Kit	HiSeq2000	NCBIM37/mm9
chr15	8261285	G	GA	INS	.	Nipbl	1913976	intronic	-	-	-	-	-	7-2-A	7-2	Agilent_SureSelectXT_Mouse_All_Exon_Kit	HiSeq2000	NCBIM37/mm9
chr15	85697884	A	G	SNP	.	Gtse1	1352755	intronic	-	-	-	-	-	7-2-A	7-2	Agilent_SureSelectXT_Mouse_All_Exon_Kit	HiSeq2000	NCBIM37/mm9
chr15	89087150	G	A	SNP	.	Ppp6r2	1918724	exonic:nonsynonymous SNV	exon6	c.G284A	p.R95K	0.555	Tolerated	7-2-A	7-2	Agilent_SureSelectXT_Mouse_All_Exon_Kit	HiSeq2000	NCBIM37/mm9
chr15	97959640	G	A	SNP	.	Pfkm	97548	intronic	-	-	-	-	-	7-2-A	7-2	Agilent_SureSelectXT_Mouse_All_Exon_Kit	HiSeq2000	NCBIM37/mm9
chr15	98573203	C	T	SNP	.	Arf3	99432	UTR5	-	-	-	-	-	7-2-A	7-2	Agilent_SureSelectXT_Mouse_All_Exon_Kit	HiSeq2000	NCBIM37/mm9
chr15	99072913	G	A	SNP	.	Kcnh3	1341723	exonic:nonsynonymous SNV	exon15	c.G3248A	p.G1083D	0.003	Damaging	7-2-A	7-2	Agilent_SureSelectXT_Mouse_All_Exon_Kit	HiSeq2000	NCBIM37/mm9
chr15	99534872	G	A	SNP	.	Smarcd1	1933623	exonic:synonymous SNV	exon5	c.G642A	p.R214R	1.000	Tolerated	7-2-A	7-2	Agilent_SureSelectXT_Mouse_All_Exon_Kit	HiSeq2000	NCBIM37/mm9
chr16	22381511	G	A	SNP	.	Etv5	1096867	UTR3	-	-	-	-	-	7-2-A	7-2	Agilent_SureSelectXT_Mouse_All_Exon_Kit	HiSeq2000	NCBIM37/mm9
chr16	32752547	G	A	SNP	.	Muc4	2153525	exonic:nonsynonymous SNV	exon2	c.G2338A	p.V780I	0.406	Tolerated	7-2-A	7-2	Agilent_SureSelectXT_Mouse_All_Exon_Kit	HiSeq2000	NCBIM37/mm9
chr16	32753964	C	A	SNP	.	Muc4	2153525	exonic:synonymous SNV	exon3	c.C3753A	p.T1251T	1.000	Tolerated	7-2-A	7-2	Agilent_SureSelectXT_Mouse_All_Exon_Kit	HiSeq2000	NCBIM37/mm9
chr16	34176333	G	T	SNP	.	Kalrn	2685385	intronic	-	-	-	-	-	7-2-A	7-2	Agilent_SureSelectXT_Mouse_All_Exon_Kit	HiSeq2000	NCBIM37/mm9
chr16	35289597	C	T	SNP	.	Adcy5	99673	exonic:nonsynonymous SNV	exon13	c.C2452T	p.P818S	0.038	Damaging	7-2-A	7-2	Agilent_SureSelectXT_Mouse_All_Exon_Kit	HiSeq2000	NCBIM37/mm9
chr16	4947291	C	T	SNP	.	Anks3	1919865	exonic:synonymous SNV	exon10	c.G1260A	p.K420K	0.683	Tolerated	7-2-A	7-2	Agilent_SureSelectXT_Mouse_All_Exon_Kit	HiSeq2000	NCBIM37/mm9
chr16	84846580	C	A	SNP	.	Gabpa	95610	exonic:stopgain SNV	exon5	c.C519A	p.Y173X	NA	NA	7-2-A	7-2	Agilent_SureSelectXT_Mouse_All_Exon_Kit	HiSeq2000	NCBIM37/mm9
chr17	24380220	T	A	SNP	.	Ccnf	102551	intronic	-	-	-	-	-	7-2-A	7-2	Agilent_SureSelectXT_Mouse_All_Exon_Kit	HiSeq2000	NCBIM37/mm9
chr17	3079350	C	A	SNP	.	Pisd-ps2	3612472	ncRNA_intronic	-	-	-	-	-	7-2-A	7-2	Agilent_SureSelectXT_Mouse_All_Exon_Kit	HiSeq2000	NCBIM37/mm9
chr17	3079363	G	A	SNP	.	Pisd-ps2	3612472	ncRNA_exonic	-	-	-	-	-	7-2-A	7-2	Agilent_SureSelectXT_Mouse_All_Exon_Kit	HiSeq2000	NCBIM37/mm9
chr17	37837592	C	T	SNP	.	Olfr119	2177502	intronic	-	-	-	-	-	7-2-A	7-2	Agilent_SureSelectXT_Mouse_All_Exon_Kit	HiSeq2000	NCBIM37/mm9
chr17	37863195	G	A	SNP	.	Olfr120	2177503	exonic:synonymous SNV	exon1	c.G252A	p.L84L	1.000	Tolerated	7-2-A	7-2	Agilent_SureSelectXT_Mouse_All_Exon_Kit	HiSeq2000	NCBIM37/mm9
chr17	47454759	C	T	SNP	.	Trerf1	2442086	exonic:synonymous SNV	exon8	c.C1524T	p.A508A	1.000	Tolerated	7-2-A	7-2	Agilent_SureSelectXT_Mouse_All_Exon_Kit	HiSeq2000	NCBIM37/mm9
chr17	57589311	G	A	SNP	.	Emr1	106912	exonic:nonsynonymous SNV	exon17	c.G2144A	p.G715E	0.000	Damaging	7-2-A	7-2	Agilent_SureSelectXT_Mouse_All_Exon_Kit	HiSeq2000	NCBIM37/mm9
chr17	6305716	C	T	SNP	.	Tmem181a	1924356	UTR3	-	-	-	-	-	7-2-A	7-2	Agilent_SureSelectXT_Mouse_All_Exon_Kit	HiSeq2000	NCBIM37/mm9
chr17	71736445	G	A	SNP	.	Smchd1	1921605	exonic:nonsynonymous SNV	exon29	c.C3644T	p.S1215L	0.015	Damaging	7-2-A	7-2	Agilent_SureSelectXT_Mouse_All_Exon_Kit	HiSeq2000	NCBIM37/mm9
chr17	78679570	G	A	SNP	.	Crim1	1354756	intronic	-	-	-	-	-	7-2-A	7-2	Agilent_SureSelectXT_Mouse_All_Exon_Kit	HiSeq2000	NCBIM37/mm9
chr17	85898089	G	A	SNP	.	-	-	intergenic	-	-	-	-	-	7-2-A	7-2	Agilent_SureSelectXT_Mouse_All_Exon_Kit	HiSeq2000	NCBIM37/mm9
chr18	35577792	C	T	SNP	.	Sil1	1932040	exonic:nonsynonymous SNV	exon3	c.G163A	p.E55K	0.079	Tolerated	7-2-A	7-2	Agilent_SureSelectXT_Mouse_All_Exon_Kit	HiSeq2000	NCBIM37/mm9
chr18	42679233	C	T	SNP	.	Tcerg1	1926421	exonic:nonsynonymous SNV	exon2	c.C271T	p.P91S	0.080	Tolerated	7-2-A	7-2	Agilent_SureSelectXT_Mouse_All_Exon_Kit	HiSeq2000	NCBIM37/mm9
chr18	46767660	C	T	SNP	.	Eif1a	95298	exonic:synonymous SNV	exon3	c.C307T	p.L103L	1.000	Tolerated	7-2-A	7-2	Agilent_SureSelectXT_Mouse_All_Exon_Kit	HiSeq2000	NCBIM37/mm9
chr18	89141396	C	T	SNP	.	Rttn	2179288	UTR5	-	-	-	-	-	7-2-A	7-2	Agilent_SureSelectXT_Mouse_All_Exon_Kit	HiSeq2000	NCBIM37/mm9
chr19	12162450	G	A	SNP	.	Olfr1426	3031260	exonic:synonymous SNV	exon3	c.C831T	p.S277S	0.319	Tolerated	7-2-A	7-2	Agilent_SureSelectXT_Mouse_All_Exon_Kit	HiSeq2000	NCBIM37/mm9
chr19	13169886	G	T	SNP	.	Olfr1457	3031291	exonic:nonsynonymous SNV	exon1	c.C251A	p.T84N	0.009	Damaging	7-2-A	7-2	Agilent_SureSelectXT_Mouse_All_Exon_Kit	HiSeq2000	NCBIM37/mm9
chr19	45070951	G	A	SNP	.	Sema4g	1347047	intronic	-	-	-	-	-	7-2-A	7-2	Agilent_SureSelectXT_Mouse_All_Exon_Kit	HiSeq2000	NCBIM37/mm9
chr1_random	1023455	G	A	SNP	.	-	-	intergenic	-	-	-	NA	NA	7-2-A	7-2	Agilent_SureSelectXT_Mouse_All_Exon_Kit	HiSeq2000	NCBIM37/mm9
chr1_random	613907	G	A	SNP	.	-	-	intergenic	-	-	-	-	-	7-2-A	7-2	Agilent_SureSelectXT_Mouse_All_Exon_Kit	HiSeq2000	NCBIM37/mm9
chr1_random	811107	G	T	SNP	.	-	-	intergenic	-	-	-	NA	NA	7-2-A	7-2	Agilent_SureSelectXT_Mouse_All_Exon_Kit	HiSeq2000	NCBIM37/mm9
chr1_random	811123	C	G	SNP	.	-	-	intergenic	-	-	-	NA	NA	7-2-A	7-2	Agilent_SureSelectXT_Mouse_All_Exon_Kit	HiSeq2000	NCBIM37/mm9
chr1_random	811143	G	T	SNP	.	-	-	intergenic	-	-	-	NA	NA	7-2-A	7-2	Agilent_SureSelectXT_Mouse_All_Exon_Kit	HiSeq2000	NCBIM37/mm9
chr1_random	811159	G	A	SNP	.	-	-	intergenic	-	-	-	NA	NA	7-2-A	7-2	Agilent_SureSelectXT_Mouse_All_Exon_Kit	HiSeq2000	NCBIM37/mm9
chr1_random	854813	C	A	SNP	.	-	-	intergenic	-	-	-	NA	NA	7-2-A	7-2	Agilent_SureSelectXT_Mouse_All_Exon_Kit	HiSeq2000	NCBIM37/mm9
chr1_random	854827	G	T	SNP	.	-	-	intergenic	-	-	-	NA	NA	7-2-A	7-2	Agilent_SureSelectXT_Mouse_All_Exon_Kit	HiSeq2000	NCBIM37/mm9
chr1_random	891978	C	T	SNP	.	-	-	intergenic	-	-	-	NA	NA	7-2-A	7-2	Agilent_SureSelectXT_Mouse_All_Exon_Kit	HiSeq2000	NCBIM37/mm9
chr2	10044999	G	A	SNP	.	Itih2	96619	intronic	-	-	-	-	-	7-2-A	7-2	Agilent_SureSelectXT_Mouse_All_Exon_Kit	HiSeq2000	NCBIM37/mm9
chr2	118538832	C	A	SNP	.	Plcb2	107465	intronic	-	-	-	-	-	7-2-A	7-2	Agilent_SureSelectXT_Mouse_All_Exon_Kit	HiSeq2000	NCBIM37/mm9
chr2	121017945	A	T	SNP	.	Tubgcp4	1196293	intronic	-	-	-	-	-	7-2-A	7-2	Agilent_SureSelectXT_Mouse_All_Exon_Kit	HiSeq2000	NCBIM37/mm9
chr2	129514001	T	C	SNP	.	Pdyn	97535	exonic:synonymous SNV	exon4	c.A483G	p.K161K	0.417	Tolerated	7-2-A	7-2	Agilent_SureSelectXT_Mouse_All_Exon_Kit	HiSeq2000	NCBIM37/mm9
chr2	143814153	G	T	SNP	.	Rrbp1	1932395	exonic:nonsynonymous SNV	exon2	c.C1829A	p.T610K	0.643	Tolerated	7-2-A	7-2	Agilent_SureSelectXT_Mouse_All_Exon_Kit	HiSeq2000	NCBIM37/mm9
chr2	164659580	G	A	SNP	.	Ctsa	97748	exonic:stopgain SNV	exon2	c.G51A	p.W17X	NA	NA	7-2-A	7-2	Agilent_SureSelectXT_Mouse_All_Exon_Kit	HiSeq2000	NCBIM37/mm9
chr2	165912641	C	A	SNP	.	Sulf2	1919293	exonic:nonsynonymous SNV	exon7	c.G1008T	p.E336D	0.289	Tolerated	7-2-A	7-2	Agilent_SureSelectXT_Mouse_All_Exon_Kit	HiSeq2000	NCBIM37/mm9
chr2	168460320	G	A	SNP	.	Atp9a	1330826	exonic:synonymous SNV	exon28	c.C3042T	p.Y1014Y	1.000	Tolerated	7-2-A	7-2	Agilent_SureSelectXT_Mouse_All_Exon_Kit	HiSeq2000	NCBIM37/mm9
chr2	181117687	C	T	SNP	.	Lime1	1919949	exonic:nonsynonymous SNV	exon4	c.C428T	p.A143V	0.072	Tolerated	7-2-A	7-2	Agilent_SureSelectXT_Mouse_All_Exon_Kit	HiSeq2000	NCBIM37/mm9
chr2	20451599	C	T	SNP	.	Etl4	95454	exonic:synonymous SNV	exon3	c.C84T	p.S28S	1.000	Tolerated	7-2-A	7-2	Agilent_SureSelectXT_Mouse_All_Exon_Kit	HiSeq2000	NCBIM37/mm9
chr2	25279477	C	T	SNP	.	Fut7	107692	exonic:nonsynonymous SNV	exon1	c.C143T	p.P48L	0.023	Damaging	7-2-A	7-2	Agilent_SureSelectXT_Mouse_All_Exon_Kit	HiSeq2000	NCBIM37/mm9
chr2	31907306	G	T	SNP	.	Nup214	1095411	exonic:nonsynonymous SNV	exon35	c.G6212T	p.G2071V	0.004	Damaging	7-2-A	7-2	Agilent_SureSelectXT_Mouse_All_Exon_Kit	HiSeq2000	NCBIM37/mm9
chr2	51962506	C	T	SNP	.	Rif1	1098622	exonic:nonsynonymous SNV	exon25	c.C2953T	p.P985S	0.079	Tolerated	7-2-A	7-2	Agilent_SureSelectXT_Mouse_All_Exon_Kit	HiSeq2000	NCBIM37/mm9
chr2	52181227	A	G	SNP	.	Neb	97292	exonic:nonsynonymous SNV	exon8	c.T587C	p.M196T	0.566	Tolerated	7-2-A	7-2	Agilent_SureSelectXT_Mouse_All_Exon_Kit	HiSeq2000	NCBIM37/mm9
chr2	62715275	T	C	SNP	.	Kcnh7	2159566	exonic:synonymous SNV	exon3	c.A447G	p.P149P	0.384	Tolerated	7-2-A	7-2	Agilent_SureSelectXT_Mouse_All_Exon_Kit	HiSeq2000	NCBIM37/mm9
chr2	68145163	G	A	SNP	.	Stk39	1858416	exonic:synonymous SNV	exon14	c.C1344T	p.A448A	1.000	Tolerated	7-2-A	7-2	Agilent_SureSelectXT_Mouse_All_Exon_Kit	HiSeq2000	NCBIM37/mm9
chr2	69574107	C	A	SNP	.	Ppig	2445173	exonic:nonsynonymous SNV	exon9	c.C469A	p.Q157K	0.289	Tolerated	7-2-A	7-2	Agilent_SureSelectXT_Mouse_All_Exon_Kit	HiSeq2000	NCBIM37/mm9
chr2	69574121	C	T	SNP	.	Ppig	2445173	exonic:synonymous SNV	exon9	c.C483T	p.A161A	1.000	Tolerated	7-2-A	7-2	Agilent_SureSelectXT_Mouse_All_Exon_Kit	HiSeq2000	NCBIM37/mm9
chr2	76802650	G	A	SNP	.	Ttn	98864	exonic:nonsynonymous SNV	exon12	c.C1823T	p.T608I	0.024	Damaging	7-2-A	7-2	Agilent_SureSelectXT_Mouse_All_Exon_Kit	HiSeq2000	NCBIM37/mm9
chr2	85690200	C	T	SNP	.	Olfr1020	3030854	exonic:nonsynonymous SNV	exon1	c.C590T	p.S197F	0.005	Damaging	7-2-A	7-2	Agilent_SureSelectXT_Mouse_All_Exon_Kit	HiSeq2000	NCBIM37/mm9
chr3	153520357	A	G	SNP	.	Msh4	1860077	UTR3	-	-	-	-	-	7-2-A	7-2	Agilent_SureSelectXT_Mouse_All_Exon_Kit	HiSeq2000	NCBIM37/mm9
chr3	15495949	C	T	SNP	.	Sirpb1b	3779828	UTR3	-	-	-	-	-	7-2-A	7-2	Agilent_SureSelectXT_Mouse_All_Exon_Kit	HiSeq2000	NCBIM37/mm9
chr3	58616599	G	A	SNP	.	-	-	intergenic	-	-	-	-	-	7-2-A	7-2	Agilent_SureSelectXT_Mouse_All_Exon_Kit	HiSeq2000	NCBIM37/mm9
chr3	67239518	C	T	SNP	.	Gfm1	107339	exonic:synonymous SNV	exon4	c.C462T	p.C154C	0.172	Tolerated	7-2-A	7-2	Agilent_SureSelectXT_Mouse_All_Exon_Kit	HiSeq2000	NCBIM37/mm9
chr3	96440619	C	T	SNP	.	Pex11b	1338882	exonic:nonsynonymous SNV	exon2	c.C79T	p.L27F	0.000	Damaging	7-2-A	7-2	Agilent_SureSelectXT_Mouse_All_Exon_Kit	HiSeq2000	NCBIM37/mm9
chr3	97384929	C	T	SNP	.	Chd1l	1915308	exonic:nonsynonymous SNV	exon15	c.G1693A	p.G565R	0.334	Tolerated	7-2-A	7-2	Agilent_SureSelectXT_Mouse_All_Exon_Kit	HiSeq2000	NCBIM37/mm9
chr4	107503054	G	A	SNP	.	Lrp8	1340044	intronic	-	-	-	-	-	7-2-A	7-2	Agilent_SureSelectXT_Mouse_All_Exon_Kit	HiSeq2000	NCBIM37/mm9
chr4	119767699	A	G	SNP	.	Hivep3	106589	exonic:synonymous SNV	exon4	c.A606G	p.K202K	1.000	Tolerated	7-2-A	7-2	Agilent_SureSelectXT_Mouse_All_Exon_Kit	HiSeq2000	NCBIM37/mm9
chr4	125775753	G	C	SNP	.	Lsm10	2151045	UTR3	-	-	-	-	-	7-2-A	7-2	Agilent_SureSelectXT_Mouse_All_Exon_Kit	HiSeq2000	NCBIM37/mm9
chr4	128160705	C	T	SNP	.	Csmd2	2386401	exonic:synonymous SNV	exon40	c.C6133T	p.L2045L	1.000	Tolerated	7-2-A	7-2	Agilent_SureSelectXT_Mouse_All_Exon_Kit	HiSeq2000	NCBIM37/mm9
chr4	131953828	G	T	SNP	.	Phactr4	2140327	intronic	-	-	-	-	-	7-2-A	7-2	Agilent_SureSelectXT_Mouse_All_Exon_Kit	HiSeq2000	NCBIM37/mm9
chr4	133842501	T	TC	INS	.	Pdik1l	2385213	intronic	-	-	-	NA	NA	7-2-A	7-2	Agilent_SureSelectXT_Mouse_All_Exon_Kit	HiSeq2000	NCBIM37/mm9
chr4	137100420	T	C	SNP	.	Hspg2	96257	splicing	exon58	c.7579+2T>C	-	-	-	7-2-A	7-2	Agilent_SureSelectXT_Mouse_All_Exon_Kit	HiSeq2000	NCBIM37/mm9
chr4	137276367	C	G	SNP	.	Rap1gap	109338	intronic	-	-	-	-	-	7-2-A	7-2	Agilent_SureSelectXT_Mouse_All_Exon_Kit	HiSeq2000	NCBIM37/mm9
chr4	138453951	G	T	SNP	.	Otud3	1920412	exonic:nonsynonymous SNV	exon5	c.C706A	p.H236N	0.038	Damaging	7-2-A	7-2	Agilent_SureSelectXT_Mouse_All_Exon_Kit	HiSeq2000	NCBIM37/mm9
chr4	145488837	C	T	SNP	.	-	-	intergenic	-	-	-	0.408	Tolerated	7-2-A	7-2	Agilent_SureSelectXT_Mouse_All_Exon_Kit	HiSeq2000	NCBIM37/mm9
chr4	145488880	G	A	SNP	.	-	-	intergenic	-	-	-	0.015	Damaging	7-2-A	7-2	Agilent_SureSelectXT_Mouse_All_Exon_Kit	HiSeq2000	NCBIM37/mm9
chr4	146549915	G	A	SNP	rs47508762	Znf41-ps	1917255	ncRNA_intronic	-	-	-	-	-	7-2-A	7-2	Agilent_SureSelectXT_Mouse_All_Exon_Kit	HiSeq2000	NCBIM37/mm9
chr4	147052374	A	G	SNP	.	Zfp534	3650650	exonic:synonymous SNV	exon3	c.T109C	p.L37L	1.000	Tolerated	7-2-A	7-2	Agilent_SureSelectXT_Mouse_All_Exon_Kit	HiSeq2000	NCBIM37/mm9
chr4	147052377	A	T	SNP	.	Zfp534	3650650	exonic:nonsynonymous SNV	exon3	c.T106A	p.S36T	0.527	Tolerated	7-2-A	7-2	Agilent_SureSelectXT_Mouse_All_Exon_Kit	HiSeq2000	NCBIM37/mm9
chr4	19837805	C	T	SNP	.	Atp6v0d2	1924415	exonic:synonymous SNV	exon2	c.G231A	p.K77K	1.000	Tolerated	7-2-A	7-2	Agilent_SureSelectXT_Mouse_All_Exon_Kit	HiSeq2000	NCBIM37/mm9
chr4	60905567	T	C	SNP	rs46853731	-	-	intergenic	-	-	-	-	-	7-2-A	7-2	Agilent_SureSelectXT_Mouse_All_Exon_Kit	HiSeq2000	NCBIM37/mm9
chr4	85987134	T	TG	INS	.	Adamtsl1	1924989	intronic	-	-	-	-	-	7-2-A	7-2	Agilent_SureSelectXT_Mouse_All_Exon_Kit	HiSeq2000	NCBIM37/mm9
chr4	98445903	C	T	SNP	.	Kank4	3043381	exonic:nonsynonymous SNV	exon3	c.G997A	p.E333K	0.005	Damaging	7-2-A	7-2	Agilent_SureSelectXT_Mouse_All_Exon_Kit	HiSeq2000	NCBIM37/mm9
chr5	125986657	C	A	SNP	.	Aacs	1926144	exonic:nonsynonymous SNV	exon8	c.C906A	p.H302Q	0.057	Tolerated	7-2-A	7-2	Agilent_SureSelectXT_Mouse_All_Exon_Kit	HiSeq2000	NCBIM37/mm9
chr5	137846674	C	T	SNP	.	Zan	106656	exonic:nonsynonymous SNV	exon62	c.G11837A	p.C3946Y	0.018	Damaging	7-2-A	7-2	Agilent_SureSelectXT_Mouse_All_Exon_Kit	HiSeq2000	NCBIM37/mm9
chr5	137904756	G	A	SNP	.	Zan	106656	exonic:nonsynonymous SNV	exon14	c.C3388T	p.P1130S	0.205	Tolerated	7-2-A	7-2	Agilent_SureSelectXT_Mouse_All_Exon_Kit	HiSeq2000	NCBIM37/mm9
chr5	144006857	C	A	SNP	.	Zfp12	99157	exonic:nonsynonymous SNV	exon5	c.C1355A	p.T452N	0.033	Damaging	7-2-A	7-2	Agilent_SureSelectXT_Mouse_All_Exon_Kit	HiSeq2000	NCBIM37/mm9
chr5	14911315	G	A	SNP	.	Gm9758	3704245	intronic	-	-	-	-	-	7-2-A	7-2	Agilent_SureSelectXT_Mouse_All_Exon_Kit	HiSeq2000	NCBIM37/mm9
chr5	14911460	T	C	SNP	rs51841468	Gm9758	3704245	exonic:synonymous SNV	exon4	c.A504G	p.L168L	1.000	Tolerated	7-2-A	7-2	Agilent_SureSelectXT_Mouse_All_Exon_Kit	HiSeq2000	NCBIM37/mm9
chr5	149164060	G	A	SNP	.	Slc7a1	88117	intronic	-	-	-	-	-	7-2-A	7-2	Agilent_SureSelectXT_Mouse_All_Exon_Kit	HiSeq2000	NCBIM37/mm9
chr5	14978687	G	A	SNP	.	Gm10354	3809109	intronic	-	-	-	-	-	7-2-A	7-2	Agilent_SureSelectXT_Mouse_All_Exon_Kit	HiSeq2000	NCBIM37/mm9
chr5	15128296	T	C	SNP	.	Speer4d	3588255	exonic:nonsynonymous SNV	exon4	c.T350C	p.I117T	0.166	Tolerated	7-2-A	7-2	Agilent_SureSelectXT_Mouse_All_Exon_Kit	HiSeq2000	NCBIM37/mm9
chr5	15216601	C	T	SNP	rs48172944	Speer4c	1914023	exonic:nonsynonymous SNV	exon4	c.G586A	p.E196K	0.170	Tolerated	7-2-A	7-2	Agilent_SureSelectXT_Mouse_All_Exon_Kit	HiSeq2000	NCBIM37/mm9
chr5	26330023	G	A	SNP	.	Gm1979	3780148	exonic:synonymous SNV	exon2	c.C253T	p.L85L	1.000	Tolerated	7-2-A	7-2	Agilent_SureSelectXT_Mouse_All_Exon_Kit	HiSeq2000	NCBIM37/mm9
chr5	26349354	C	G	SNP	rs49501372	Gm5862	3645135	exonic:nonsynonymous SNV	exon1	c.G78C	p.K26N	0.021	Damaging	7-2-A	7-2	Agilent_SureSelectXT_Mouse_All_Exon_Kit	HiSeq2000	NCBIM37/mm9
chr5	26363185	G	T	SNP	rs50914511	Gm21671	5435026	intronic	-	-	-	-	-	7-2-A	7-2	Agilent_SureSelectXT_Mouse_All_Exon_Kit	HiSeq2000	NCBIM37/mm9
chr5	26383908	T	A	SNP	.	Gm21671	5435026	intronic	-	-	-	0.011	Damaging	7-2-A	7-2	Agilent_SureSelectXT_Mouse_All_Exon_Kit	HiSeq2000	NCBIM37/mm9
chr5	26414463	T	A	SNP	rs45813511	Gm10471	3641900	intronic	-	-	-	-	-	7-2-A	7-2	Agilent_SureSelectXT_Mouse_All_Exon_Kit	HiSeq2000	NCBIM37/mm9
chr5	26428322	C	T	SNP	rs47294142	5031410I06Rik	3036277	exonic:nonsynonymous SNV	exon4	c.G554A	p.R185H	0.356	Tolerated	7-2-A	7-2	Agilent_SureSelectXT_Mouse_All_Exon_Kit	HiSeq2000	NCBIM37/mm9
chr5	26431754	C	G	SNP	rs49501372	5031410I06Rik	3036277	exonic:nonsynonymous SNV	exon1	c.G78C	p.K26N	0.020	Damaging	7-2-A	7-2	Agilent_SureSelectXT_Mouse_All_Exon_Kit	HiSeq2000	NCBIM37/mm9
chr5	26446676	C	T	SNP	.	Gm10220	3798181	exonic:synonymous SNV	exon2	c.G222A	p.K74K	0.332	Tolerated	7-2-A	7-2	Agilent_SureSelectXT_Mouse_All_Exon_Kit	HiSeq2000	NCBIM37/mm9
chr5	26585445	A	C	SNP	.	Gm7361	3805965	exonic:nonsynonymous SNV	exon2	c.A157C	p.T53P	0.045	Damaging	7-2-A	7-2	Agilent_SureSelectXT_Mouse_All_Exon_Kit	HiSeq2000	NCBIM37/mm9
chr5	33073014	C	T	SNP	.	-	-	intergenic	-	-	-	-	-	7-2-A	7-2	Agilent_SureSelectXT_Mouse_All_Exon_Kit	HiSeq2000	NCBIM37/mm9
chr5	86519932	G	T	SNP	.	Stap1	1926193	exonic:nonsynonymous SNV	exon6	c.G547T	p.A183S	0.669	Tolerated	7-2-A	7-2	Agilent_SureSelectXT_Mouse_All_Exon_Kit	HiSeq2000	NCBIM37/mm9
chr5	87915540	G	A	SNP	.	Ugt2a1	2149905	exonic:nonsynonymous SNV	exon2	c.C232T	p.P78S	1.000	Tolerated	7-2-A	7-2	Agilent_SureSelectXT_Mouse_All_Exon_Kit	HiSeq2000	NCBIM37/mm9
chr6	121135817	T	C	SNP	.	Pex26	1921293	exonic:nonsynonymous SNV	exon2	c.T308C	p.L103P	0.003	Damaging	7-2-A	7-2	Agilent_SureSelectXT_Mouse_All_Exon_Kit	HiSeq2000	NCBIM37/mm9
chr6	124261656	G	A	SNP	.	Cd163	2135946	exonic:nonsynonymous SNV	exon5	c.G1027A	p.E343K	0.216	Tolerated	7-2-A	7-2	Agilent_SureSelectXT_Mouse_All_Exon_Kit	HiSeq2000	NCBIM37/mm9
chr6	13135107	C	T	SNP	.	Vwde	2685313	downstream	-	-	-	-	-	7-2-A	7-2	Agilent_SureSelectXT_Mouse_All_Exon_Kit	HiSeq2000	NCBIM37/mm9
chr6	47753665	G	A	SNP	.	Pdia4	104864	intronic	-	-	-	-	-	7-2-A	7-2	Agilent_SureSelectXT_Mouse_All_Exon_Kit	HiSeq2000	NCBIM37/mm9
chr7	104667701	G	A	SNP	.	Ints4	1917164	exonic:synonymous SNV	exon15	c.G1911A	p.L637L	1.000	Tolerated	7-2-A	7-2	Agilent_SureSelectXT_Mouse_All_Exon_Kit	HiSeq2000	NCBIM37/mm9
chr7	108652849	G	A	SNP	.	Pde2a	2446107	intronic	-	-	-	-	-	7-2-A	7-2	Agilent_SureSelectXT_Mouse_All_Exon_Kit	HiSeq2000	NCBIM37/mm9
chr7	109049097	C	A	SNP	.	Tomt	3769724	exonic:nonsynonymous SNV	exon4	c.G497T	p.R166L	0.043	Damaging	7-2-A	7-2	Agilent_SureSelectXT_Mouse_All_Exon_Kit	HiSeq2000	NCBIM37/mm9
chr7	109148775	G	A	SNP	.	Numa1	2443665	exonic:synonymous SNV	exon14	c.G3198A	p.E1066E	1.000	Tolerated	7-2-A	7-2	Agilent_SureSelectXT_Mouse_All_Exon_Kit	HiSeq2000	NCBIM37/mm9
chr7	109612182	C	T	SNP	.	Rrm1	98180	exonic:nonsynonymous SNV	exon16	c.C1792T	p.L598F	0.001	Damaging	7-2-A	7-2	Agilent_SureSelectXT_Mouse_All_Exon_Kit	HiSeq2000	NCBIM37/mm9
chr7	110746084	C	T	SNP	.	Olfr618	3030452	exonic:nonsynonymous SNV	exon1	c.C253T	p.L85F	0.026	Damaging	7-2-A	7-2	Agilent_SureSelectXT_Mouse_All_Exon_Kit	HiSeq2000	NCBIM37/mm9
chr7	112903574	C	T	SNP	.	Dchs1	2685011	exonic:synonymous SNV	exon21	c.G8274A	p.G2758G	1.000	Tolerated	7-2-A	7-2	Agilent_SureSelectXT_Mouse_All_Exon_Kit	HiSeq2000	NCBIM37/mm9
chr7	114271838	G	A	SNP	.	Olfr715	3030549	downstream	-	-	-	-	-	7-2-A	7-2	Agilent_SureSelectXT_Mouse_All_Exon_Kit	HiSeq2000	NCBIM37/mm9
chr7	115789542	C	T	SNP	.	Olfr509	3030343	exonic:nonsynonymous SNV	exon1	c.G547A	p.V183I	0.759	Tolerated	7-2-A	7-2	Agilent_SureSelectXT_Mouse_All_Exon_Kit	HiSeq2000	NCBIM37/mm9
chr7	116024433	G	A	SNP	.	Olfr518	3030352	exonic:nonsynonymous SNV	exon1	c.C686T	p.P229L	0.000	Damaging	7-2-A	7-2	Agilent_SureSelectXT_Mouse_All_Exon_Kit	HiSeq2000	NCBIM37/mm9
chr7	127095326	C	A	SNP	.	-	-	intergenic	-	-	-	NA	NA	7-2-A	7-2	Agilent_SureSelectXT_Mouse_All_Exon_Kit	HiSeq2000	NCBIM37/mm9
chr7	129141248	C	A	SNP	.	Gga2	1921355	intronic	-	-	-	-	-	7-2-A	7-2	Agilent_SureSelectXT_Mouse_All_Exon_Kit	HiSeq2000	NCBIM37/mm9
chr7	129155615	C	A	SNP	.	Gga2	1921355	intronic	-	-	-	-	-	7-2-A	7-2	Agilent_SureSelectXT_Mouse_All_Exon_Kit	HiSeq2000	NCBIM37/mm9
chr7	130144438	C	T	SNP	.	Rbbp6	894835	exonic:synonymous SNV	exon18	c.C4153T	p.L1385L	0.720	Tolerated	7-2-A	7-2	Agilent_SureSelectXT_Mouse_All_Exon_Kit	HiSeq2000	NCBIM37/mm9
chr7	133012286	G	A	SNP	.	D430042O09Rik	2442760	exonic:nonsynonymous SNV	exon23	c.G4205A	p.G1402D	0.027	Damaging	7-2-A	7-2	Agilent_SureSelectXT_Mouse_All_Exon_Kit	HiSeq2000	NCBIM37/mm9
chr7	134685613	C	T	SNP	.	-	-	intergenic	-	-	-	-	-	7-2-A	7-2	Agilent_SureSelectXT_Mouse_All_Exon_Kit	HiSeq2000	NCBIM37/mm9
chr7	139951560	G	A	SNP	.	Fam53b	1925188	exonic:nonsynonymous SNV	exon4	c.C421T	p.P141S	0.029	Damaging	7-2-A	7-2	Agilent_SureSelectXT_Mouse_All_Exon_Kit	HiSeq2000	NCBIM37/mm9
chr7	150993862	G	A	SNP	.	Nadsyn1	1926164	intronic	-	-	-	-	-	7-2-A	7-2	Agilent_SureSelectXT_Mouse_All_Exon_Kit	HiSeq2000	NCBIM37/mm9
chr7	19863662	G	A	SNP	.	Ppm1n	2142330	exonic:synonymous SNV	exon2	c.C993T	p.S331S	0.115	Tolerated	7-2-A	7-2	Agilent_SureSelectXT_Mouse_All_Exon_Kit	HiSeq2000	NCBIM37/mm9
chr7	26601321	G	T	SNP	.	Cyp2s1	1921384	intronic	-	-	-	-	-	7-2-A	7-2	Agilent_SureSelectXT_Mouse_All_Exon_Kit	HiSeq2000	NCBIM37/mm9
chr7	50481199	G	T	SNP	.	EU599041	3796554	exonic:synonymous SNV	exon4	c.G309T	p.S103S	0.082	Tolerated	7-2-A	7-2	Agilent_SureSelectXT_Mouse_All_Exon_Kit	HiSeq2000	NCBIM37/mm9
chr7	66936444	A	T	SNP	.	-	-	intergenic	-	-	-	-	-	7-2-A	7-2	Agilent_SureSelectXT_Mouse_All_Exon_Kit	HiSeq2000	NCBIM37/mm9
chr7	67047238	G	T	SNP	.	-	-	intergenic	-	-	-	-	-	7-2-A	7-2	Agilent_SureSelectXT_Mouse_All_Exon_Kit	HiSeq2000	NCBIM37/mm9
chr7	73415771	G	A	SNP	.	Lrrk1	2142227	exonic:synonymous SNV	exon28	c.C4369T	p.L1457L	1.000	Tolerated	7-2-A	7-2	Agilent_SureSelectXT_Mouse_All_Exon_Kit	HiSeq2000	NCBIM37/mm9
chr7	74870978	G	GC	INS	.	Ttc23	1914259	exonic:frameshift insertion	exon10	c.784_785insC	p.A262fs	NA	NA	7-2-A	7-2	Agilent_SureSelectXT_Mouse_All_Exon_Kit	HiSeq2000	NCBIM37/mm9
chr8	107852310	C	T	SNP	.	Tmem208	1913570	exonic:nonsynonymous SNV	exon4	c.C251T	p.S84F	0.035	Damaging	7-2-A	7-2	Agilent_SureSelectXT_Mouse_All_Exon_Kit	HiSeq2000	NCBIM37/mm9
chr8	13879880	G	T	SNP	.	Champ1	1196398	exonic:nonsynonymous SNV	exon2	c.G2037T	p.K679N	0.000	Damaging	7-2-A	7-2	Agilent_SureSelectXT_Mouse_All_Exon_Kit	HiSeq2000	NCBIM37/mm9
chr8	14961154	C	T	SNP	.	Arhgef10	2444453	exonic:synonymous SNV	exon16	c.C1693T	p.L565L	1.000	Tolerated	7-2-A	7-2	Agilent_SureSelectXT_Mouse_All_Exon_Kit	HiSeq2000	NCBIM37/mm9
chr8	26147626	G	A	SNP	.	Htra4	3036260	exonic:synonymous SNV	exon3	c.C624T	p.G208G	1.000	Tolerated	7-2-A	7-2	Agilent_SureSelectXT_Mouse_All_Exon_Kit	HiSeq2000	NCBIM37/mm9
chr8	44224101	C	T	SNP	.	Triml1	2687279	exonic:nonsynonymous SNV	exon3	c.G573A	p.M191I	0.094	Tolerated	7-2-A	7-2	Agilent_SureSelectXT_Mouse_All_Exon_Kit	HiSeq2000	NCBIM37/mm9
chr8	72775937	C	G	SNP	.	Sugp2	2678085	exonic:nonsynonymous SNV	exon5	c.C2224G	p.R742G	0.246	Tolerated	7-2-A	7-2	Agilent_SureSelectXT_Mouse_All_Exon_Kit	HiSeq2000	NCBIM37/mm9
chr8	87442566	C	T	SNP	.	LOC100503676	-	ncRNA_intronic	-	-	-	-	-	7-2-A	7-2	Agilent_SureSelectXT_Mouse_All_Exon_Kit	HiSeq2000	NCBIM37/mm9
chr8	91554664	C	T	SNP	.	Sall1	1889585	exonic:nonsynonymous SNV	exon3	c.G2710A	p.V904M	0.025	Damaging	7-2-A	7-2	Agilent_SureSelectXT_Mouse_All_Exon_Kit	HiSeq2000	NCBIM37/mm9
chr8	93630646	G	C	SNP	.	Rbl2	105085	exonic:nonsynonymous SNV	exon16	c.G2248C	p.V750L	0.119	Tolerated	7-2-A	7-2	Agilent_SureSelectXT_Mouse_All_Exon_Kit	HiSeq2000	NCBIM37/mm9
chr8_random	46401	G	T	SNP	rs46202557	-	-	intergenic	-	-	-	NA	NA	7-2-A	7-2	Agilent_SureSelectXT_Mouse_All_Exon_Kit	HiSeq2000	NCBIM37/mm9
chr8_random	59008	C	A	SNP	rs46202557	-	-	intergenic	-	-	-	NA	NA	7-2-A	7-2	Agilent_SureSelectXT_Mouse_All_Exon_Kit	HiSeq2000	NCBIM37/mm9
chr8_random	59333	G	A	SNP	.	-	-	intergenic	-	-	-	-	-	7-2-A	7-2	Agilent_SureSelectXT_Mouse_All_Exon_Kit	HiSeq2000	NCBIM37/mm9
chr9	107952787	C	A	SNP	.	Gmppb	2660880	exonic:synonymous SNV	exon5	c.C408A	p.T136T	1.000	Tolerated	7-2-A	7-2	Agilent_SureSelectXT_Mouse_All_Exon_Kit	HiSeq2000	NCBIM37/mm9
chr9	19371190	G	T	SNP	.	Olfr854	3030688	exonic:nonsynonymous SNV	exon1	c.C637A	p.P213T	0.021	Damaging	7-2-A	7-2	Agilent_SureSelectXT_Mouse_All_Exon_Kit	HiSeq2000	NCBIM37/mm9
chr9	20713542	C	A	SNP	.	Dnmt1	94912	exonic:nonsynonymous SNV	exon36	c.G4439T	p.C1480F	0.000	Damaging	7-2-A	7-2	Agilent_SureSelectXT_Mouse_All_Exon_Kit	HiSeq2000	NCBIM37/mm9
chr9	21383920	A	G	SNP	.	Carm1	1913208	exonic:synonymous SNV	exon5	c.A639G	p.A213A	1.000	Tolerated	7-2-A	7-2	Agilent_SureSelectXT_Mouse_All_Exon_Kit	HiSeq2000	NCBIM37/mm9
chr9	21625143	G	A	SNP	.	Dock6	1914789	intronic	-	-	-	-	-	7-2-A	7-2	Agilent_SureSelectXT_Mouse_All_Exon_Kit	HiSeq2000	NCBIM37/mm9
chr9	35028958	C	T	SNP	.	Fam118b	1924483	intronic	-	-	-	-	-	7-2-A	7-2	Agilent_SureSelectXT_Mouse_All_Exon_Kit	HiSeq2000	NCBIM37/mm9
chr9	44431855	G	A	SNP	.	Ddx6	104976	intronic	-	-	-	-	-	7-2-A	7-2	Agilent_SureSelectXT_Mouse_All_Exon_Kit	HiSeq2000	NCBIM37/mm9
chr9	44629891	C	A	SNP	.	Kmt2a	96995	exonic:nonsynonymous SNV	exon27	c.G7202T	p.G2401V	0.000	Damaging	7-2-A	7-2	Agilent_SureSelectXT_Mouse_All_Exon_Kit	HiSeq2000	NCBIM37/mm9
chr9	53181183	C	T	SNP	.	Exph5	2443248	exonic:synonymous SNV	exon6	c.C1458T	p.D486D	1.000	Tolerated	7-2-A	7-2	Agilent_SureSelectXT_Mouse_All_Exon_Kit	HiSeq2000	NCBIM37/mm9
chr9	62525806	A	G	SNP	.	Itga11	2442114	intronic	-	-	-	-	-	7-2-A	7-2	Agilent_SureSelectXT_Mouse_All_Exon_Kit	HiSeq2000	NCBIM37/mm9
chr9	65316754	C	T	SNP	.	Spg21	106403	intronic	-	-	-	-	-	7-2-A	7-2	Agilent_SureSelectXT_Mouse_All_Exon_Kit	HiSeq2000	NCBIM37/mm9
chr9	66220397	C	T	SNP	.	Herc1	2384589	exonic:nonsynonymous SNV	exon2	c.C779T	p.S260F	0.001	Damaging	7-2-A	7-2	Agilent_SureSelectXT_Mouse_All_Exon_Kit	HiSeq2000	NCBIM37/mm9
chr9	74710997	G	A	SNP	.	Onecut1	1196423	exonic:synonymous SNV	exon1	c.G894A	p.A298A	1.000	Tolerated	7-2-A	7-2	Agilent_SureSelectXT_Mouse_All_Exon_Kit	HiSeq2000	NCBIM37/mm9
chr9	90068630	G	T	SNP	.	Adamts7	1347346	intronic	-	-	-	-	-	7-2-A	7-2	Agilent_SureSelectXT_Mouse_All_Exon_Kit	HiSeq2000	NCBIM37/mm9
chrX	103027886	C	T	SNP	.	Atrx	103067	exonic:nonsynonymous SNV	exon23	c.G5552A	p.G1851E	0.040	Damaging	7-2-A	7-2	Agilent_SureSelectXT_Mouse_All_Exon_Kit	HiSeq2000	NCBIM37/mm9
chrX	103503878	C	T	SNP	.	-	-	intergenic	-	-	-	-	-	7-2-A	7-2	Agilent_SureSelectXT_Mouse_All_Exon_Kit	HiSeq2000	NCBIM37/mm9
chrX	103904428	C	T	SNP	.	Gm5127	3648285	UTR5	-	-	-	-	-	7-2-A	7-2	Agilent_SureSelectXT_Mouse_All_Exon_Kit	HiSeq2000	NCBIM37/mm9
chrX	108521187	C	T	SNP	.	Rps6ka6	1914321	exonic:nonsynonymous SNV	exon20	c.G1840A	p.D614N	0.005	Damaging	7-2-A	7-2	Agilent_SureSelectXT_Mouse_All_Exon_Kit	HiSeq2000	NCBIM37/mm9
chrX	149093930	G	T	SNP	.	Shroom2	107194	exonic:synonymous SNV	exon4	c.C2781A	p.A927A	1.000	Tolerated	7-2-A	7-2	Agilent_SureSelectXT_Mouse_All_Exon_Kit	HiSeq2000	NCBIM37/mm9
chrX	160601955	G	A	SNP	.	Ace2	1917258	splicing	exon8	c.900+1G>A	-	-	-	7-2-A	7-2	Agilent_SureSelectXT_Mouse_All_Exon_Kit	HiSeq2000	NCBIM37/mm9
chrX	20227446	A	G	SNP	.	Rbm10	2384310	intronic	-	-	-	-	-	7-2-A	7-2	Agilent_SureSelectXT_Mouse_All_Exon_Kit	HiSeq2000	NCBIM37/mm9
chrX	20289286	G	A	SNP	.	Usp11	2384312	exonic:synonymous SNV	exon3	c.G393A	p.K131K	1.000	Tolerated	7-2-A	7-2	Agilent_SureSelectXT_Mouse_All_Exon_Kit	HiSeq2000	NCBIM37/mm9
chrX	20290260	G	T	SNP	.	Usp11	2384312	exonic:nonsynonymous SNV	exon6	c.G677T	p.R226L	0.004	Damaging	7-2-A	7-2	Agilent_SureSelectXT_Mouse_All_Exon_Kit	HiSeq2000	NCBIM37/mm9
chrX	30245580	T	C	SNP	.	Gm10921	3709274	exonic:nonsynonymous SNV	exon1	c.T14C	p.V5A	0.987	Tolerated	7-2-A	7-2	Agilent_SureSelectXT_Mouse_All_Exon_Kit	HiSeq2000	NCBIM37/mm9
chrX	30292933	A	G	SNP	.	Gm10921	3709274	exonic:nonsynonymous SNV	exon1	c.T14C	p.V5A	0.975	Tolerated	7-2-A	7-2	Agilent_SureSelectXT_Mouse_All_Exon_Kit	HiSeq2000	NCBIM37/mm9
chrX	30732732	T	C	SNP	.	Gmcl1l	1919097	exonic:nonsynonymous SNV	exon1	c.T14C	p.V5A	0.869	Tolerated	7-2-A	7-2	Agilent_SureSelectXT_Mouse_All_Exon_Kit	HiSeq2000	NCBIM37/mm9
chrX	30977891	T	C	SNP	.	Gm2825	3780997	exonic:nonsynonymous SNV	exon1	c.T14C	p.V5A	0.909	Tolerated	7-2-A	7-2	Agilent_SureSelectXT_Mouse_All_Exon_Kit	HiSeq2000	NCBIM37/mm9
chrX	31131042	T	C	SNP	.	-	-	intergenic	-	-	-	-	-	7-2-A	7-2	Agilent_SureSelectXT_Mouse_All_Exon_Kit	HiSeq2000	NCBIM37/mm9
chrX	31350899	A	G	SNP	.	Gm2863	3781040	exonic:nonsynonymous SNV	exon1	c.T14C	p.V5A	-	-	7-2-A	7-2	Agilent_SureSelectXT_Mouse_All_Exon_Kit	HiSeq2000	NCBIM37/mm9
chrX	31752368	A	G	SNP	.	Gm14351	3709278	exonic:nonsynonymous SNV	exon1	c.T14C	p.V5A	0.957	Tolerated	7-2-A	7-2	Agilent_SureSelectXT_Mouse_All_Exon_Kit	HiSeq2000	NCBIM37/mm9
chrX	31877403	A	G	SNP	.	Gm2933	3781111	exonic:nonsynonymous SNV	exon1	c.T14C	p.V5A	0.979	Tolerated	7-2-A	7-2	Agilent_SureSelectXT_Mouse_All_Exon_Kit	HiSeq2000	NCBIM37/mm9
chrX	3243531	A	G	SNP	.	Gm14351	3709278	exonic:nonsynonymous SNV	exon1	c.T14C	p.V5A	0.842	Tolerated	7-2-A	7-2	Agilent_SureSelectXT_Mouse_All_Exon_Kit	HiSeq2000	NCBIM37/mm9
chrX	3410766	T	C	SNP	.	Gm14351	3709278	exonic:nonsynonymous SNV	exon1	c.T14C	p.V5A	0.915	Tolerated	7-2-A	7-2	Agilent_SureSelectXT_Mouse_All_Exon_Kit	HiSeq2000	NCBIM37/mm9
chrX	3463222	A	G	SNP	.	Gm14351	3709278	exonic:nonsynonymous SNV	exon1	c.T14C	p.V5A	0.900	Tolerated	7-2-A	7-2	Agilent_SureSelectXT_Mouse_All_Exon_Kit	HiSeq2000	NCBIM37/mm9
chrX	3667339	A	G	SNP	.	Gm14351	3709278	exonic:nonsynonymous SNV	exon1	c.T14C	p.V5A	0.968	Tolerated	7-2-A	7-2	Agilent_SureSelectXT_Mouse_All_Exon_Kit	HiSeq2000	NCBIM37/mm9
chrX	3748207	T	C	SNP	.	Gm3706	3781882	exonic:nonsynonymous SNV	exon1	c.T14C	p.V5A	0.723	Tolerated	7-2-A	7-2	Agilent_SureSelectXT_Mouse_All_Exon_Kit	HiSeq2000	NCBIM37/mm9
chrX	3907109	T	C	SNP	.	Gm14347	3709183	exonic:nonsynonymous SNV	exon1	c.T14C	p.V5A	0.992	Tolerated	7-2-A	7-2	Agilent_SureSelectXT_Mouse_All_Exon_Kit	HiSeq2000	NCBIM37/mm9
chrX	4075062	T	C	SNP	.	Gm10921	3709274	exonic:nonsynonymous SNV	exon1	c.T14C	p.V5A	0.943	Tolerated	7-2-A	7-2	Agilent_SureSelectXT_Mouse_All_Exon_Kit	HiSeq2000	NCBIM37/mm9
chrX	4446540	T	C	SNP	.	Gm3706	3781882	exonic:nonsynonymous SNV	exon1	c.T14C	p.V5A	0.723	Tolerated	7-2-A	7-2	Agilent_SureSelectXT_Mouse_All_Exon_Kit	HiSeq2000	NCBIM37/mm9
chrX	46850614	G	A	SNP	.	Arhgap36	1922654	exonic:synonymous SNV	exon9	c.G1131A	p.K377K	1.000	Tolerated	7-2-A	7-2	Agilent_SureSelectXT_Mouse_All_Exon_Kit	HiSeq2000	NCBIM37/mm9
chrX	4726017	C	G	SNP	rs48647149	-	-	intergenic	-	-	-	-	-	7-2-A	7-2	Agilent_SureSelectXT_Mouse_All_Exon_Kit	HiSeq2000	NCBIM37/mm9
chrX	4726020	C	A	SNP	rs48584752	-	-	intergenic	-	-	-	-	-	7-2-A	7-2	Agilent_SureSelectXT_Mouse_All_Exon_Kit	HiSeq2000	NCBIM37/mm9
chrX	48371010	C	T	SNP	.	Rap2c	1919315	exonic:synonymous SNV	exon1	c.G66A	p.Q22Q	1.000	Tolerated	7-2-A	7-2	Agilent_SureSelectXT_Mouse_All_Exon_Kit	HiSeq2000	NCBIM37/mm9
chrX	7169353	A	T	SNP	.	Foxp3	1891436	exonic:nonsynonymous SNV	exon11	c.A1036T	p.I346F	0.001	Damaging	7-2-A	7-2	Agilent_SureSelectXT_Mouse_All_Exon_Kit	HiSeq2000	NCBIM37/mm9
chrX	8451347	G	A	SNP	.	-	-	intergenic	-	-	-	-	-	7-2-A	7-2	Agilent_SureSelectXT_Mouse_All_Exon_Kit	HiSeq2000	NCBIM37/mm9
chrX	90836854	G	T	SNP	.	Pola1	99660	exonic:nonsynonymous SNV	exon15	c.C1571A	p.A524D	0.017	Damaging	7-2-A	7-2	Agilent_SureSelectXT_Mouse_All_Exon_Kit	HiSeq2000	NCBIM37/mm9
chr1	10178833	C	T	SNP	.	Arfgef1	2442988	intronic	-	-	-	-	-	7-3-A	7-3	Agilent_SureSelectXT_Mouse_All_Exon_Kit	HiSeq2000	NCBIM37/mm9
chr1	138424188	G	A	SNP	.	Kif14	1098226	exonic:nonsynonymous SNV	exon29	c.G5020A	p.V1674I	0.000	Damaging	7-3-A	7-3	Agilent_SureSelectXT_Mouse_All_Exon_Kit	HiSeq2000	NCBIM37/mm9
chr1	141353625	G	A	SNP	.	Aspm	1334448	exonic:stopgain SNV	exon3	c.G429A	p.W143X	NA	NA	7-3-A	7-3	Agilent_SureSelectXT_Mouse_All_Exon_Kit	HiSeq2000	NCBIM37/mm9
chr1	154933623	T	G	SNP	.	Nmnat2	2444155	intronic	-	-	-	-	-	7-3-A	7-3	Agilent_SureSelectXT_Mouse_All_Exon_Kit	HiSeq2000	NCBIM37/mm9
chr1	157909169	G	A	SNP	.	Tor1aip2	3582695	exonic:synonymous SNV	exon5	c.G519A	p.E173E	1.000	Tolerated	7-3-A	7-3	Agilent_SureSelectXT_Mouse_All_Exon_Kit	HiSeq2000	NCBIM37/mm9
chr1	168093856	G	A	SNP	.	Gpa33	1891703	intronic	-	-	-	-	-	7-3-A	7-3	Agilent_SureSelectXT_Mouse_All_Exon_Kit	HiSeq2000	NCBIM37/mm9
chr1	174036195	C	T	SNP	.	Copa	1334462	intronic	-	-	-	-	-	7-3-A	7-3	Agilent_SureSelectXT_Mouse_All_Exon_Kit	HiSeq2000	NCBIM37/mm9
chr1	20555859	C	T	SNP	.	Pkhd1	2155808	exonic:nonsynonymous SNV	exon16	c.G1327A	p.E443K	0.058	Tolerated	7-3-A	7-3	Agilent_SureSelectXT_Mouse_All_Exon_Kit	HiSeq2000	NCBIM37/mm9
chr1	57463510	G	A	SNP	.	9430016H08Rik	1915365	UTR5	-	-	-	-	-	7-3-A	7-3	Agilent_SureSelectXT_Mouse_All_Exon_Kit	HiSeq2000	NCBIM37/mm9
chr1	58405962	G	A	SNP	.	Aox2	3529596	exonic:stopgain SNV	exon29	c.G3384A	p.W1128X	NA	NA	7-3-A	7-3	Agilent_SureSelectXT_Mouse_All_Exon_Kit	HiSeq2000	NCBIM37/mm9
chr1	84960687	T	A	SNP	.	-	-	intergenic	-	-	-	-	-	7-3-A	7-3	Agilent_SureSelectXT_Mouse_All_Exon_Kit	HiSeq2000	NCBIM37/mm9
chr1	85057784	G	T	SNP	.	-	-	intergenic	-	-	-	-	-	7-3-A	7-3	Agilent_SureSelectXT_Mouse_All_Exon_Kit	HiSeq2000	NCBIM37/mm9
chr1	85064264	A	G	SNP	rs50400222	-	-	intergenic	-	-	-	-	-	7-3-A	7-3	Agilent_SureSelectXT_Mouse_All_Exon_Kit	HiSeq2000	NCBIM37/mm9
chr1	85189112	T	C	SNP	rs50400222	-	-	intergenic	-	-	-	-	-	7-3-A	7-3	Agilent_SureSelectXT_Mouse_All_Exon_Kit	HiSeq2000	NCBIM37/mm9
chr1	85273561	C	T	SNP	rs36535624	-	-	intergenic	-	-	-	-	-	7-3-A	7-3	Agilent_SureSelectXT_Mouse_All_Exon_Kit	HiSeq2000	NCBIM37/mm9
chr1	87539545	T	C	SNP	rs50400222	Sp140	3702467	exonic:synonymous SNV	exon15	c.T1320C	p.C440C	0.210	Tolerated	7-3-A	7-3	Agilent_SureSelectXT_Mouse_All_Exon_Kit	HiSeq2000	NCBIM37/mm9
chr1	90155126	C	A	SNP	.	Mroh2a	3705228	intronic	-	-	-	-	-	7-3-A	7-3	Agilent_SureSelectXT_Mouse_All_Exon_Kit	HiSeq2000	NCBIM37/mm9
chr10	107636001	G	A	SNP	.	Ppp1r12a	1309528	exonic:nonsynonymous SNV	exon2	c.G350A	p.G117E	0.001	Damaging	7-3-A	7-3	Agilent_SureSelectXT_Mouse_All_Exon_Kit	HiSeq2000	NCBIM37/mm9
chr10	114666333	G	A	SNP	.	Tbc1d15	1913937	exonic:synonymous SNV	exon5	c.C402T	p.D134D	1.000	Tolerated	7-3-A	7-3	Agilent_SureSelectXT_Mouse_All_Exon_Kit	HiSeq2000	NCBIM37/mm9
chr10	128814419	G	A	SNP	.	-	-	intergenic	-	-	-	-	-	7-3-A	7-3	Agilent_SureSelectXT_Mouse_All_Exon_Kit	HiSeq2000	NCBIM37/mm9
chr10	14486690	G	A	SNP	.	Nmbr	1100525	exonic:synonymous SNV	exon2	c.G630A	p.K210K	1.000	Tolerated	7-3-A	7-3	Agilent_SureSelectXT_Mouse_All_Exon_Kit	HiSeq2000	NCBIM37/mm9
chr10	20682896	G	A	SNP	.	Ahi1	87971	exonic:nonsynonymous SNV	exon3	c.G337A	p.V113I	0.294	Tolerated	7-3-A	7-3	Agilent_SureSelectXT_Mouse_All_Exon_Kit	HiSeq2000	NCBIM37/mm9
chr10	22385374	T	C	SNP	.	Slc2a12	3052471	exonic:nonsynonymous SNV	exon2	c.T1321C	p.S441P	0.183	Tolerated	7-3-A	7-3	Agilent_SureSelectXT_Mouse_All_Exon_Kit	HiSeq2000	NCBIM37/mm9
chr10	23829349	G	T	SNP	.	Taar9	3527454	upstream	-	-	-	-	-	7-3-A	7-3	Agilent_SureSelectXT_Mouse_All_Exon_Kit	HiSeq2000	NCBIM37/mm9
chr10	26875140	G	A	SNP	.	Lama2	99912	intronic	-	-	-	-	-	7-3-A	7-3	Agilent_SureSelectXT_Mouse_All_Exon_Kit	HiSeq2000	NCBIM37/mm9
chr10	57693688	G	A	SNP	.	Dux	-	exonic:nonsynonymous SNV	exon1	c.C1736T	p.A579V	-	-	7-3-A	7-3	Agilent_SureSelectXT_Mouse_All_Exon_Kit	HiSeq2000	NCBIM37/mm9
chr10	57695102	G	T	SNP	rs48547504	Dux	-	exonic:nonsynonymous SNV	exon1	c.C322A	p.L108M	-	-	7-3-A	7-3	Agilent_SureSelectXT_Mouse_All_Exon_Kit	HiSeq2000	NCBIM37/mm9
chr10	62456687	C	T	SNP	.	Rufy2	1917682	intronic	-	-	-	-	-	7-3-A	7-3	Agilent_SureSelectXT_Mouse_All_Exon_Kit	HiSeq2000	NCBIM37/mm9
chr10	75176368	G	A	SNP	.	Cabin1	1298375	exonic:nonsynonymous SNV	exon26	c.C3947T	p.A1316V	0.104	Tolerated	7-3-A	7-3	Agilent_SureSelectXT_Mouse_All_Exon_Kit	HiSeq2000	NCBIM37/mm9
chr10	79429072	C	T	SNP	.	Wdr18	2158400	intronic	-	-	-	-	-	7-3-A	7-3	Agilent_SureSelectXT_Mouse_All_Exon_Kit	HiSeq2000	NCBIM37/mm9
chr10	79785882	G	A	SNP	.	Pcsk4	97514	exonic:nonsynonymous SNV	exon12	c.C1421T	p.T474I	0.086	Tolerated	7-3-A	7-3	Agilent_SureSelectXT_Mouse_All_Exon_Kit	HiSeq2000	NCBIM37/mm9
chr10	81061883	G	A	SNP	.	Tle6	2149593	exonic:nonsynonymous SNV	exon3	c.C46T	p.P16S	0.000	Damaging	7-3-A	7-3	Agilent_SureSelectXT_Mouse_All_Exon_Kit	HiSeq2000	NCBIM37/mm9
chr10	81090221	G	A	SNP	.	Sirt6	1354161	exonic:nonsynonymous SNV	exon1	c.C62T	p.P21L	0.002	Damaging	7-3-A	7-3	Agilent_SureSelectXT_Mouse_All_Exon_Kit	HiSeq2000	NCBIM37/mm9
chr10	82330063	G	A	SNP	.	Eid3	-	exonic:stopgain SNV	exon1	c.G612A	p.W204X	-	-	7-3-A	7-3	Agilent_SureSelectXT_Mouse_All_Exon_Kit	HiSeq2000	NCBIM37/mm9
chr11	100657977	C	T	SNP	.	Stat5b	103035	exonic:synonymous SNV	exon10	c.G1212A	p.E404E	1.000	Tolerated	7-3-A	7-3	Agilent_SureSelectXT_Mouse_All_Exon_Kit	HiSeq2000	NCBIM37/mm9
chr11	101129607	C	T	SNP	.	Wnk4	1917097	exonic:nonsynonymous SNV	exon7	c.C1535T	p.A512V	0.037	Damaging	7-3-A	7-3	Agilent_SureSelectXT_Mouse_All_Exon_Kit	HiSeq2000	NCBIM37/mm9
chr11	101488839	A	G	SNP	.	Rdm1	1913849	upstream	-	-	-	-	-	7-3-A	7-3	Agilent_SureSelectXT_Mouse_All_Exon_Kit	HiSeq2000	NCBIM37/mm9
chr11	102063631	C	T	SNP	.	Hdac5	1333784	exonic:synonymous SNV	exon15	c.G1647A	p.G549G	0.855	Tolerated	7-3-A	7-3	Agilent_SureSelectXT_Mouse_All_Exon_Kit	HiSeq2000	NCBIM37/mm9
chr11	103059136	C	T	SNP	.	Fmnl1	1888994	intronic	-	-	-	1.000	Tolerated	7-3-A	7-3	Agilent_SureSelectXT_Mouse_All_Exon_Kit	HiSeq2000	NCBIM37/mm9
chr11	105972016	C	T	SNP	.	Map3k3	1346874	intronic	-	-	-	-	-	7-3-A	7-3	Agilent_SureSelectXT_Mouse_All_Exon_Kit	HiSeq2000	NCBIM37/mm9
chr11	106187580	C	T	SNP	.	Scn4a	98250	intronic	-	-	-	-	-	7-3-A	7-3	Agilent_SureSelectXT_Mouse_All_Exon_Kit	HiSeq2000	NCBIM37/mm9
chr11	106662747	C	T	SNP	.	Cep95	2443502	intronic	-	-	-	-	-	7-3-A	7-3	Agilent_SureSelectXT_Mouse_All_Exon_Kit	HiSeq2000	NCBIM37/mm9
chr11	106934725	C	T	SNP	.	Bptf	2444008	exonic:synonymous SNV	exon11	c.G4611A	p.R1537R	0.366	Tolerated	7-3-A	7-3	Agilent_SureSelectXT_Mouse_All_Exon_Kit	HiSeq2000	NCBIM37/mm9
chr11	108348214	C	T	SNP	.	Cep112	1923673	intronic	-	-	-	-	-	7-3-A	7-3	Agilent_SureSelectXT_Mouse_All_Exon_Kit	HiSeq2000	NCBIM37/mm9
chr11	113518793	C	T	SNP	.	Cog1	1333873	exonic:synonymous SNV	exon9	c.C2319T	p.T773T	0.657	Tolerated	7-3-A	7-3	Agilent_SureSelectXT_Mouse_All_Exon_Kit	HiSeq2000	NCBIM37/mm9
chr11	113661565	C	T	SNP	.	Sdk2	2443847	exonic:nonsynonymous SNV	exon40	c.G5497A	p.G1833R	0.868	Tolerated	7-3-A	7-3	Agilent_SureSelectXT_Mouse_All_Exon_Kit	HiSeq2000	NCBIM37/mm9
chr11	121190171	C	T	SNP	.	Wdr45b	1914090	exonic:synonymous SNV	exon9	c.G864A	p.K288K	0.513	Tolerated	7-3-A	7-3	Agilent_SureSelectXT_Mouse_All_Exon_Kit	HiSeq2000	NCBIM37/mm9
chr11	20548193	C	T	SNP	.	Sertad2	1931026	exonic:nonsynonymous SNV	exon2	c.C385T	p.L129F	0.011	Damaging	7-3-A	7-3	Agilent_SureSelectXT_Mouse_All_Exon_Kit	HiSeq2000	NCBIM37/mm9
chr11	3152107	C	T	SNP	.	Drg1	1343297	intronic	-	-	-	-	-	7-3-A	7-3	Agilent_SureSelectXT_Mouse_All_Exon_Kit	HiSeq2000	NCBIM37/mm9
chr11	4139655	C	T	SNP	.	Osm	104749	exonic:synonymous SNV	exon3	c.C435T	p.N145N	0.976	Tolerated	7-3-A	7-3	Agilent_SureSelectXT_Mouse_All_Exon_Kit	HiSeq2000	NCBIM37/mm9
chr11	45938670	C	T	SNP	.	Adam19	105377	intronic	-	-	-	-	-	7-3-A	7-3	Agilent_SureSelectXT_Mouse_All_Exon_Kit	HiSeq2000	NCBIM37/mm9
chr11	50117890	C	T	SNP	.	Canx	88261	exonic:synonymous SNV	exon8	c.G852A	p.K284K	1.000	Tolerated	7-3-A	7-3	Agilent_SureSelectXT_Mouse_All_Exon_Kit	HiSeq2000	NCBIM37/mm9
chr11	53000042	C	T	SNP	.	Fstl4	2443199	exonic:nonsynonymous SNV	exon16	c.C2123T	p.P708L	0.202	Tolerated	7-3-A	7-3	Agilent_SureSelectXT_Mouse_All_Exon_Kit	HiSeq2000	NCBIM37/mm9
chr11	5622804	C	T	SNP	.	Urgcp	1919296	splicing	exon6	c.202+1G>A	-	-	-	7-3-A	7-3	Agilent_SureSelectXT_Mouse_All_Exon_Kit	HiSeq2000	NCBIM37/mm9
chr11	57870663	C	T	SNP	.	Larp1	1890165	exonic:nonsynonymous SNV	exon17	c.C2882T	p.A961V	0.032	Damaging	7-3-A	7-3	Agilent_SureSelectXT_Mouse_All_Exon_Kit	HiSeq2000	NCBIM37/mm9
chr11	58395269	C	T	SNP	.	Olfr325	3030159	exonic:synonymous SNV	exon1	c.C922T	p.L308L	0.598	Tolerated	7-3-A	7-3	Agilent_SureSelectXT_Mouse_All_Exon_Kit	HiSeq2000	NCBIM37/mm9
chr11	58571667	C	T	SNP	.	Olfr316	3030150	exonic:nonsynonymous SNV	exon1	c.C499T	p.P167S	0.054	Tolerated	7-3-A	7-3	Agilent_SureSelectXT_Mouse_All_Exon_Kit	HiSeq2000	NCBIM37/mm9
chr11	58813930	C	T	SNP	.	Obscn	2681862	exonic:nonsynonymous SNV	exon93	c.G21277A	p.G7093R	0.035	Damaging	7-3-A	7-3	Agilent_SureSelectXT_Mouse_All_Exon_Kit	HiSeq2000	NCBIM37/mm9
chr11	59267173	C	T	SNP	.	Jmjd4	2144404	intronic	-	-	-	-	-	7-3-A	7-3	Agilent_SureSelectXT_Mouse_All_Exon_Kit	HiSeq2000	NCBIM37/mm9
chr11	59778230	C	T	SNP	.	Rasd1	1270848	exonic:synonymous SNV	exon1	c.G78A	p.R26R	1.000	Tolerated	7-3-A	7-3	Agilent_SureSelectXT_Mouse_All_Exon_Kit	HiSeq2000	NCBIM37/mm9
chr11	69819540	C	T	SNP	.	Dvl2	106613	intronic	-	-	-	-	-	7-3-A	7-3	Agilent_SureSelectXT_Mouse_All_Exon_Kit	HiSeq2000	NCBIM37/mm9
chr11	70839418	C	T	SNP	.	Mis12	1914389	UTR3	-	-	-	-	-	7-3-A	7-3	Agilent_SureSelectXT_Mouse_All_Exon_Kit	HiSeq2000	NCBIM37/mm9
chr11	72130619	C	T	SNP	.	Fbxo39	3505735	exonic:synonymous SNV	exon2	c.C294T	p.N98N	1.000	Tolerated	7-3-A	7-3	Agilent_SureSelectXT_Mouse_All_Exon_Kit	HiSeq2000	NCBIM37/mm9
chr11	72931719	C	T	SNP	.	Itgae	1298377	intronic	-	-	-	-	-	7-3-A	7-3	Agilent_SureSelectXT_Mouse_All_Exon_Kit	HiSeq2000	NCBIM37/mm9
chr11	75249486	C	T	SNP	.	Serpinf2	107173	exonic:nonsynonymous SNV	exon8	c.G772A	p.D258N	0.198	Tolerated	7-3-A	7-3	Agilent_SureSelectXT_Mouse_All_Exon_Kit	HiSeq2000	NCBIM37/mm9
chr11	75259230	C	T	SNP	.	Wdr81	2681828	exonic:nonsynonymous SNV	exon7	c.G4834A	p.A1612T	0.004	Damaging	7-3-A	7-3	Agilent_SureSelectXT_Mouse_All_Exon_Kit	HiSeq2000	NCBIM37/mm9
chr11	76056484	C	T	SNP	.	Glod4	1914451	intronic	-	-	-	-	-	7-3-A	7-3	Agilent_SureSelectXT_Mouse_All_Exon_Kit	HiSeq2000	NCBIM37/mm9
chr11	77642802	C	T	SNP	.	Myo18a	2667185	exonic:synonymous SNV	exon18	c.C3156T	p.T1052T	1.000	Tolerated	7-3-A	7-3	Agilent_SureSelectXT_Mouse_All_Exon_Kit	HiSeq2000	NCBIM37/mm9
chr11	82830590	C	T	SNP	.	Slfn8	2672859	exonic:nonsynonymous SNV	exon2	c.G628A	p.E210K	0.001	Damaging	7-3-A	7-3	Agilent_SureSelectXT_Mouse_All_Exon_Kit	HiSeq2000	NCBIM37/mm9
chr11	83312555	C	T	SNP	.	Taf15	1917689	intronic	-	-	-	-	-	7-3-A	7-3	Agilent_SureSelectXT_Mouse_All_Exon_Kit	HiSeq2000	NCBIM37/mm9
chr11	84711035	C	T	SNP	.	Myo19	1913446	intronic	-	-	-	-	-	7-3-A	7-3	Agilent_SureSelectXT_Mouse_All_Exon_Kit	HiSeq2000	NCBIM37/mm9
chr11	84986895	C	T	SNP	.	1700125H20Rik	1920884	intronic	-	-	-	-	-	7-3-A	7-3	Agilent_SureSelectXT_Mouse_All_Exon_Kit	HiSeq2000	NCBIM37/mm9
chr11	86346317	C	T	SNP	.	Rps6kb1	1270849	exonic:nonsynonymous SNV	exon4	c.G338A	p.G113E	0.001	Damaging	7-3-A	7-3	Agilent_SureSelectXT_Mouse_All_Exon_Kit	HiSeq2000	NCBIM37/mm9
chr11	87588995	C	T	SNP	.	Bzrap1	2450877	intronic	-	-	-	-	-	7-3-A	7-3	Agilent_SureSelectXT_Mouse_All_Exon_Kit	HiSeq2000	NCBIM37/mm9
chr11	87888224	C	T	SNP	.	Vezf1	1313291	exonic:synonymous SNV	exon3	c.C789T	p.C263C	1.000	Tolerated	7-3-A	7-3	Agilent_SureSelectXT_Mouse_All_Exon_Kit	HiSeq2000	NCBIM37/mm9
chr11	94221231	C	T	SNP	.	Abcc3	1923658	exonic:nonsynonymous SNV	exon20	c.G2608A	p.V870I	0.320	Tolerated	7-3-A	7-3	Agilent_SureSelectXT_Mouse_All_Exon_Kit	HiSeq2000	NCBIM37/mm9
chr11	96915830	C	T	SNP	.	Osbpl7	1918490	intronic	-	-	-	-	-	7-3-A	7-3	Agilent_SureSelectXT_Mouse_All_Exon_Kit	HiSeq2000	NCBIM37/mm9
chr11	96928813	C	T	SNP	.	Osbpl7	1918490	exonic:synonymous SNV	exon21	c.C2083T	p.L695L	1.000	Tolerated	7-3-A	7-3	Agilent_SureSelectXT_Mouse_All_Exon_Kit	HiSeq2000	NCBIM37/mm9
chr11	98313071	A	AC	INS	.	Grb7	102683	intronic	-	-	-	-	-	7-3-A	7-3	Agilent_SureSelectXT_Mouse_All_Exon_Kit	HiSeq2000	NCBIM37/mm9
chr11	98563735	C	T	SNP	.	Csf3	1339751	exonic:synonymous SNV	exon4	c.C363T	p.Y121Y	1.000	Tolerated	7-3-A	7-3	Agilent_SureSelectXT_Mouse_All_Exon_Kit	HiSeq2000	NCBIM37/mm9
chr12	104673807	G	A	SNP	.	Ifi27	1277180	intronic	-	-	-	-	-	7-3-A	7-3	Agilent_SureSelectXT_Mouse_All_Exon_Kit	HiSeq2000	NCBIM37/mm9
chr12	109155112	C	T	SNP	.	Bcl11b	1929913	exonic:nonsynonymous SNV	exon3	c.G937A	p.G313S	0.848	Tolerated	7-3-A	7-3	Agilent_SureSelectXT_Mouse_All_Exon_Kit	HiSeq2000	NCBIM37/mm9
chr12	110065378	C	T	SNP	.	Slc25a29	2444911	exonic:synonymous SNV	exon4	c.G483A	p.E161E	1.000	Tolerated	7-3-A	7-3	Agilent_SureSelectXT_Mouse_All_Exon_Kit	HiSeq2000	NCBIM37/mm9
chr12	111791011	G	A	SNP	.	Ppp2r5c	1349475	exonic:nonsynonymous SNV	exon9	c.G877A	p.A293T	0.000	Damaging	7-3-A	7-3	Agilent_SureSelectXT_Mouse_All_Exon_Kit	HiSeq2000	NCBIM37/mm9
chr12	115298386	C	T	SNP	.	-	-	intergenic	-	-	-	-	-	7-3-A	7-3	Agilent_SureSelectXT_Mouse_All_Exon_Kit	HiSeq2000	NCBIM37/mm9
chr12	23272934	G	A	SNP	.	-	-	intergenic	-	-	-	-	-	7-3-A	7-3	Agilent_SureSelectXT_Mouse_All_Exon_Kit	HiSeq2000	NCBIM37/mm9
chr12	3895713	G	A	SNP	.	Dnmt3a	1261827	exonic:synonymous SNV	exon7	c.G798A	p.G266G	1.000	Tolerated	7-3-A	7-3	Agilent_SureSelectXT_Mouse_All_Exon_Kit	HiSeq2000	NCBIM37/mm9
chr12	45638210	C	T	SNP	.	Nrcam	104750	intronic	-	-	-	-	-	7-3-A	7-3	Agilent_SureSelectXT_Mouse_All_Exon_Kit	HiSeq2000	NCBIM37/mm9
chr12	58561867	G	A	SNP	.	-	-	intergenic	-	-	-	NA	NA	7-3-A	7-3	Agilent_SureSelectXT_Mouse_All_Exon_Kit	HiSeq2000	NCBIM37/mm9
chr12	60209066	T	C	SNP	.	Mia2	2159614	exonic:nonsynonymous SNV	exon4	c.T577C	p.W193R	0.045	Damaging	7-3-A	7-3	Agilent_SureSelectXT_Mouse_All_Exon_Kit	HiSeq2000	NCBIM37/mm9
chr12	70474290	C	T	SNP	.	Arf6	99435	exonic:synonymous SNV	exon2	c.C510T	p.T170T	0.208	Tolerated	7-3-A	7-3	Agilent_SureSelectXT_Mouse_All_Exon_Kit	HiSeq2000	NCBIM37/mm9
chr12	73046351	G	A	SNP	.	Daam1	1914596	intronic	-	-	-	-	-	7-3-A	7-3	Agilent_SureSelectXT_Mouse_All_Exon_Kit	HiSeq2000	NCBIM37/mm9
chr12	77242378	C	T	SNP	.	Esr2	109392	exonic:stopgain SNV	exon6	c.G1092A	p.W364X	NA	NA	7-3-A	7-3	Agilent_SureSelectXT_Mouse_All_Exon_Kit	HiSeq2000	NCBIM37/mm9
chr12	8343171	A	G	SNP	.	Hs1bp3	1913224	exonic:nonsynonymous SNV	exon5	c.A766G	p.T256A	0.740	Tolerated	7-3-A	7-3	Agilent_SureSelectXT_Mouse_All_Exon_Kit	HiSeq2000	NCBIM37/mm9
chr12	93053547	C	T	SNP	.	Sel1l	1329016	exonic:stopgain SNV	exon17	c.G1653A	p.W551X	NA	NA	7-3-A	7-3	Agilent_SureSelectXT_Mouse_All_Exon_Kit	HiSeq2000	NCBIM37/mm9
chr13	105190077	C	T	SNP	.	Adamts6	1347348	exonic:synonymous SNV	exon14	c.C1821T	p.C607C	1.000	Tolerated	7-3-A	7-3	Agilent_SureSelectXT_Mouse_All_Exon_Kit	HiSeq2000	NCBIM37/mm9
chr13	109461637	CA	C	DEL	.	Pde4d	99555	intronic	-	-	-	-	-	7-3-A	7-3	Agilent_SureSelectXT_Mouse_All_Exon_Kit	HiSeq2000	NCBIM37/mm9
chr13	13414273	G	A	SNP	.	-	-	intergenic	-	-	-	-	-	7-3-A	7-3	Agilent_SureSelectXT_Mouse_All_Exon_Kit	HiSeq2000	NCBIM37/mm9
chr13	32908356	G	A	SNP	.	Wrnip1	1926153	intronic	-	-	-	-	-	7-3-A	7-3	Agilent_SureSelectXT_Mouse_All_Exon_Kit	HiSeq2000	NCBIM37/mm9
chr13	34839328	G	A	SNP	.	Fam50b	1351640	exonic:stopgain SNV	exon2	c.G917A	p.W306X	NA	NA	7-3-A	7-3	Agilent_SureSelectXT_Mouse_All_Exon_Kit	HiSeq2000	NCBIM37/mm9
chr13	38040823	G	A	SNP	.	Rreb1	2443664	exonic:nonsynonymous SNV	exon12	c.G5104A	p.A1702T	0.338	Tolerated	7-3-A	7-3	Agilent_SureSelectXT_Mouse_All_Exon_Kit	HiSeq2000	NCBIM37/mm9
chr13	38289846	C	T	SNP	.	Dsp	109611	UTR3	-	-	-	-	-	7-3-A	7-3	Agilent_SureSelectXT_Mouse_All_Exon_Kit	HiSeq2000	NCBIM37/mm9
chr13	40983651	C	A	SNP	.	Gcnt2	1100870	exonic:nonsynonymous SNV	exon1	c.C916A	p.P306T	NA	NA	7-3-A	7-3	Agilent_SureSelectXT_Mouse_All_Exon_Kit	HiSeq2000	NCBIM37/mm9
chr13	46735352	G	A	SNP	.	Cap2	1914502	intronic	-	-	-	-	-	7-3-A	7-3	Agilent_SureSelectXT_Mouse_All_Exon_Kit	HiSeq2000	NCBIM37/mm9
chr13	54187813	C	T	SNP	.	Sfxn1	2137677	exonic:nonsynonymous SNV	exon5	c.C506T	p.T169I	0.073	Tolerated	7-3-A	7-3	Agilent_SureSelectXT_Mouse_All_Exon_Kit	HiSeq2000	NCBIM37/mm9
chr13	54841252	G	A	SNP	.	Gprin1	1349455	exonic:nonsynonymous SNV	exon3	c.C569T	p.S190F	0.000	Damaging	7-3-A	7-3	Agilent_SureSelectXT_Mouse_All_Exon_Kit	HiSeq2000	NCBIM37/mm9
chr13	66781659	G	A	SNP	.	-	-	intergenic	-	-	-	-	-	7-3-A	7-3	Agilent_SureSelectXT_Mouse_All_Exon_Kit	HiSeq2000	NCBIM37/mm9
chr13	73651955	G	A	SNP	.	Lpcat1	2384812	exonic:nonsynonymous SNV	exon14	c.G1574A	p.G525E	0.144	Tolerated	7-3-A	7-3	Agilent_SureSelectXT_Mouse_All_Exon_Kit	HiSeq2000	NCBIM37/mm9
chr13	81717333	C	T	SNP	.	Gpr98	1274784	exonic:nonsynonymous SNV	exon9	c.G1571A	p.G524E	1.000	Tolerated	7-3-A	7-3	Agilent_SureSelectXT_Mouse_All_Exon_Kit	HiSeq2000	NCBIM37/mm9
chr13	9532476	C	T	SNP	.	Dip2c	1920179	intronic	-	-	-	-	-	7-3-A	7-3	Agilent_SureSelectXT_Mouse_All_Exon_Kit	HiSeq2000	NCBIM37/mm9
chr14	14932565	C	T	SNP	.	Atxn7	2179277	exonic:nonsynonymous SNV	exon11	c.C1736T	p.S579F	0.003	Damaging	7-3-A	7-3	Agilent_SureSelectXT_Mouse_All_Exon_Kit	HiSeq2000	NCBIM37/mm9
chr14	17110524	C	T	SNP	.	Ngly1	1913276	exonic:synonymous SNV	exon5	c.C861T	p.N287N	0.596	Tolerated	7-3-A	7-3	Agilent_SureSelectXT_Mouse_All_Exon_Kit	HiSeq2000	NCBIM37/mm9
chr14	26485279	G	A	SNP	.	Zmiz1	3040693	UTR3	-	-	-	-	-	7-3-A	7-3	Agilent_SureSelectXT_Mouse_All_Exon_Kit	HiSeq2000	NCBIM37/mm9
chr14	28214837	G	A	SNP	.	Arhgef3	1918954	exonic:nonsynonymous SNV	exon11	c.G1268A	p.S423N	0.165	Tolerated	7-3-A	7-3	Agilent_SureSelectXT_Mouse_All_Exon_Kit	HiSeq2000	NCBIM37/mm9
chr14	36263341	C	T	SNP	.	Grid1	95812	exonic:synonymous SNV	exon11	c.C1617T	p.Y539Y	1.000	Tolerated	7-3-A	7-3	Agilent_SureSelectXT_Mouse_All_Exon_Kit	HiSeq2000	NCBIM37/mm9
chr14	43309339	A	G	SNP	.	-	-	intergenic	-	-	-	-	-	7-3-A	7-3	Agilent_SureSelectXT_Mouse_All_Exon_Kit	HiSeq2000	NCBIM37/mm9
chr14	47721039	C	T	SNP	.	Samd4	1921730	intronic	-	-	-	-	-	7-3-A	7-3	Agilent_SureSelectXT_Mouse_All_Exon_Kit	HiSeq2000	NCBIM37/mm9
chr14	52626407	C	T	SNP	.	Zfp219	1917140	exonic:synonymous SNV	exon4	c.G1854A	p.E618E	1.000	Tolerated	7-3-A	7-3	Agilent_SureSelectXT_Mouse_All_Exon_Kit	HiSeq2000	NCBIM37/mm9
chr14	52899335	G	A	SNP	.	Tox4	1915389	intronic	-	-	-	-	-	7-3-A	7-3	Agilent_SureSelectXT_Mouse_All_Exon_Kit	HiSeq2000	NCBIM37/mm9
chr14	56116736	C	T	SNP	.	Lrrc16b	2448573	exonic:nonsynonymous SNV	exon19	c.C1528T	p.L510F	0.007	Damaging	7-3-A	7-3	Agilent_SureSelectXT_Mouse_All_Exon_Kit	HiSeq2000	NCBIM37/mm9
chr14	56217655	C	T	SNP	.	Rnf31	1934704	intronic	-	-	-	-	-	7-3-A	7-3	Agilent_SureSelectXT_Mouse_All_Exon_Kit	HiSeq2000	NCBIM37/mm9
chr14	56296844	C	T	SNP	.	Gmpr2	1917903	exonic:synonymous SNV	exon9	c.C834T	p.Y278Y	0.536	Tolerated	7-3-A	7-3	Agilent_SureSelectXT_Mouse_All_Exon_Kit	HiSeq2000	NCBIM37/mm9
chr14	6006334	G	A	SNP	.	-	-	intergenic	-	-	-	-	-	7-3-A	7-3	Agilent_SureSelectXT_Mouse_All_Exon_Kit	HiSeq2000	NCBIM37/mm9
chr14	60898997	G	A	SNP	.	Mtmr6	2145637	exonic:synonymous SNV	exon3	c.G219A	p.K73K	1.000	Tolerated	7-3-A	7-3	Agilent_SureSelectXT_Mouse_All_Exon_Kit	HiSeq2000	NCBIM37/mm9
chr14	75991795	TG	T	DEL	.	Spert	1915176	intronic	-	-	-	-	-	7-3-A	7-3	Agilent_SureSelectXT_Mouse_All_Exon_Kit	HiSeq2000	NCBIM37/mm9
chr15	100184105	G	A	SNP	.	Methig1	-	exonic:synonymous SNV	exon1	c.G465A	p.K155K	1.000	Tolerated	7-3-A	7-3	Agilent_SureSelectXT_Mouse_All_Exon_Kit	HiSeq2000	NCBIM37/mm9
chr15	100312760	G	A	SNP	.	Csrnp2	2386852	exonic:synonymous SNV	exon5	c.C1080T	p.P360P	1.000	Tolerated	7-3-A	7-3	Agilent_SureSelectXT_Mouse_All_Exon_Kit	HiSeq2000	NCBIM37/mm9
chr15	101268962	G	C	SNP	.	Krt83	3665486	exonic:synonymous SNV	exon1	c.C240G	p.P80P	1.000	Tolerated	7-3-A	7-3	Agilent_SureSelectXT_Mouse_All_Exon_Kit	HiSeq2000	NCBIM37/mm9
chr15	101268974	G	A	SNP	.	Krt83	3665486	exonic:synonymous SNV	exon1	c.C228T	p.C76C	1.000	Tolerated	7-3-A	7-3	Agilent_SureSelectXT_Mouse_All_Exon_Kit	HiSeq2000	NCBIM37/mm9
chr15	101268989	T	A	SNP	.	Krt83	3665486	exonic:synonymous SNV	exon1	c.A213T	p.R71R	1.000	Tolerated	7-3-A	7-3	Agilent_SureSelectXT_Mouse_All_Exon_Kit	HiSeq2000	NCBIM37/mm9
chr15	102128720	G	A	SNP	.	Espl1	2146156	exonic:nonsynonymous SNV	exon3	c.G187A	p.A63T	0.038	Damaging	7-3-A	7-3	Agilent_SureSelectXT_Mouse_All_Exon_Kit	HiSeq2000	NCBIM37/mm9
chr15	11323015	G	A	SNP	.	Tars	106314	exonic:nonsynonymous SNV	exon4	c.C347T	p.T116I	0.314	Tolerated	7-3-A	7-3	Agilent_SureSelectXT_Mouse_All_Exon_Kit	HiSeq2000	NCBIM37/mm9
chr15	26658459	G	A	SNP	.	Fbxl7	3052506	intronic	-	-	-	-	-	7-3-A	7-3	Agilent_SureSelectXT_Mouse_All_Exon_Kit	HiSeq2000	NCBIM37/mm9
chr15	40502281	G	A	SNP	.	Zfpm2	1334444	intronic	-	-	-	-	-	7-3-A	7-3	Agilent_SureSelectXT_Mouse_All_Exon_Kit	HiSeq2000	NCBIM37/mm9
chr15	50658796	G	A	SNP	.	Trps1	1927616	intronic	-	-	-	-	-	7-3-A	7-3	Agilent_SureSelectXT_Mouse_All_Exon_Kit	HiSeq2000	NCBIM37/mm9
chr15	57952604	G	A	SNP	.	Atad2	1917722	exonic:synonymous SNV	exon8	c.C882T	p.H294H	1.000	Tolerated	7-3-A	7-3	Agilent_SureSelectXT_Mouse_All_Exon_Kit	HiSeq2000	NCBIM37/mm9
chr15	67932982	G	A	SNP	.	Zfat	2681865	intronic	-	-	-	-	-	7-3-A	7-3	Agilent_SureSelectXT_Mouse_All_Exon_Kit	HiSeq2000	NCBIM37/mm9
chr15	75741879	G	A	SNP	.	Tigd5	2145902	exonic:synonymous SNV	exon1	c.G1659A	p.V553V	-	-	7-3-A	7-3	Agilent_SureSelectXT_Mouse_All_Exon_Kit	HiSeq2000	NCBIM37/mm9
chr15	75917903	G	A	SNP	.	Nrbp2	2385017	intronic	-	-	-	-	-	7-3-A	7-3	Agilent_SureSelectXT_Mouse_All_Exon_Kit	HiSeq2000	NCBIM37/mm9
chr15	76163890	G	A	SNP	.	Gpaa1	1202392	intronic	-	-	-	-	-	7-3-A	7-3	Agilent_SureSelectXT_Mouse_All_Exon_Kit	HiSeq2000	NCBIM37/mm9
chr15	76529307	G	A	SNP	.	Gpt	95802	exonic:synonymous SNV	exon8	c.G1119A	p.K373K	0.180	Tolerated	7-3-A	7-3	Agilent_SureSelectXT_Mouse_All_Exon_Kit	HiSeq2000	NCBIM37/mm9
chr15	76741741	G	A	SNP	.	Zfp647	3052806	exonic:nonsynonymous SNV	exon6	c.C1148T	p.S383F	0.001	Damaging	7-3-A	7-3	Agilent_SureSelectXT_Mouse_All_Exon_Kit	HiSeq2000	NCBIM37/mm9
chr15	81910485	G	A	SNP	.	Mei1	3028590	exonic:synonymous SNV	exon6	c.G645A	p.R215R	1.000	Tolerated	7-3-A	7-3	Agilent_SureSelectXT_Mouse_All_Exon_Kit	HiSeq2000	NCBIM37/mm9
chr15	82681909	G	A	SNP	.	Tcf20	108399	intronic	-	-	-	-	-	7-3-A	7-3	Agilent_SureSelectXT_Mouse_All_Exon_Kit	HiSeq2000	NCBIM37/mm9
chr15	82942675	G	A	SNP	.	Serhl	1890404	splicing	exon9	c.633+1G>A	-	-	-	7-3-A	7-3	Agilent_SureSelectXT_Mouse_All_Exon_Kit	HiSeq2000	NCBIM37/mm9
chr15	98434938	C	T	SNP	.	Adcy6	87917	exonic:synonymous SNV	exon2	c.G225A	p.P75P	1.000	Tolerated	7-3-A	7-3	Agilent_SureSelectXT_Mouse_All_Exon_Kit	HiSeq2000	NCBIM37/mm9
chr16	36209662	C	T	SNP	.	Gm5416	3644688	upstream	-	-	-	-	-	7-3-A	7-3	Agilent_SureSelectXT_Mouse_All_Exon_Kit	HiSeq2000	NCBIM37/mm9
chr16	36452279	C	T	SNP	.	Stfa3	106196	exonic:synonymous SNV	exon2	c.G144A	p.E48E	1.000	Tolerated	7-3-A	7-3	Agilent_SureSelectXT_Mouse_All_Exon_Kit	HiSeq2000	NCBIM37/mm9
chr16	38712690	C	T	SNP	.	Arhgap31	1333857	exonic:nonsynonymous SNV	exon1	c.G97A	p.D33N	0.001	Damaging	7-3-A	7-3	Agilent_SureSelectXT_Mouse_All_Exon_Kit	HiSeq2000	NCBIM37/mm9
chr16	4062355	C	T	SNP	.	Trap1	1915265	exonic:nonsynonymous SNV	exon5	c.G524A	p.G175D	0.000	Damaging	7-3-A	7-3	Agilent_SureSelectXT_Mouse_All_Exon_Kit	HiSeq2000	NCBIM37/mm9
chr16	4864304	C	T	SNP	.	4930562C15Rik	1926059	exonic:synonymous SNV	exon13	c.C2997T	p.P999P	1.000	Tolerated	7-3-A	7-3	Agilent_SureSelectXT_Mouse_All_Exon_Kit	HiSeq2000	NCBIM37/mm9
chr16	52194258	C	A	SNP	.	Cblb	2146430	intronic	-	-	-	-	-	7-3-A	7-3	Agilent_SureSelectXT_Mouse_All_Exon_Kit	HiSeq2000	NCBIM37/mm9
chr16	73978649	G	T	SNP	.	Robo2	1890110	intronic	-	-	-	-	-	7-3-A	7-3	Agilent_SureSelectXT_Mouse_All_Exon_Kit	HiSeq2000	NCBIM37/mm9
chr16	96205413	G	A	SNP	.	Psmg1	1860263	exonic:synonymous SNV	exon5	c.C645T	p.D215D	1.000	Tolerated	7-3-A	7-3	Agilent_SureSelectXT_Mouse_All_Exon_Kit	HiSeq2000	NCBIM37/mm9
chr16	97578687	G	A	SNP	.	Bace2	1860440	exonic:synonymous SNV	exon1	c.G279A	p.L93L	0.510	Tolerated	7-3-A	7-3	Agilent_SureSelectXT_Mouse_All_Exon_Kit	HiSeq2000	NCBIM37/mm9
chr17	12464866	G	A	SNP	.	Map3k4	1346875	exonic:synonymous SNV	exon3	c.C543T	p.Y181Y	1.000	Tolerated	7-3-A	7-3	Agilent_SureSelectXT_Mouse_All_Exon_Kit	HiSeq2000	NCBIM37/mm9
chr17	24091857	G	A	SNP	.	Sbpl	3694550	exonic:nonsynonymous SNV	exon2	c.C19T	p.P7S	0.237	Tolerated	7-3-A	7-3	Agilent_SureSelectXT_Mouse_All_Exon_Kit	HiSeq2000	NCBIM37/mm9
chr17	25110093	G	A	SNP	.	Cramp1l	1930190	exonic:nonsynonymous SNV	exon16	c.C3017T	p.T1006I	0.002	Damaging	7-3-A	7-3	Agilent_SureSelectXT_Mouse_All_Exon_Kit	HiSeq2000	NCBIM37/mm9
chr17	3414901	G	A	SNP	.	Tiam2	1344338	exonic:nonsynonymous SNV	exon3	c.G904A	p.D302N	0.018	Damaging	7-3-A	7-3	Agilent_SureSelectXT_Mouse_All_Exon_Kit	HiSeq2000	NCBIM37/mm9
chr17	36046283	G	A	SNP	.	Atat1	1913869	exonic:nonsynonymous SNV	exon3	c.C181T	p.P61S	0.460	Tolerated	7-3-A	7-3	Agilent_SureSelectXT_Mouse_All_Exon_Kit	HiSeq2000	NCBIM37/mm9
chr17	53494130	C	T	SNP	.	-	-	intergenic	-	-	-	-	-	7-3-A	7-3	Agilent_SureSelectXT_Mouse_All_Exon_Kit	HiSeq2000	NCBIM37/mm9
chr17	6233067	C	T	SNP	.	Tulp4	1916092	exonic:nonsynonymous SNV	exon13	c.C3370T	p.P1124S	0.000	Damaging	7-3-A	7-3	Agilent_SureSelectXT_Mouse_All_Exon_Kit	HiSeq2000	NCBIM37/mm9
chr17	6342876	G	A	SNP	.	-	-	intergenic	-	-	-	-	-	7-3-A	7-3	Agilent_SureSelectXT_Mouse_All_Exon_Kit	HiSeq2000	NCBIM37/mm9
chr17	6514211	G	A	SNP	.	-	-	intergenic	-	-	-	-	-	7-3-A	7-3	Agilent_SureSelectXT_Mouse_All_Exon_Kit	HiSeq2000	NCBIM37/mm9
chr17	69836539	C	T	SNP	.	A330050F15Rik	2444600	exonic:nonsynonymous SNV	exon2	c.C62T	p.T21I	0.004	Damaging	7-3-A	7-3	Agilent_SureSelectXT_Mouse_All_Exon_Kit	HiSeq2000	NCBIM37/mm9
chr17	7475941	G	A	SNP	.	Rps6ka2	1342290	exonic:nonsynonymous SNV	exon11	c.G908A	p.G303D	0.000	Damaging	7-3-A	7-3	Agilent_SureSelectXT_Mouse_All_Exon_Kit	HiSeq2000	NCBIM37/mm9
chr18	35410598	C	T	SNP	.	Ctnna1	88274	exonic:synonymous SNV	exon15	c.C2109T	p.S703S	0.315	Tolerated	7-3-A	7-3	Agilent_SureSelectXT_Mouse_All_Exon_Kit	HiSeq2000	NCBIM37/mm9
chr18	67793158	C	A	SNP	.	Cep76	1923401	exonic:stopgain SNV	exon6	c.G751T	p.E251X	NA	NA	7-3-A	7-3	Agilent_SureSelectXT_Mouse_All_Exon_Kit	HiSeq2000	NCBIM37/mm9
chr19	10286949	C	T	SNP	.	Myrf	2684944	exonic:synonymous SNV	exon22	c.G2985A	p.V995V	0.099	Tolerated	7-3-A	7-3	Agilent_SureSelectXT_Mouse_All_Exon_Kit	HiSeq2000	NCBIM37/mm9
chr19	10696547	C	T	SNP	.	Ddb1	1202384	intronic	-	-	-	-	-	7-3-A	7-3	Agilent_SureSelectXT_Mouse_All_Exon_Kit	HiSeq2000	NCBIM37/mm9
chr19	10796471	C	T	SNP	.	Cd5	88340	exonic:nonsynonymous SNV	exon7	c.G1190A	p.G397D	0.002	Damaging	7-3-A	7-3	Agilent_SureSelectXT_Mouse_All_Exon_Kit	HiSeq2000	NCBIM37/mm9
chr19	11378194	C	T	SNP	.	-	-	intergenic	-	-	-	-	-	7-3-A	7-3	Agilent_SureSelectXT_Mouse_All_Exon_Kit	HiSeq2000	NCBIM37/mm9
chr19	17193207	C	T	SNP	.	Prune2	1925004	exonic:synonymous SNV	exon8	c.C1584T	p.N528N	0.158	Tolerated	7-3-A	7-3	Agilent_SureSelectXT_Mouse_All_Exon_Kit	HiSeq2000	NCBIM37/mm9
chr19	29615821	C	T	SNP	.	Ric1	-	exonic:nonsynonymous SNV	exon3	c.C328T	p.P110S	0.230	Tolerated	7-3-A	7-3	Agilent_SureSelectXT_Mouse_All_Exon_Kit	HiSeq2000	NCBIM37/mm9
chr19	39882075	G	A	SNP	.	Cyp2c40	1306815	exonic:synonymous SNV	exon2	c.C348T	p.L116L	1.000	Tolerated	7-3-A	7-3	Agilent_SureSelectXT_Mouse_All_Exon_Kit	HiSeq2000	NCBIM37/mm9
chr19	4172165	C	T	SNP	.	Carns1	2147595	exonic:synonymous SNV	exon4	c.G336A	p.E112E	1.000	Tolerated	7-3-A	7-3	Agilent_SureSelectXT_Mouse_All_Exon_Kit	HiSeq2000	NCBIM37/mm9
chr19	45123560	C	T	SNP	.	Sfxn3	2137679	intronic	-	-	-	-	-	7-3-A	7-3	Agilent_SureSelectXT_Mouse_All_Exon_Kit	HiSeq2000	NCBIM37/mm9
chr19	45952142	T	C	SNP	.	9130011E15Rik	1918867	intronic	-	-	-	-	-	7-3-A	7-3	Agilent_SureSelectXT_Mouse_All_Exon_Kit	HiSeq2000	NCBIM37/mm9
chr19	45952152	T	C	SNP	.	9130011E15Rik	1918867	intronic	-	-	-	-	-	7-3-A	7-3	Agilent_SureSelectXT_Mouse_All_Exon_Kit	HiSeq2000	NCBIM37/mm9
chr19	45952201	T	C	SNP	.	9130011E15Rik	1918867	intronic	-	-	-	-	-	7-3-A	7-3	Agilent_SureSelectXT_Mouse_All_Exon_Kit	HiSeq2000	NCBIM37/mm9
chr19	4749830	A	G	SNP	.	Sptbn2	1313261	exonic:synonymous SNV	exon33	c.A6498G	p.G2166G	1.000	Tolerated	7-3-A	7-3	Agilent_SureSelectXT_Mouse_All_Exon_Kit	HiSeq2000	NCBIM37/mm9
chr19	7365119	C	A	SNP	.	Mark2	99638	exonic:nonsynonymous SNV	exon2	c.G109T	p.A37S	0.001	Damaging	7-3-A	7-3	Agilent_SureSelectXT_Mouse_All_Exon_Kit	HiSeq2000	NCBIM37/mm9
chr19	8176014	C	T	SNP	.	Slc22a28	3645714	intronic	-	-	-	-	-	7-3-A	7-3	Agilent_SureSelectXT_Mouse_All_Exon_Kit	HiSeq2000	NCBIM37/mm9
chr1_random	1134536	C	T	SNP	.	-	-	intergenic	-	-	-	NA	NA	7-3-A	7-3	Agilent_SureSelectXT_Mouse_All_Exon_Kit	HiSeq2000	NCBIM37/mm9
chr1_random	478424	C	T	SNP	.	-	-	intergenic	-	-	-	NA	NA	7-3-A	7-3	Agilent_SureSelectXT_Mouse_All_Exon_Kit	HiSeq2000	NCBIM37/mm9
chr1_random	790944	C	T	SNP	.	-	-	intergenic	-	-	-	NA	NA	7-3-A	7-3	Agilent_SureSelectXT_Mouse_All_Exon_Kit	HiSeq2000	NCBIM37/mm9
chr1_random	811611	G	T	SNP	.	-	-	intergenic	-	-	-	NA	NA	7-3-A	7-3	Agilent_SureSelectXT_Mouse_All_Exon_Kit	HiSeq2000	NCBIM37/mm9
chr2	130267320	G	A	SNP	.	Vps16	2136772	intronic	-	-	-	-	-	7-3-A	7-3	Agilent_SureSelectXT_Mouse_All_Exon_Kit	HiSeq2000	NCBIM37/mm9
chr2	13235721	G	T	SNP	.	Cubn	1931256	exonic:synonymous SNV	exon56	c.C8793A	p.I2931I	1.000	Tolerated	7-3-A	7-3	Agilent_SureSelectXT_Mouse_All_Exon_Kit	HiSeq2000	NCBIM37/mm9
chr2	14055993	G	A	SNP	.	Stam	1329014	exonic:synonymous SNV	exon9	c.G837A	p.K279K	1.000	Tolerated	7-3-A	7-3	Agilent_SureSelectXT_Mouse_All_Exon_Kit	HiSeq2000	NCBIM37/mm9
chr2	155389421	C	T	SNP	.	Gss	95852	exonic:nonsynonymous SNV	exon12	c.G1129A	p.G377R	0.000	Damaging	7-3-A	7-3	Agilent_SureSelectXT_Mouse_All_Exon_Kit	HiSeq2000	NCBIM37/mm9
chr2	180063064	G	A	SNP	.	Gata5	109497	exonic:nonsynonymous SNV	exon3	c.C794T	p.S265L	0.001	Damaging	7-3-A	7-3	Agilent_SureSelectXT_Mouse_All_Exon_Kit	HiSeq2000	NCBIM37/mm9
chr2	18595489	G	A	SNP	.	Commd3	88218	intronic	-	-	-	-	-	7-3-A	7-3	Agilent_SureSelectXT_Mouse_All_Exon_Kit	HiSeq2000	NCBIM37/mm9
chr2	22730320	G	A	SNP	.	Apbb1ip	1861354	exonic:nonsynonymous SNV	exon14	c.G1492A	p.D498N	0.158	Tolerated	7-3-A	7-3	Agilent_SureSelectXT_Mouse_All_Exon_Kit	HiSeq2000	NCBIM37/mm9
chr2	28307622	G	A	SNP	.	Ppp1r26	2685193	exonic:synonymous SNV	exon3	c.G1743A	p.Q581Q	1.000	Tolerated	7-3-A	7-3	Agilent_SureSelectXT_Mouse_All_Exon_Kit	HiSeq2000	NCBIM37/mm9
chr2	29956619	C	T	SNP	.	Zer1	2442511	exonic:nonsynonymous SNV	exon14	c.G2077A	p.G693S	0.812	Tolerated	7-3-A	7-3	Agilent_SureSelectXT_Mouse_All_Exon_Kit	HiSeq2000	NCBIM37/mm9
chr2	64943787	C	T	SNP	.	Cobll1	2442894	exonic:nonsynonymous SNV	exon9	c.G1354A	p.V452I	0.788	Tolerated	7-3-A	7-3	Agilent_SureSelectXT_Mouse_All_Exon_Kit	HiSeq2000	NCBIM37/mm9
chr2	76485364	G	A	SNP	.	Prkra	1344375	intronic	-	-	-	-	-	7-3-A	7-3	Agilent_SureSelectXT_Mouse_All_Exon_Kit	HiSeq2000	NCBIM37/mm9
chr2	76648971	G	A	SNP	.	Ttn	98864	exonic:nonsynonymous SNV	exon61	c.C15766T	p.P5256S	0.143	Tolerated	7-3-A	7-3	Agilent_SureSelectXT_Mouse_All_Exon_Kit	HiSeq2000	NCBIM37/mm9
chr2	88657836	T	C	SNP	.	Olfr1202	3031036	exonic:synonymous SNV	exon1	c.T507C	p.P169P	1.000	Tolerated	7-3-A	7-3	Agilent_SureSelectXT_Mouse_All_Exon_Kit	HiSeq2000	NCBIM37/mm9
chr3	102898649	G	A	SNP	.	Ampd1	88015	exonic:nonsynonymous SNV	exon12	c.G1522A	p.D508N	0.006	Damaging	7-3-A	7-3	Agilent_SureSelectXT_Mouse_All_Exon_Kit	HiSeq2000	NCBIM37/mm9
chr3	115823967	G	A	SNP	.	Vcam1	98926	exonic:nonsynonymous SNV	exon5	c.C953T	p.S318F	0.048	Damaging	7-3-A	7-3	Agilent_SureSelectXT_Mouse_All_Exon_Kit	HiSeq2000	NCBIM37/mm9
chr3	119450811	C	T	SNP	.	Ptbp2	1860489	exonic:nonsynonymous SNV	exon6	c.G494A	p.G165D	0.106	Tolerated	7-3-A	7-3	Agilent_SureSelectXT_Mouse_All_Exon_Kit	HiSeq2000	NCBIM37/mm9
chr3	133132656	G	A	SNP	.	Tet2	2443298	intronic	-	-	-	-	-	7-3-A	7-3	Agilent_SureSelectXT_Mouse_All_Exon_Kit	HiSeq2000	NCBIM37/mm9
chr3	141503573	C	T	SNP	.	Bmpr1b	107191	UTR3	-	-	-	-	-	7-3-A	7-3	Agilent_SureSelectXT_Mouse_All_Exon_Kit	HiSeq2000	NCBIM37/mm9
chr3	19834602	C	G	SNP	.	-	-	intergenic	-	-	-	-	-	7-3-A	7-3	Agilent_SureSelectXT_Mouse_All_Exon_Kit	HiSeq2000	NCBIM37/mm9
chr3	19834603	A	G	SNP	.	-	-	intergenic	-	-	-	-	-	7-3-A	7-3	Agilent_SureSelectXT_Mouse_All_Exon_Kit	HiSeq2000	NCBIM37/mm9
chr3	36348248	G	A	SNP	.	Anxa5	106008	UTR3	-	-	-	-	-	7-3-A	7-3	Agilent_SureSelectXT_Mouse_All_Exon_Kit	HiSeq2000	NCBIM37/mm9
chr3	59810925	G	A	SNP	.	Aadacl2	3646333	exonic:nonsynonymous SNV	exon1	c.G26A	p.G9E	0.094	Tolerated	7-3-A	7-3	Agilent_SureSelectXT_Mouse_All_Exon_Kit	HiSeq2000	NCBIM37/mm9
chr3	64520062	G	A	SNP	.	Vmn2r7	2441693	exonic:nonsynonymous SNV	exon2	c.C758T	p.P253L	0.017	Damaging	7-3-A	7-3	Agilent_SureSelectXT_Mouse_All_Exon_Kit	HiSeq2000	NCBIM37/mm9
chr3	84771305	A	AT	INS	.	Fbxw7	1354695	intronic	-	-	-	-	-	7-3-A	7-3	Agilent_SureSelectXT_Mouse_All_Exon_Kit	HiSeq2000	NCBIM37/mm9
chr3	97441472	G	A	SNP	.	Fmo5	1310004	exonic:synonymous SNV	exon3	c.G393A	p.E131E	1.000	Tolerated	7-3-A	7-3	Agilent_SureSelectXT_Mouse_All_Exon_Kit	HiSeq2000	NCBIM37/mm9
chr3	97942471	G	A	SNP	.	Notch2	97364	intronic	-	-	-	-	-	7-3-A	7-3	Agilent_SureSelectXT_Mouse_All_Exon_Kit	HiSeq2000	NCBIM37/mm9
chr4	116382212	G	A	SNP	.	Ccdc163	1915644	exonic:synonymous SNV	exon3	c.G282A	p.Q94Q	1.000	Tolerated	7-3-A	7-3	Agilent_SureSelectXT_Mouse_All_Exon_Kit	HiSeq2000	NCBIM37/mm9
chr4	117562395	C	T	SNP	.	Dph2	1914978	exonic:nonsynonymous SNV	exon5	c.G1310A	p.R437K	0.137	Tolerated	7-3-A	7-3	Agilent_SureSelectXT_Mouse_All_Exon_Kit	HiSeq2000	NCBIM37/mm9
chr4	124405644	G	A	SNP	.	Sf3a3	1922312	exonic:nonsynonymous SNV	exon14	c.G1252A	p.G418R	0.000	Damaging	7-3-A	7-3	Agilent_SureSelectXT_Mouse_All_Exon_Kit	HiSeq2000	NCBIM37/mm9
chr4	128891243	G	A	SNP	.	Yars	2147627	exonic:synonymous SNV	exon9	c.G1065A	p.K355K	1.000	Tolerated	7-3-A	7-3	Agilent_SureSelectXT_Mouse_All_Exon_Kit	HiSeq2000	NCBIM37/mm9
chr4	129293701	G	A	SNP	.	Iqcc	2446212	UTR3	-	-	-	-	-	7-3-A	7-3	Agilent_SureSelectXT_Mouse_All_Exon_Kit	HiSeq2000	NCBIM37/mm9
chr4	137513140	G	A	SNP	.	Ece1	1101357	intronic	-	-	-	-	-	7-3-A	7-3	Agilent_SureSelectXT_Mouse_All_Exon_Kit	HiSeq2000	NCBIM37/mm9
chr4	139027267	G	A	SNP	.	Ubr4	1916366	exonic:synonymous SNV	exon93	c.G13557A	p.R4519R	0.991	Tolerated	7-3-A	7-3	Agilent_SureSelectXT_Mouse_All_Exon_Kit	HiSeq2000	NCBIM37/mm9
chr4	145417857	C	T	SNP	rs50894289	-	-	intergenic	-	-	-	-	-	7-3-A	7-3	Agilent_SureSelectXT_Mouse_All_Exon_Kit	HiSeq2000	NCBIM37/mm9
chr4	147272663	G	A	SNP	.	Mfn2	2442230	exonic:nonsynonymous SNV	exon3	c.C85T	p.L29F	0.057	Tolerated	7-3-A	7-3	Agilent_SureSelectXT_Mouse_All_Exon_Kit	HiSeq2000	NCBIM37/mm9
chr4	147858711	G	A	SNP	.	Mtor	1928394	intronic	-	-	-	-	-	7-3-A	7-3	Agilent_SureSelectXT_Mouse_All_Exon_Kit	HiSeq2000	NCBIM37/mm9
chr4	73299965	A	C	SNP	.	LOC100862015	-	exonic:synonymous SNV	exon2	c.A54C	p.R18R	-	-	7-3-A	7-3	Agilent_SureSelectXT_Mouse_All_Exon_Kit	HiSeq2000	NCBIM37/mm9
chr5	105755616	G	A	SNP	.	Gbp11	3646307	exonic:unknown	-	-	-	1.000	Tolerated	7-3-A	7-3	Agilent_SureSelectXT_Mouse_All_Exon_Kit	HiSeq2000	NCBIM37/mm9
chr5	107974757	G	A	SNP	.	1700028K03Rik	1923671	exonic:nonsynonymous SNV	exon4	c.G220A	p.E74K	0.012	Damaging	7-3-A	7-3	Agilent_SureSelectXT_Mouse_All_Exon_Kit	HiSeq2000	NCBIM37/mm9
chr5	109226694	G	A	SNP	.	Vmn2r8	3642986	exonic:synonymous SNV	exon6	c.C2065T	p.L689L	1.000	Tolerated	7-3-A	7-3	Agilent_SureSelectXT_Mouse_All_Exon_Kit	HiSeq2000	NCBIM37/mm9
chr5	13561887	C	T	SNP	.	Sema3a	107558	exonic:synonymous SNV	exon11	c.C1119T	p.V373V	1.000	Tolerated	7-3-A	7-3	Agilent_SureSelectXT_Mouse_All_Exon_Kit	HiSeq2000	NCBIM37/mm9
chr5	137736595	G	A	SNP	.	Ufsp1	1917490	exonic:stopgain SNV	exon1	c.G578A	p.W193X	NA	NA	7-3-A	7-3	Agilent_SureSelectXT_Mouse_All_Exon_Kit	HiSeq2000	NCBIM37/mm9
chr5	137804500	G	A	SNP	.	Ephb4	104757	exonic:synonymous SNV	exon8	c.G1563A	p.E521E	0.361	Tolerated	7-3-A	7-3	Agilent_SureSelectXT_Mouse_All_Exon_Kit	HiSeq2000	NCBIM37/mm9
chr5	146615280	T	G	SNP	.	Cyp3a44	2449818	exonic:nonsynonymous SNV	exon2	c.A125C	p.K42T	0.577	Tolerated	7-3-A	7-3	Agilent_SureSelectXT_Mouse_All_Exon_Kit	HiSeq2000	NCBIM37/mm9
chr5	14979291	C	G	SNP	.	Gm10354;Speer8-ps1	-	upstream;downstream	-	-	-	-	-	7-3-A	7-3	Agilent_SureSelectXT_Mouse_All_Exon_Kit	HiSeq2000	NCBIM37/mm9
chr5	15031744	G	T	SNP	.	Gm17019	4868370	exonic:nonsynonymous SNV	exon2	c.C180A	p.S60R	0.029	Damaging	7-3-A	7-3	Agilent_SureSelectXT_Mouse_All_Exon_Kit	HiSeq2000	NCBIM37/mm9
chr5	15218826	G	T	SNP	.	Speer4c	1914023	exonic:nonsynonymous SNV	exon2	c.C180A	p.S60R	0.040	Damaging	7-3-A	7-3	Agilent_SureSelectXT_Mouse_All_Exon_Kit	HiSeq2000	NCBIM37/mm9
chr5	15220426	A	T	SNP	rs50837790	Speer4c;Speer7-ps1	-	upstream;downstream	-	-	-	-	-	7-3-A	7-3	Agilent_SureSelectXT_Mouse_All_Exon_Kit	HiSeq2000	NCBIM37/mm9
chr5	19971792	C	T	SNP	.	Magi2	1354953	exonic:nonsynonymous SNV	exon9	c.C1315T	p.L439F	0.088	Tolerated	7-3-A	7-3	Agilent_SureSelectXT_Mouse_All_Exon_Kit	HiSeq2000	NCBIM37/mm9
chr5	23874797	C	T	SNP	.	Nos3	97362	intronic	-	-	-	-	-	7-3-A	7-3	Agilent_SureSelectXT_Mouse_All_Exon_Kit	HiSeq2000	NCBIM37/mm9
chr5	24224194	G	A	SNP	.	Wdr86	1915466	exonic:nonsynonymous SNV	exon3	c.C317T	p.A106V	0.199	Tolerated	7-3-A	7-3	Agilent_SureSelectXT_Mouse_All_Exon_Kit	HiSeq2000	NCBIM37/mm9
chr5	26330146	G	A	SNP	.	Gm1979	3780148	intronic	-	-	-	-	-	7-3-A	7-3	Agilent_SureSelectXT_Mouse_All_Exon_Kit	HiSeq2000	NCBIM37/mm9
chr5	26331217	A	G	SNP	rs51759174	Gm1979	3780148	exonic:synonymous SNV	exon1	c.T51C	p.D17D	1.000	Tolerated	7-3-A	7-3	Agilent_SureSelectXT_Mouse_All_Exon_Kit	HiSeq2000	NCBIM37/mm9
chr5	26383908	T	A	SNP	.	Gm21671	5435026	intronic	-	-	-	0.011	Damaging	7-3-A	7-3	Agilent_SureSelectXT_Mouse_All_Exon_Kit	HiSeq2000	NCBIM37/mm9
chr5	29772956	G	A	SNP	.	Nom1	1861749	intronic	-	-	-	-	-	7-3-A	7-3	Agilent_SureSelectXT_Mouse_All_Exon_Kit	HiSeq2000	NCBIM37/mm9
chr5	31260863	G	A	SNP	.	Preb	1355326	exonic:nonsynonymous SNV	exon4	c.C608T	p.T203I	0.087	Tolerated	7-3-A	7-3	Agilent_SureSelectXT_Mouse_All_Exon_Kit	HiSeq2000	NCBIM37/mm9
chr5	35936994	G	A	SNP	.	Acox3	1933156	exonic:synonymous SNV	exon8	c.G723A	p.G241G	1.000	Tolerated	7-3-A	7-3	Agilent_SureSelectXT_Mouse_All_Exon_Kit	HiSeq2000	NCBIM37/mm9
chr5	36380753	G	A	SNP	.	Sorcs2	1932289	intronic	-	-	-	-	-	7-3-A	7-3	Agilent_SureSelectXT_Mouse_All_Exon_Kit	HiSeq2000	NCBIM37/mm9
chr5	3850448	G	A	SNP	.	Lrrd1	3045299	exonic:nonsynonymous SNV	exon2	c.G752A	p.R251K	0.960	Tolerated	7-3-A	7-3	Agilent_SureSelectXT_Mouse_All_Exon_Kit	HiSeq2000	NCBIM37/mm9
chr5	53658406	G	A	SNP	.	Smim20	1913528	UTR5	-	-	-	-	-	7-3-A	7-3	Agilent_SureSelectXT_Mouse_All_Exon_Kit	HiSeq2000	NCBIM37/mm9
chr5	54509558	G	A	SNP	.	Stim2	2151156	exonic:nonsynonymous SNV	exon12	c.G1811A	p.S604N	0.003	Damaging	7-3-A	7-3	Agilent_SureSelectXT_Mouse_All_Exon_Kit	HiSeq2000	NCBIM37/mm9
chr5	86928594	G	A	SNP	.	Tmprss11g	2444058	exonic:nonsynonymous SNV	exon2	c.C109T	p.L37F	0.013	Damaging	7-3-A	7-3	Agilent_SureSelectXT_Mouse_All_Exon_Kit	HiSeq2000	NCBIM37/mm9
chr5	88105791	T	C	SNP	.	Csn1s1	88540	intronic	-	-	-	-	-	7-3-A	7-3	Agilent_SureSelectXT_Mouse_All_Exon_Kit	HiSeq2000	NCBIM37/mm9
chr5	89061456	G	A	SNP	.	Rufy3	106484	intronic	-	-	-	-	-	7-3-A	7-3	Agilent_SureSelectXT_Mouse_All_Exon_Kit	HiSeq2000	NCBIM37/mm9
chr6	124787063	G	A	SNP	.	Gnb3	95785	exonic:synonymous SNV	exon8	c.C579T	p.S193S	1.000	Tolerated	7-3-A	7-3	Agilent_SureSelectXT_Mouse_All_Exon_Kit	HiSeq2000	NCBIM37/mm9
chr6	42384863	G	A	SNP	.	Tas2r126	2681273	exonic:synonymous SNV	exon1	c.G330A	p.K110K	1.000	Tolerated	7-3-A	7-3	Agilent_SureSelectXT_Mouse_All_Exon_Kit	HiSeq2000	NCBIM37/mm9
chr6	48410783	A	G	SNP	.	Sspo	2674311	exonic:synonymous SNV	exon28	c.A4251G	p.S1417S	0.865	Tolerated	7-3-A	7-3	Agilent_SureSelectXT_Mouse_All_Exon_Kit	HiSeq2000	NCBIM37/mm9
chr6	55822658	G	A	SNP	.	Ccdc129	2685304	intronic	-	-	-	-	-	7-3-A	7-3	Agilent_SureSelectXT_Mouse_All_Exon_Kit	HiSeq2000	NCBIM37/mm9
chr6	71250331	G	A	SNP	.	-	-	intergenic	-	-	-	0.993	Tolerated	7-3-A	7-3	Agilent_SureSelectXT_Mouse_All_Exon_Kit	HiSeq2000	NCBIM37/mm9
chr6	71444748	G	A	SNP	.	Rnf103	109483	exonic:nonsynonymous SNV	exon1	c.G92A	p.G31D	0.000	Damaging	7-3-A	7-3	Agilent_SureSelectXT_Mouse_All_Exon_Kit	HiSeq2000	NCBIM37/mm9
chr6	82597944	T	C	SNP	rs37816669	Pole4	1914229	UTR3	-	-	-	-	-	7-3-A	7-3	Agilent_SureSelectXT_Mouse_All_Exon_Kit	HiSeq2000	NCBIM37/mm9
chr6	82597976	G	A	SNP	rs36337780	Pole4	1914229	UTR3	-	-	-	-	-	7-3-A	7-3	Agilent_SureSelectXT_Mouse_All_Exon_Kit	HiSeq2000	NCBIM37/mm9
chr6	90562015	G	A	SNP	.	Slc41a3	1918949	exonic:nonsynonymous SNV	exon2	c.G113A	p.G38E	0.407	Tolerated	7-3-A	7-3	Agilent_SureSelectXT_Mouse_All_Exon_Kit	HiSeq2000	NCBIM37/mm9
chr6	91848098	T	C	SNP	.	Ccdc174	2444652	intronic	-	-	-	-	-	7-3-A	7-3	Agilent_SureSelectXT_Mouse_All_Exon_Kit	HiSeq2000	NCBIM37/mm9
chr7	137648312	G	A	SNP	.	Ate1	1333870	exonic:nonsynonymous SNV	exon7	c.C811T	p.P271S	0.082	Tolerated	7-3-A	7-3	Agilent_SureSelectXT_Mouse_All_Exon_Kit	HiSeq2000	NCBIM37/mm9
chr7	147298876	A	G	SNP	.	Echs1	2136460	exonic:nonsynonymous SNV	exon2	c.T245C	p.V82A	0.001	Damaging	7-3-A	7-3	Agilent_SureSelectXT_Mouse_All_Exon_Kit	HiSeq2000	NCBIM37/mm9
chr7	150710232	G	A	SNP	.	Nap1l4	1316687	intronic	-	-	-	-	-	7-3-A	7-3	Agilent_SureSelectXT_Mouse_All_Exon_Kit	HiSeq2000	NCBIM37/mm9
chr7	151800733	C	T	SNP	.	Ano1	2142149	intronic	-	-	-	-	-	7-3-A	7-3	Agilent_SureSelectXT_Mouse_All_Exon_Kit	HiSeq2000	NCBIM37/mm9
chr7	26173384	G	A	SNP	.	Lipe	96790	exonic:nonsynonymous SNV	exon2	c.C269T	p.S90F	0.146	Tolerated	7-3-A	7-3	Agilent_SureSelectXT_Mouse_All_Exon_Kit	HiSeq2000	NCBIM37/mm9
chr7	28135481	G	A	SNP	.	Shkbp1	2385803	intronic	-	-	-	-	-	7-3-A	7-3	Agilent_SureSelectXT_Mouse_All_Exon_Kit	HiSeq2000	NCBIM37/mm9
chr7	29831877	G	A	SNP	.	Ryr1	99659	exonic:synonymous SNV	exon81	c.C11475T	p.D3825D	0.583	Tolerated	7-3-A	7-3	Agilent_SureSelectXT_Mouse_All_Exon_Kit	HiSeq2000	NCBIM37/mm9
chr7	29939447	G	A	SNP	.	Fam98c	1921083	exonic:synonymous SNV	exon6	c.C714T	p.D238D	1.000	Tolerated	7-3-A	7-3	Agilent_SureSelectXT_Mouse_All_Exon_Kit	HiSeq2000	NCBIM37/mm9
chr7	36181312	G	A	SNP	.	C230052I12Rik	2142208	exonic:nonsynonymous SNV	exon1	c.C26T	p.T9I	0.016	Damaging	7-3-A	7-3	Agilent_SureSelectXT_Mouse_All_Exon_Kit	HiSeq2000	NCBIM37/mm9
chr7	3820298	G	A	SNP	.	Pira1	-	intronic	-	-	-	-	-	7-3-A	7-3	Agilent_SureSelectXT_Mouse_All_Exon_Kit	HiSeq2000	NCBIM37/mm9
chr7	58809233	G	A	SNP	.	Ano5	3576659	exonic:nonsynonymous SNV	exon8	c.G658A	p.V220M	0.182	Tolerated	7-3-A	7-3	Agilent_SureSelectXT_Mouse_All_Exon_Kit	HiSeq2000	NCBIM37/mm9
chr7	63323367	G	A	SNP	.	Herc2	103234	exonic:nonsynonymous SNV	exon3	c.G86A	p.R29K	0.087	Tolerated	7-3-A	7-3	Agilent_SureSelectXT_Mouse_All_Exon_Kit	HiSeq2000	NCBIM37/mm9
chr7	9162402	A	G	SNP	.	Vmn2r39	3704108	exonic:nonsynonymous SNV	exon6	c.A1897G	p.M633V	-	-	7-3-A	7-3	Agilent_SureSelectXT_Mouse_All_Exon_Kit	HiSeq2000	NCBIM37/mm9
chr7	9882013	A	G	SNP	.	Vmn2r43	3037819	exonic:nonsynonymous SNV	exon6	c.A1849G	p.M617V	-	-	7-3-A	7-3	Agilent_SureSelectXT_Mouse_All_Exon_Kit	HiSeq2000	NCBIM37/mm9
chr8	112065654	C	T	SNP	.	Pmfbp1	1930136	exonic:nonsynonymous SNV	exon20	c.C2932T	p.P978S	0.067	Tolerated	7-3-A	7-3	Agilent_SureSelectXT_Mouse_All_Exon_Kit	HiSeq2000	NCBIM37/mm9
chr8	113038714	C	T	SNP	.	Hydin	2389007	intronic	-	-	-	-	-	7-3-A	7-3	Agilent_SureSelectXT_Mouse_All_Exon_Kit	HiSeq2000	NCBIM37/mm9
chr8	119969222	C	T	SNP	.	Cmip	1921690	exonic:synonymous SNV	exon11	c.C1395T	p.D465D	1.000	Tolerated	7-3-A	7-3	Agilent_SureSelectXT_Mouse_All_Exon_Kit	HiSeq2000	NCBIM37/mm9
chr8	125792690	C	T	SNP	.	Fanca	1341823	exonic:synonymous SNV	exon42	c.G4167A	p.Q1389Q	1.000	Tolerated	7-3-A	7-3	Agilent_SureSelectXT_Mouse_All_Exon_Kit	HiSeq2000	NCBIM37/mm9
chr8	125906532	C	T	SNP	.	Tcf25	1914105	intronic	-	-	-	-	-	7-3-A	7-3	Agilent_SureSelectXT_Mouse_All_Exon_Kit	HiSeq2000	NCBIM37/mm9
chr8	48937302	C	T	SNP	.	Wwc2	1261872	exonic:nonsynonymous SNV	exon17	c.G2641A	p.E881K	0.268	Tolerated	7-3-A	7-3	Agilent_SureSelectXT_Mouse_All_Exon_Kit	HiSeq2000	NCBIM37/mm9
chr8	56198725	A	T	SNP	.	-	-	intergenic	-	-	-	-	-	7-3-A	7-3	Agilent_SureSelectXT_Mouse_All_Exon_Kit	HiSeq2000	NCBIM37/mm9
chr8	70038113	C	T	SNP	.	-	-	intergenic	-	-	-	-	-	7-3-A	7-3	Agilent_SureSelectXT_Mouse_All_Exon_Kit	HiSeq2000	NCBIM37/mm9
chr8	71636453	C	T	SNP	.	Atp6v1b2	109618	exonic:synonymous SNV	exon14	c.C1521T	p.D507D	1.000	Tolerated	7-3-A	7-3	Agilent_SureSelectXT_Mouse_All_Exon_Kit	HiSeq2000	NCBIM37/mm9
chr8	72394072	C	T	SNP	.	Pbx4	1931321	exonic:nonsynonymous SNV	exon6	c.C928T	p.P310S	0.055	Tolerated	7-3-A	7-3	Agilent_SureSelectXT_Mouse_All_Exon_Kit	HiSeq2000	NCBIM37/mm9
chr8	73667130	G	A	SNP	.	-	-	intergenic	-	-	-	-	-	7-3-A	7-3	Agilent_SureSelectXT_Mouse_All_Exon_Kit	HiSeq2000	NCBIM37/mm9
chr8	74701480	C	T	SNP	.	Rab8a	96960	intronic	-	-	-	-	-	7-3-A	7-3	Agilent_SureSelectXT_Mouse_All_Exon_Kit	HiSeq2000	NCBIM37/mm9
chr8	91115525	C	T	SNP	.	Nkd1	2135954	exonic:nonsynonymous SNV	exon10	c.C890T	p.S297F	0.001	Damaging	7-3-A	7-3	Agilent_SureSelectXT_Mouse_All_Exon_Kit	HiSeq2000	NCBIM37/mm9
chr8_random	88179	G	A	SNP	.	-	-	intergenic	-	-	-	NA	NA	7-3-A	7-3	Agilent_SureSelectXT_Mouse_All_Exon_Kit	HiSeq2000	NCBIM37/mm9
chr9	101096593	C	T	SNP	.	Ppp2r3a	2442104	exonic:nonsynonymous SNV	exon2	c.G295A	p.D99N	0.792	Tolerated	7-3-A	7-3	Agilent_SureSelectXT_Mouse_All_Exon_Kit	HiSeq2000	NCBIM37/mm9
chr9	106183730	C	T	SNP	.	Poc1a	1917485	UTR5	-	-	-	-	-	7-3-A	7-3	Agilent_SureSelectXT_Mouse_All_Exon_Kit	HiSeq2000	NCBIM37/mm9
chr9	109994964	TA	T	DEL	.	Dhx30	1920081	intronic	-	-	-	-	-	7-3-A	7-3	Agilent_SureSelectXT_Mouse_All_Exon_Kit	HiSeq2000	NCBIM37/mm9
chr9	119163880	C	T	SNP	.	Oxsr1	1917378	splicing	exon12	c.1074+1G>A	-	-	-	7-3-A	7-3	Agilent_SureSelectXT_Mouse_All_Exon_Kit	HiSeq2000	NCBIM37/mm9
chr9	123943634	C	T	SNP	.	Ccr3	104616	exonic:synonymous SNV	exon2	c.C273T	p.V91V	0.460	Tolerated	7-3-A	7-3	Agilent_SureSelectXT_Mouse_All_Exon_Kit	HiSeq2000	NCBIM37/mm9
chr9	13622766	C	T	SNP	.	Cep57	1915551	splicing	exon5	c.504+1G>A	-	-	-	7-3-A	7-3	Agilent_SureSelectXT_Mouse_All_Exon_Kit	HiSeq2000	NCBIM37/mm9
chr9	18247989	C	A	SNP	.	Mbd3l2	2158460	UTR5	-	-	-	-	-	7-3-A	7-3	Agilent_SureSelectXT_Mouse_All_Exon_Kit	HiSeq2000	NCBIM37/mm9
chr9	37951156	C	T	SNP	.	Olfr890	3030724	exonic:synonymous SNV	exon1	c.C435T	p.C145C	1.000	Tolerated	7-3-A	7-3	Agilent_SureSelectXT_Mouse_All_Exon_Kit	HiSeq2000	NCBIM37/mm9
chr9	38738639	C	T	SNP	.	Olfr930	3030764	exonic:synonymous SNV	exon1	c.C882T	p.N294N	1.000	Tolerated	7-3-A	7-3	Agilent_SureSelectXT_Mouse_All_Exon_Kit	HiSeq2000	NCBIM37/mm9
chr9	40789311	C	T	SNP	.	Crtam	1859822	exonic:nonsynonymous SNV	exon7	c.G751A	p.E251K	0.275	Tolerated	7-3-A	7-3	Agilent_SureSelectXT_Mouse_All_Exon_Kit	HiSeq2000	NCBIM37/mm9
chr9	42797091	C	T	SNP	.	Arhgef12	1916882	exonic:synonymous SNV	exon27	c.G2568A	p.R856R	1.000	Tolerated	7-3-A	7-3	Agilent_SureSelectXT_Mouse_All_Exon_Kit	HiSeq2000	NCBIM37/mm9
chr9	44212588	C	T	SNP	.	Trappc4	1926211	intronic	-	-	-	-	-	7-3-A	7-3	Agilent_SureSelectXT_Mouse_All_Exon_Kit	HiSeq2000	NCBIM37/mm9
chr9	46084477	C	T	SNP	.	Zpr1	-	intronic	-	-	-	-	-	7-3-A	7-3	Agilent_SureSelectXT_Mouse_All_Exon_Kit	HiSeq2000	NCBIM37/mm9
chr9	72566097	C	T	SNP	.	Nedd4	97297	exonic:nonsynonymous SNV	exon10	c.C754T	p.P252S	0.001	Damaging	7-3-A	7-3	Agilent_SureSelectXT_Mouse_All_Exon_Kit	HiSeq2000	NCBIM37/mm9
chr9	77498424	C	T	SNP	.	Klhl31	3045305	exonic:nonsynonymous SNV	exon2	c.C614T	p.S205F	0.004	Damaging	7-3-A	7-3	Agilent_SureSelectXT_Mouse_All_Exon_Kit	HiSeq2000	NCBIM37/mm9
chr9	95839683	C	T	SNP	.	Atr	108028	exonic:nonsynonymous SNV	exon40	c.C6802T	p.P2268S	0.064	Tolerated	7-3-A	7-3	Agilent_SureSelectXT_Mouse_All_Exon_Kit	HiSeq2000	NCBIM37/mm9
chrX	126995369	CT	C	DEL	.	Diap2	1858500	intronic	-	-	-	-	-	7-3-A	7-3	Agilent_SureSelectXT_Mouse_All_Exon_Kit	HiSeq2000	NCBIM37/mm9
chrX	12734780	GT	G	DEL	.	Usp9x	894681	intronic	-	-	-	-	-	7-3-A	7-3	Agilent_SureSelectXT_Mouse_All_Exon_Kit	HiSeq2000	NCBIM37/mm9
chrX	136369055	C	T	SNP	.	Morc4	1922996	exonic:nonsynonymous SNV	exon14	c.G1564A	p.G522R	0.001	Damaging	7-3-A	7-3	Agilent_SureSelectXT_Mouse_All_Exon_Kit	HiSeq2000	NCBIM37/mm9
chrX	147244866	C	T	SNP	.	Maged2	1933391	intronic	-	-	-	-	-	7-3-A	7-3	Agilent_SureSelectXT_Mouse_All_Exon_Kit	HiSeq2000	NCBIM37/mm9
chrX	68920526	C	T	SNP	.	Gpr50	1333877	exonic:synonymous SNV	exon2	c.C1038T	p.A346A	1.000	Tolerated	7-3-A	7-3	Agilent_SureSelectXT_Mouse_All_Exon_Kit	HiSeq2000	NCBIM37/mm9
chrX	88880023	G	A	SNP	.	Gm14781	3712084	exonic:nonsynonymous SNV	exon2	c.G241A	p.D81N	0.478	Tolerated	7-3-A	7-3	Agilent_SureSelectXT_Mouse_All_Exon_Kit	HiSeq2000	NCBIM37/mm9
chrX	89025870	C	T	SNP	.	Mageb5	2148169	exonic:nonsynonymous SNV	exon2	c.G241A	p.D81N	0.479	Tolerated	7-3-A	7-3	Agilent_SureSelectXT_Mouse_All_Exon_Kit	HiSeq2000	NCBIM37/mm9
chrY	2631912	T	C	SNP	.	-	-	intergenic	-	-	-	-	-	7-3-A	7-3	Agilent_SureSelectXT_Mouse_All_Exon_Kit	HiSeq2000	NCBIM37/mm9
chr1	108945948	C	T	SNP	rs33186197	Serpinb3a	3573933	exonic:nonsynonymous SNV	exon4	c.G298A	p.A100T	0.244	Tolerated	7-4-A	7-4	Agilent_SureSelectXT_Mouse_All_Exon_Kit	HiSeq2000	NCBIM37/mm9
chr1	120786845	G	A	SNP	.	Gli2	95728	intronic	-	-	-	-	-	7-4-A	7-4	Agilent_SureSelectXT_Mouse_All_Exon_Kit	HiSeq2000	NCBIM37/mm9
chr1	121964440	G	A	SNP	.	Tmem37	2157899	exonic:synonymous SNV	exon2	c.C483T	p.T161T	1.000	Tolerated	7-4-A	7-4	Agilent_SureSelectXT_Mouse_All_Exon_Kit	HiSeq2000	NCBIM37/mm9
chr1	132701288	G	A	SNP	.	Fcamr	1927803	intronic	-	-	-	-	-	7-4-A	7-4	Agilent_SureSelectXT_Mouse_All_Exon_Kit	HiSeq2000	NCBIM37/mm9
chr1	134836205	C	T	SNP	.	Lrrn2	106037	UTR3	-	-	-	-	-	7-4-A	7-4	Agilent_SureSelectXT_Mouse_All_Exon_Kit	HiSeq2000	NCBIM37/mm9
chr1	135279103	G	A	SNP	.	Sox13	98361	UTR3	-	-	-	-	-	7-4-A	7-4	Agilent_SureSelectXT_Mouse_All_Exon_Kit	HiSeq2000	NCBIM37/mm9
chr1	141233720	C	T	SNP	.	Crb1	2136343	exonic:nonsynonymous SNV	exon2	c.G536A	p.G179D	0.000	Damaging	7-4-A	7-4	Agilent_SureSelectXT_Mouse_All_Exon_Kit	HiSeq2000	NCBIM37/mm9
chr1	141727649	C	T	SNP	.	Cfhr2	3611575	exonic:nonsynonymous SNV	exon2	c.G239A	p.R80K	0.165	Tolerated	7-4-A	7-4	Agilent_SureSelectXT_Mouse_All_Exon_Kit	HiSeq2000	NCBIM37/mm9
chr1	154681085	G	A	SNP	.	Ncf2	97284	intronic	-	-	-	-	-	7-4-A	7-4	Agilent_SureSelectXT_Mouse_All_Exon_Kit	HiSeq2000	NCBIM37/mm9
chr1	162154491	C	T	SNP	.	Rabgap1l	1352507	exonic:synonymous SNV	exon9	c.G969A	p.E323E	1.000	Tolerated	7-4-A	7-4	Agilent_SureSelectXT_Mouse_All_Exon_Kit	HiSeq2000	NCBIM37/mm9
chr1	163039678	G	A	SNP	.	Klhl20	2444855	exonic:nonsynonymous SNV	exon3	c.C257T	p.P86L	0.009	Damaging	7-4-A	7-4	Agilent_SureSelectXT_Mouse_All_Exon_Kit	HiSeq2000	NCBIM37/mm9
chr1	165979656	C	T	SNP	.	Sele	98278	exonic:synonymous SNV	exon3	c.C369T	p.I123I	1.000	Tolerated	7-4-A	7-4	Agilent_SureSelectXT_Mouse_All_Exon_Kit	HiSeq2000	NCBIM37/mm9
chr1	166078622	C	T	SNP	.	Selp	98280	exonic:synonymous SNV	exon15	c.C2268T	p.Y756Y	1.000	Tolerated	7-4-A	7-4	Agilent_SureSelectXT_Mouse_All_Exon_Kit	HiSeq2000	NCBIM37/mm9
chr1	166129042	C	T	SNP	.	F5	88382	exonic:nonsynonymous SNV	exon15	c.C5051T	p.A1684V	0.234	Tolerated	7-4-A	7-4	Agilent_SureSelectXT_Mouse_All_Exon_Kit	HiSeq2000	NCBIM37/mm9
chr1	168084109	C	T	SNP	.	Gpa33	1891703	intronic	-	-	-	-	-	7-4-A	7-4	Agilent_SureSelectXT_Mouse_All_Exon_Kit	HiSeq2000	NCBIM37/mm9
chr1	173056242	C	T	SNP	.	Cfap126	-	exonic:synonymous SNV	exon5	c.C249T	p.A83A	0.743	Tolerated	7-4-A	7-4	Agilent_SureSelectXT_Mouse_All_Exon_Kit	HiSeq2000	NCBIM37/mm9
chr1	173315779	G	A	SNP	.	Pvrl4	1918990	intronic	-	-	-	-	-	7-4-A	7-4	Agilent_SureSelectXT_Mouse_All_Exon_Kit	HiSeq2000	NCBIM37/mm9
chr1	173508128	C	T	SNP	.	Cd244	109294	intronic	-	-	-	-	-	7-4-A	7-4	Agilent_SureSelectXT_Mouse_All_Exon_Kit	HiSeq2000	NCBIM37/mm9
chr1	174475277	G	A	SNP	.	Cfap45	-	exonic:synonymous SNV	exon11	c.G1407A	p.K469K	0.704	Tolerated	7-4-A	7-4	Agilent_SureSelectXT_Mouse_All_Exon_Kit	HiSeq2000	NCBIM37/mm9
chr1	175999640	G	A	SNP	.	Olfr430	3030264	exonic:synonymous SNV	exon1	c.G210A	p.E70E	1.000	Tolerated	7-4-A	7-4	Agilent_SureSelectXT_Mouse_All_Exon_Kit	HiSeq2000	NCBIM37/mm9
chr1	176089790	G	A	SNP	.	Olfr420	3030254	exonic:synonymous SNV	exon1	c.G885A	p.R295R	1.000	Tolerated	7-4-A	7-4	Agilent_SureSelectXT_Mouse_All_Exon_Kit	HiSeq2000	NCBIM37/mm9
chr1	182091748	C	T	SNP	.	Cdc42bpa	2441841	exonic:nonsynonymous SNV	exon36	c.C4987T	p.P1663S	0.236	Tolerated	7-4-A	7-4	Agilent_SureSelectXT_Mouse_All_Exon_Kit	HiSeq2000	NCBIM37/mm9
chr1	188792953	T	A	SNP	.	D1Pas1	91842	exonic:nonsynonymous SNV	exon1	c.T1199A	p.I400N	0.000	Damaging	7-4-A	7-4	Agilent_SureSelectXT_Mouse_All_Exon_Kit	HiSeq2000	NCBIM37/mm9
chr1	192657905	C	T	SNP	.	Rps6kc1	2443419	exonic:nonsynonymous SNV	exon8	c.G1021A	p.V341I	NA	NA	7-4-A	7-4	Agilent_SureSelectXT_Mouse_All_Exon_Kit	HiSeq2000	NCBIM37/mm9
chr1	192695427	C	T	SNP	.	Rps6kc1	2443419	intronic	-	-	-	-	-	7-4-A	7-4	Agilent_SureSelectXT_Mouse_All_Exon_Kit	HiSeq2000	NCBIM37/mm9
chr1	37501491	G	A	SNP	.	Mgat4a	2662992	UTR3	-	-	-	-	-	7-4-A	7-4	Agilent_SureSelectXT_Mouse_All_Exon_Kit	HiSeq2000	NCBIM37/mm9
chr1	38009648	G	A	SNP	.	Lyg1	1916791	UTR5	-	-	-	-	-	7-4-A	7-4	Agilent_SureSelectXT_Mouse_All_Exon_Kit	HiSeq2000	NCBIM37/mm9
chr1	39447971	G	T	SNP	.	Tbc1d8	1927225	exonic:nonsynonymous SNV	exon8	c.C1395A	p.D465E	0.179	Tolerated	7-4-A	7-4	Agilent_SureSelectXT_Mouse_All_Exon_Kit	HiSeq2000	NCBIM37/mm9
chr1	54719464	G	A	SNP	.	Ankrd44	3045243	intronic	-	-	-	-	-	7-4-A	7-4	Agilent_SureSelectXT_Mouse_All_Exon_Kit	HiSeq2000	NCBIM37/mm9
chr1	65068020	G	A	SNP	.	Akr1cl	1918111	exonic:synonymous SNV	exon6	c.C504T	p.N168N	1.000	Tolerated	7-4-A	7-4	Agilent_SureSelectXT_Mouse_All_Exon_Kit	HiSeq2000	NCBIM37/mm9
chr1	6848685	G	T	SNP	.	St18	2446700	UTR3	-	-	-	-	-	7-4-A	7-4	Agilent_SureSelectXT_Mouse_All_Exon_Kit	HiSeq2000	NCBIM37/mm9
chr1	73971719	C	T	SNP	.	Tns1	104552	exonic:synonymous SNV	exon24	c.G4287A	p.G1429G	1.000	Tolerated	7-4-A	7-4	Agilent_SureSelectXT_Mouse_All_Exon_Kit	HiSeq2000	NCBIM37/mm9
chr1	74636927	C	T	SNP	.	Bcs1l	1914071	exonic:synonymous SNV	exon4	c.C549T	p.R183R	1.000	Tolerated	7-4-A	7-4	Agilent_SureSelectXT_Mouse_All_Exon_Kit	HiSeq2000	NCBIM37/mm9
chr1	74849840	C	T	SNP	.	Wnt10a	108071	exonic:synonymous SNV	exon4	c.C900T	p.I300I	0.819	Tolerated	7-4-A	7-4	Agilent_SureSelectXT_Mouse_All_Exon_Kit	HiSeq2000	NCBIM37/mm9
chr1	74975006	G	A	SNP	.	Ccdc108	2444274	exonic:synonymous SNV	exon5	c.C486T	p.T162T	0.553	Tolerated	7-4-A	7-4	Agilent_SureSelectXT_Mouse_All_Exon_Kit	HiSeq2000	NCBIM37/mm9
chr1	75545461	C	T	SNP	.	Slc4a3	109350	exonic:nonsynonymous SNV	exon6	c.C629T	p.A210V	0.190	Tolerated	7-4-A	7-4	Agilent_SureSelectXT_Mouse_All_Exon_Kit	HiSeq2000	NCBIM37/mm9
chr1	75551229	C	T	SNP	.	Slc4a3	109350	exonic:synonymous SNV	exon16	c.C2490T	p.I830I	1.000	Tolerated	7-4-A	7-4	Agilent_SureSelectXT_Mouse_All_Exon_Kit	HiSeq2000	NCBIM37/mm9
chr1	81265788	C	T	SNP	.	Nyap2	2443135	exonic:synonymous SNV	exon5	c.C1875T	p.C625C	0.168	Tolerated	7-4-A	7-4	Agilent_SureSelectXT_Mouse_All_Exon_Kit	HiSeq2000	NCBIM37/mm9
chr1	84692084	C	T	SNP	.	Dner	2152889	exonic:nonsynonymous SNV	exon1	c.G220A	p.A74T	0.597	Tolerated	7-4-A	7-4	Agilent_SureSelectXT_Mouse_All_Exon_Kit	HiSeq2000	NCBIM37/mm9
chr1	85081637	T	G	SNP	.	-	-	intergenic	-	-	-	-	-	7-4-A	7-4	Agilent_SureSelectXT_Mouse_All_Exon_Kit	HiSeq2000	NCBIM37/mm9
chr1	85196372	G	C	SNP	rs37231439	Gm7609	3644536	intronic	-	-	-	-	-	7-4-A	7-4	Agilent_SureSelectXT_Mouse_All_Exon_Kit	HiSeq2000	NCBIM37/mm9
chr1	87381550	G	A	SNP	.	-	-	intergenic	-	-	-	-	-	7-4-A	7-4	Agilent_SureSelectXT_Mouse_All_Exon_Kit	HiSeq2000	NCBIM37/mm9
chr1	87571811	G	A	SNP	.	Sp100	109561	exonic:nonsynonymous SNV	exon9	c.G853A	p.E285K	0.111	Tolerated	7-4-A	7-4	Agilent_SureSelectXT_Mouse_All_Exon_Kit	HiSeq2000	NCBIM37/mm9
chr1	90130054	C	A	SNP	rs47693451	Mroh2a	3705228	intronic	-	-	-	-	-	7-4-A	7-4	Agilent_SureSelectXT_Mouse_All_Exon_Kit	HiSeq2000	NCBIM37/mm9
chr1	90130055	A	G	SNP	rs46767762	Mroh2a	3705228	intronic	-	-	-	-	-	7-4-A	7-4	Agilent_SureSelectXT_Mouse_All_Exon_Kit	HiSeq2000	NCBIM37/mm9
chr1	90138193	A	C	SNP	.	Mroh2a	3705228	exonic:nonsynonymous SNV	exon19	c.A2005C	p.I669L	0.873	Tolerated	7-4-A	7-4	Agilent_SureSelectXT_Mouse_All_Exon_Kit	HiSeq2000	NCBIM37/mm9
chr1	92681743	C	T	SNP	.	Col6a3	88461	intronic	-	-	-	-	-	7-4-A	7-4	Agilent_SureSelectXT_Mouse_All_Exon_Kit	HiSeq2000	NCBIM37/mm9
chr1	93216802	C	T	SNP	.	Scly	1355310	exonic:nonsynonymous SNV	exon12	c.C1294T	p.L432F	0.059	Tolerated	7-4-A	7-4	Agilent_SureSelectXT_Mouse_All_Exon_Kit	HiSeq2000	NCBIM37/mm9
chr1	93331245	G	A	SNP	.	Per2	1195265	exonic:nonsynonymous SNV	exon12	c.C1364T	p.P455L	0.002	Damaging	7-4-A	7-4	Agilent_SureSelectXT_Mouse_All_Exon_Kit	HiSeq2000	NCBIM37/mm9
chr1	95198205	C	T	SNP	.	Mterf4	-	exonic:synonymous SNV	exon4	c.G873A	p.R291R	0.157	Tolerated	7-4-A	7-4	Agilent_SureSelectXT_Mouse_All_Exon_Kit	HiSeq2000	NCBIM37/mm9
chr10	121889349	G	A	SNP	.	Avpr1a	1859216	exonic:nonsynonymous SNV	exon2	c.G1205A	p.S402N	0.003	Damaging	7-4-A	7-4	Agilent_SureSelectXT_Mouse_All_Exon_Kit	HiSeq2000	NCBIM37/mm9
chr10	126945222	G	A	SNP	.	Stac3	3606571	exonic:nonsynonymous SNV	exon11	c.G932A	p.R311K	0.135	Tolerated	7-4-A	7-4	Agilent_SureSelectXT_Mouse_All_Exon_Kit	HiSeq2000	NCBIM37/mm9
chr10	14163989	G	A	SNP	.	Gpr126	1916151	intronic	-	-	-	-	-	7-4-A	7-4	Agilent_SureSelectXT_Mouse_All_Exon_Kit	HiSeq2000	NCBIM37/mm9
chr10	14466537	G	A	SNP	.	1700016L04Rik	-	ncRNA_intronic	-	-	-	-	-	7-4-A	7-4	Agilent_SureSelectXT_Mouse_All_Exon_Kit	HiSeq2000	NCBIM37/mm9
chr10	24529609	G	A	SNP	.	Enpp3	2143702	intronic	-	-	-	-	-	7-4-A	7-4	Agilent_SureSelectXT_Mouse_All_Exon_Kit	HiSeq2000	NCBIM37/mm9
chr10	30560444	G	A	SNP	.	Hey2	1341884	exonic:nonsynonymous SNV	exon2	c.C128T	p.T43I	0.004	Damaging	7-4-A	7-4	Agilent_SureSelectXT_Mouse_All_Exon_Kit	HiSeq2000	NCBIM37/mm9
chr10	41171648	G	A	SNP	.	Zbtb24	3039618	exonic:synonymous SNV	exon2	c.G723A	p.K241K	1.000	Tolerated	7-4-A	7-4	Agilent_SureSelectXT_Mouse_All_Exon_Kit	HiSeq2000	NCBIM37/mm9
chr10	41700277	G	A	SNP	.	Armc2	1916449	intronic	-	-	-	-	-	7-4-A	7-4	Agilent_SureSelectXT_Mouse_All_Exon_Kit	HiSeq2000	NCBIM37/mm9
chr10	57686973	T	G	SNP	rs47116219	-	-	intergenic	-	-	-	-	-	7-4-A	7-4	Agilent_SureSelectXT_Mouse_All_Exon_Kit	HiSeq2000	NCBIM37/mm9
chr10	57693973	C	T	SNP	.	Dux	-	exonic:nonsynonymous SNV	exon1	c.G1451A	p.R484K	-	-	7-4-A	7-4	Agilent_SureSelectXT_Mouse_All_Exon_Kit	HiSeq2000	NCBIM37/mm9
chr10	57693974	T	C	SNP	.	Dux	-	exonic:nonsynonymous SNV	exon1	c.A1450G	p.R484G	-	-	7-4-A	7-4	Agilent_SureSelectXT_Mouse_All_Exon_Kit	HiSeq2000	NCBIM37/mm9
chr10	57694237	G	A	SNP	.	Dux	-	exonic:nonsynonymous SNV	exon1	c.C1187T	p.A396V	-	-	7-4-A	7-4	Agilent_SureSelectXT_Mouse_All_Exon_Kit	HiSeq2000	NCBIM37/mm9
chr10	59775422	G	A	SNP	.	Cdh23	1890219	exonic:nonsynonymous SNV	exon55	c.C7907T	p.T2636I	0.034	Damaging	7-4-A	7-4	Agilent_SureSelectXT_Mouse_All_Exon_Kit	HiSeq2000	NCBIM37/mm9
chr10	5992654	C	T	SNP	.	Akap12	1932576	exonic:synonymous SNV	exon3	c.G1011A	p.E337E	-	-	7-4-A	7-4	Agilent_SureSelectXT_Mouse_All_Exon_Kit	HiSeq2000	NCBIM37/mm9
chr10	67705903	G	A	SNP	.	Arid5b	2175912	exonic:synonymous SNV	exon3	c.C351T	p.F117F	1.000	Tolerated	7-4-A	7-4	Agilent_SureSelectXT_Mouse_All_Exon_Kit	HiSeq2000	NCBIM37/mm9
chr10	68712462	G	A	SNP	.	Rhobtb1	1916538	exonic:synonymous SNV	exon4	c.G282A	p.R94R	1.000	Tolerated	7-4-A	7-4	Agilent_SureSelectXT_Mouse_All_Exon_Kit	HiSeq2000	NCBIM37/mm9
chr10	74892892	G	A	SNP	.	Upb1	2143535	intronic	-	-	-	-	-	7-4-A	7-4	Agilent_SureSelectXT_Mouse_All_Exon_Kit	HiSeq2000	NCBIM37/mm9
chr10	75535203	G	A	SNP	.	Slc5a4b	1890478	exonic:nonsynonymous SNV	exon10	c.C1099T	p.P367S	0.001	Damaging	7-4-A	7-4	Agilent_SureSelectXT_Mouse_All_Exon_Kit	HiSeq2000	NCBIM37/mm9
chr10	76534440	G	A	SNP	.	Col18a1	88451	intronic	-	-	-	-	-	7-4-A	7-4	Agilent_SureSelectXT_Mouse_All_Exon_Kit	HiSeq2000	NCBIM37/mm9
chr10	79463480	G	A	SNP	.	Abca7	1351646	exonic:synonymous SNV	exon9	c.G945A	p.L315L	1.000	Tolerated	7-4-A	7-4	Agilent_SureSelectXT_Mouse_All_Exon_Kit	HiSeq2000	NCBIM37/mm9
chr10	79484221	G	A	SNP	.	Hmha1	1917969	intronic	-	-	-	-	-	7-4-A	7-4	Agilent_SureSelectXT_Mouse_All_Exon_Kit	HiSeq2000	NCBIM37/mm9
chr10	80298676	G	A	SNP	.	Lingo3	3609246	exonic:nonsynonymous SNV	exon2	c.C164T	p.T55I	0.000	Damaging	7-4-A	7-4	Agilent_SureSelectXT_Mouse_All_Exon_Kit	HiSeq2000	NCBIM37/mm9
chr10	84420822	G	A	SNP	.	Ric8b	2682307	exonic:nonsynonymous SNV	exon4	c.G803A	p.G268D	0.078	Tolerated	7-4-A	7-4	Agilent_SureSelectXT_Mouse_All_Exon_Kit	HiSeq2000	NCBIM37/mm9
chr10	85414176	G	A	SNP	.	Rtcb	106379	exonic:synonymous SNV	exon4	c.C264T	p.V88V	0.743	Tolerated	7-4-A	7-4	Agilent_SureSelectXT_Mouse_All_Exon_Kit	HiSeq2000	NCBIM37/mm9
chr10	85420378	G	A	SNP	.	Rtcb	106379	exonic:synonymous SNV	exon1	c.C75T	p.G25G	1.000	Tolerated	7-4-A	7-4	Agilent_SureSelectXT_Mouse_All_Exon_Kit	HiSeq2000	NCBIM37/mm9
chr10	88243763	G	A	SNP	.	Utp20	1917933	exonic:nonsynonymous SNV	exon29	c.C3574T	p.L1192F	0.000	Damaging	7-4-A	7-4	Agilent_SureSelectXT_Mouse_All_Exon_Kit	HiSeq2000	NCBIM37/mm9
chr11	101285975	G	A	SNP	.	Ptges3l	1916146	UTR5	-	-	-	-	-	7-4-A	7-4	Agilent_SureSelectXT_Mouse_All_Exon_Kit	HiSeq2000	NCBIM37/mm9
chr11	101430992	G	A	SNP	.	Nbr1	108498	exonic:nonsynonymous SNV	exon14	c.G1417A	p.V473I	0.156	Tolerated	7-4-A	7-4	Agilent_SureSelectXT_Mouse_All_Exon_Kit	HiSeq2000	NCBIM37/mm9
chr11	101886818	G	A	SNP	.	Mpp3	1328354	intronic	-	-	-	-	-	7-4-A	7-4	Agilent_SureSelectXT_Mouse_All_Exon_Kit	HiSeq2000	NCBIM37/mm9
chr11	102060213	G	A	SNP	.	Hdac5	1333784	intronic	-	-	-	-	-	7-4-A	7-4	Agilent_SureSelectXT_Mouse_All_Exon_Kit	HiSeq2000	NCBIM37/mm9
chr11	102999739	G	A	SNP	.	Hexim2	1918309	exonic:stopgain SNV	exon3	c.G302A	p.W101X	NA	NA	7-4-A	7-4	Agilent_SureSelectXT_Mouse_All_Exon_Kit	HiSeq2000	NCBIM37/mm9
chr11	103195303	G	A	SNP	.	Arhgap27	1916903	intronic	-	-	-	-	-	7-4-A	7-4	Agilent_SureSelectXT_Mouse_All_Exon_Kit	HiSeq2000	NCBIM37/mm9
chr11	104048815	G	A	SNP	.	Sppl2c	3045264	exonic:nonsynonymous SNV	exon1	c.G1126A	p.V376I	1.000	Tolerated	7-4-A	7-4	Agilent_SureSelectXT_Mouse_All_Exon_Kit	HiSeq2000	NCBIM37/mm9
chr11	105915163	G	A	SNP	.	Dcaf7	1919083	splicing	exon6	c.856+1G>A	-	-	-	7-4-A	7-4	Agilent_SureSelectXT_Mouse_All_Exon_Kit	HiSeq2000	NCBIM37/mm9
chr11	106187463	G	A	SNP	.	Scn4a	98250	exonic:synonymous SNV	exon18	c.C3405T	p.S1135S	1.000	Tolerated	7-4-A	7-4	Agilent_SureSelectXT_Mouse_All_Exon_Kit	HiSeq2000	NCBIM37/mm9
chr11	107040446	G	A	SNP	.	Nol11	1916229	intronic	-	-	-	-	-	7-4-A	7-4	Agilent_SureSelectXT_Mouse_All_Exon_Kit	HiSeq2000	NCBIM37/mm9
chr11	113325378	G	A	SNP	.	Slc39a11	1917056	exonic:nonsynonymous SNV	exon5	c.C338T	p.A113V	0.007	Damaging	7-4-A	7-4	Agilent_SureSelectXT_Mouse_All_Exon_Kit	HiSeq2000	NCBIM37/mm9
chr11	115206061	G	A	SNP	.	Otop3	1916852	exonic:nonsynonymous SNV	exon6	c.G1261A	p.G421S	0.008	Damaging	7-4-A	7-4	Agilent_SureSelectXT_Mouse_All_Exon_Kit	HiSeq2000	NCBIM37/mm9
chr11	115745248	G	A	SNP	.	-	-	intergenic	-	-	-	-	-	7-4-A	7-4	Agilent_SureSelectXT_Mouse_All_Exon_Kit	HiSeq2000	NCBIM37/mm9
chr11	115751825	G	A	SNP	.	-	-	intergenic	-	-	-	0.414	Tolerated	7-4-A	7-4	Agilent_SureSelectXT_Mouse_All_Exon_Kit	HiSeq2000	NCBIM37/mm9
chr11	116040952	G	A	SNP	.	Acox1	1330812	exonic:nonsynonymous SNV	exon7	c.C914T	p.A305V	0.539	Tolerated	7-4-A	7-4	Agilent_SureSelectXT_Mouse_All_Exon_Kit	HiSeq2000	NCBIM37/mm9
chr11	116339390	G	A	SNP	.	Prpsap1	1915013	exonic:nonsynonymous SNV	exon6	c.C619T	p.P207S	0.001	Damaging	7-4-A	7-4	Agilent_SureSelectXT_Mouse_All_Exon_Kit	HiSeq2000	NCBIM37/mm9
chr11	116628975	G	A	SNP	.	St6galnac1	1341826	intronic	-	-	-	-	-	7-4-A	7-4	Agilent_SureSelectXT_Mouse_All_Exon_Kit	HiSeq2000	NCBIM37/mm9
chr11	117152133	G	A	SNP	.	Sept9	1858222	exonic:synonymous SNV	exon2	c.G477A	p.V159V	0.355	Tolerated	7-4-A	7-4	Agilent_SureSelectXT_Mouse_All_Exon_Kit	HiSeq2000	NCBIM37/mm9
chr11	117584675	G	A	SNP	.	Tnrc6c	2443265	exonic:nonsynonymous SNV	exon5	c.G2824A	p.G942R	0.000	Damaging	7-4-A	7-4	Agilent_SureSelectXT_Mouse_All_Exon_Kit	HiSeq2000	NCBIM37/mm9
chr11	118140593	G	A	SNP	.	Usp36	1919594	exonic:synonymous SNV	exon6	c.C615T	p.N205N	1.000	Tolerated	7-4-A	7-4	Agilent_SureSelectXT_Mouse_All_Exon_Kit	HiSeq2000	NCBIM37/mm9
chr11	120515560	G	A	SNP	.	Notum	1924833	exonic:synonymous SNV	exon12	c.C1486T	p.L496L	1.000	Tolerated	7-4-A	7-4	Agilent_SureSelectXT_Mouse_All_Exon_Kit	HiSeq2000	NCBIM37/mm9
chr11	46650479	A	G	SNP	.	Timd4	2445125	intronic	-	-	-	-	-	7-4-A	7-4	Agilent_SureSelectXT_Mouse_All_Exon_Kit	HiSeq2000	NCBIM37/mm9
chr11	69309988	G	GC	INS	.	Dnah2	107731	intronic	-	-	-	-	-	7-4-A	7-4	Agilent_SureSelectXT_Mouse_All_Exon_Kit	HiSeq2000	NCBIM37/mm9
chr11	75318656	G	A	SNP	.	Prpf8	2179381	exonic:synonymous SNV	exon36	c.G5853A	p.K1951K	1.000	Tolerated	7-4-A	7-4	Agilent_SureSelectXT_Mouse_All_Exon_Kit	HiSeq2000	NCBIM37/mm9
chr11	75816540	G	A	SNP	.	1700016K19Rik	1921480	exonic:synonymous SNV	exon2	c.G240A	p.Q80Q	1.000	Tolerated	7-4-A	7-4	Agilent_SureSelectXT_Mouse_All_Exon_Kit	HiSeq2000	NCBIM37/mm9
chr11	77656695	G	A	SNP	.	Myo18a	2667185	exonic:nonsynonymous SNV	exon27	c.G4324A	p.E1442K	0.003	Damaging	7-4-A	7-4	Agilent_SureSelectXT_Mouse_All_Exon_Kit	HiSeq2000	NCBIM37/mm9
chr11	78029775	C	T	SNP	.	Supt6	107726	exonic:nonsynonymous SNV	exon28	c.G3706A	p.V1236I	1.000	Tolerated	7-4-A	7-4	Agilent_SureSelectXT_Mouse_All_Exon_Kit	HiSeq2000	NCBIM37/mm9
chr11	79232144	G	A	SNP	.	Nf1	97306	exonic:nonsynonymous SNV	exon12	c.G1351A	p.V451M	0.103	Tolerated	7-4-A	7-4	Agilent_SureSelectXT_Mouse_All_Exon_Kit	HiSeq2000	NCBIM37/mm9
chr11	79330032	G	A	SNP	.	Evi2a-evi2b	-	exonic:nonsynonymous SNV	exon4	c.C218T	p.A73V	0.183	Tolerated	7-4-A	7-4	Agilent_SureSelectXT_Mouse_All_Exon_Kit	HiSeq2000	NCBIM37/mm9
chr11	84029503	G	A	SNP	.	Acaca	108451	intronic	-	-	-	-	-	7-4-A	7-4	Agilent_SureSelectXT_Mouse_All_Exon_Kit	HiSeq2000	NCBIM37/mm9
chr11	84839044	G	A	SNP	.	Usp32	2144475	exonic:nonsynonymous SNV	exon22	c.C2575T	p.P859S	0.145	Tolerated	7-4-A	7-4	Agilent_SureSelectXT_Mouse_All_Exon_Kit	HiSeq2000	NCBIM37/mm9
chr11	85650626	G	A	SNP	.	Tbx2	98494	exonic:synonymous SNV	exon4	c.G882A	p.E294E	1.000	Tolerated	7-4-A	7-4	Agilent_SureSelectXT_Mouse_All_Exon_Kit	HiSeq2000	NCBIM37/mm9
chr11	87328061	G	A	SNP	.	Tex14	1933227	exonic:nonsynonymous SNV	exon14	c.G2332A	p.E778K	0.003	Damaging	7-4-A	7-4	Agilent_SureSelectXT_Mouse_All_Exon_Kit	HiSeq2000	NCBIM37/mm9
chr11	94429083	G	A	SNP	.	Acsf2	2388287	intronic	-	-	-	-	-	7-4-A	7-4	Agilent_SureSelectXT_Mouse_All_Exon_Kit	HiSeq2000	NCBIM37/mm9
chr11	95750216	G	A	SNP	.	B4galnt2	1342058	exonic:nonsynonymous SNV	exon4	c.C377T	p.P126L	0.090	Tolerated	7-4-A	7-4	Agilent_SureSelectXT_Mouse_All_Exon_Kit	HiSeq2000	NCBIM37/mm9
chr11	95907606	G	A	SNP	.	Snf8	1343161	exonic:nonsynonymous SNV	exon7	c.G577A	p.V193M	0.028	Damaging	7-4-A	7-4	Agilent_SureSelectXT_Mouse_All_Exon_Kit	HiSeq2000	NCBIM37/mm9
chr11	96056065	G	A	SNP	.	Hoxb13	107730	exonic:synonymous SNV	exon1	c.G309A	p.Q103Q	1.000	Tolerated	7-4-A	7-4	Agilent_SureSelectXT_Mouse_All_Exon_Kit	HiSeq2000	NCBIM37/mm9
chr11	97025361	G	A	SNP	.	Kpnb1	107532	intronic	-	-	-	-	-	7-4-A	7-4	Agilent_SureSelectXT_Mouse_All_Exon_Kit	HiSeq2000	NCBIM37/mm9
chr11	97199392	G	A	SNP	.	Gpr179	2443409	exonic:synonymous SNV	exon11	c.C3250T	p.L1084L	0.330	Tolerated	7-4-A	7-4	Agilent_SureSelectXT_Mouse_All_Exon_Kit	HiSeq2000	NCBIM37/mm9
chr11	98712515	G	A	SNP	.	Rapgefl1	3611446	UTR3	-	-	-	-	-	7-4-A	7-4	Agilent_SureSelectXT_Mouse_All_Exon_Kit	HiSeq2000	NCBIM37/mm9
chr11	98834823	G	A	SNP	.	Rara	97856	exonic:nonsynonymous SNV	exon9	c.G1261A	p.D421N	0.002	Damaging	7-4-A	7-4	Agilent_SureSelectXT_Mouse_All_Exon_Kit	HiSeq2000	NCBIM37/mm9
chr11	98855635	G	A	SNP	.	Top2a	98790	exonic:synonymous SNV	exon34	c.C4341T	p.V1447V	0.788	Tolerated	7-4-A	7-4	Agilent_SureSelectXT_Mouse_All_Exon_Kit	HiSeq2000	NCBIM37/mm9
chr11	99459003	G	A	SNP	.	Krtap9-3	1922836	exonic:synonymous SNV	exon1	c.C366T	p.C122C	1.000	Tolerated	7-4-A	7-4	Agilent_SureSelectXT_Mouse_All_Exon_Kit	HiSeq2000	NCBIM37/mm9
chr11	99980370	G	A	SNP	.	Krt13	101925	exonic:synonymous SNV	exon5	c.C987T	p.S329S	1.000	Tolerated	7-4-A	7-4	Agilent_SureSelectXT_Mouse_All_Exon_Kit	HiSeq2000	NCBIM37/mm9
chr12	103589096	G	A	SNP	.	Rin3	2385708	exonic:synonymous SNV	exon4	c.G372A	p.L124L	1.000	Tolerated	7-4-A	7-4	Agilent_SureSelectXT_Mouse_All_Exon_Kit	HiSeq2000	NCBIM37/mm9
chr12	104834675	G	A	SNP	.	Ppp4r4	1921771	exonic:synonymous SNV	exon15	c.G1692A	p.Q564Q	1.000	Tolerated	7-4-A	7-4	Agilent_SureSelectXT_Mouse_All_Exon_Kit	HiSeq2000	NCBIM37/mm9
chr12	105950581	G	A	SNP	.	Dicer1	2177178	intronic	-	-	-	-	-	7-4-A	7-4	Agilent_SureSelectXT_Mouse_All_Exon_Kit	HiSeq2000	NCBIM37/mm9
chr12	111880303	G	A	SNP	.	Dync1h1	103147	exonic:nonsynonymous SNV	exon41	c.G8254A	p.A2752T	0.001	Damaging	7-4-A	7-4	Agilent_SureSelectXT_Mouse_All_Exon_Kit	HiSeq2000	NCBIM37/mm9
chr12	111931647	G	A	SNP	.	Hsp90aa1	96250	exonic:stopgain SNV	exon7	c.C1216T	p.Q406X	NA	NA	7-4-A	7-4	Agilent_SureSelectXT_Mouse_All_Exon_Kit	HiSeq2000	NCBIM37/mm9
chr12	118969145	G	A	SNP	.	Rapgef5	2444365	exonic:nonsynonymous SNV	exon22	c.G1930A	p.G644S	1.000	Tolerated	7-4-A	7-4	Agilent_SureSelectXT_Mouse_All_Exon_Kit	HiSeq2000	NCBIM37/mm9
chr12	13381657	G	A	SNP	.	Nbas	1918419	intronic	-	-	-	-	-	7-4-A	7-4	Agilent_SureSelectXT_Mouse_All_Exon_Kit	HiSeq2000	NCBIM37/mm9
chr12	22561127	G	A	SNP	.	-	-	intergenic	-	-	-	-	-	7-4-A	7-4	Agilent_SureSelectXT_Mouse_All_Exon_Kit	HiSeq2000	NCBIM37/mm9
chr12	29302370	G	A	SNP	.	Colec11	1918943	exonic:synonymous SNV	exon2	c.C34T	p.L12L	1.000	Tolerated	7-4-A	7-4	Agilent_SureSelectXT_Mouse_All_Exon_Kit	HiSeq2000	NCBIM37/mm9
chr12	30671886	G	A	SNP	.	Pxdn	1916925	intronic	-	-	-	-	-	7-4-A	7-4	Agilent_SureSelectXT_Mouse_All_Exon_Kit	HiSeq2000	NCBIM37/mm9
chr12	30880373	G	A	SNP	.	Sntg2	1919541	intronic	-	-	-	-	-	7-4-A	7-4	Agilent_SureSelectXT_Mouse_All_Exon_Kit	HiSeq2000	NCBIM37/mm9
chr12	31973101	G	A	SNP	.	Lamb1	96743	exonic:nonsynonymous SNV	exon11	c.G1547A	p.G516D	0.099	Tolerated	7-4-A	7-4	Agilent_SureSelectXT_Mouse_All_Exon_Kit	HiSeq2000	NCBIM37/mm9
chr12	60209851	G	A	SNP	.	Mia2	2159614	exonic:synonymous SNV	exon4	c.G1362A	p.K454K	1.000	Tolerated	7-4-A	7-4	Agilent_SureSelectXT_Mouse_All_Exon_Kit	HiSeq2000	NCBIM37/mm9
chr12	71554331	G	A	SNP	.	Tmx1	1919986	intronic	-	-	-	-	-	7-4-A	7-4	Agilent_SureSelectXT_Mouse_All_Exon_Kit	HiSeq2000	NCBIM37/mm9
chr12	73150197	G	A	SNP	.	-	-	intergenic	-	-	-	-	-	7-4-A	7-4	Agilent_SureSelectXT_Mouse_All_Exon_Kit	HiSeq2000	NCBIM37/mm9
chr12	73570192	G	A	SNP	.	Lrrc9	1925507	exonic:nonsynonymous SNV	exon14	c.G1661A	p.S554N	0.012	Damaging	7-4-A	7-4	Agilent_SureSelectXT_Mouse_All_Exon_Kit	HiSeq2000	NCBIM37/mm9
chr12	73570283	G	A	SNP	.	Lrrc9	1925507	intronic	-	-	-	-	-	7-4-A	7-4	Agilent_SureSelectXT_Mouse_All_Exon_Kit	HiSeq2000	NCBIM37/mm9
chr12	73680343	G	A	SNP	.	Pcnxl4	1914958	exonic:nonsynonymous SNV	exon11	c.G3335A	p.G1112E	0.003	Damaging	7-4-A	7-4	Agilent_SureSelectXT_Mouse_All_Exon_Kit	HiSeq2000	NCBIM37/mm9
chr12	74646385	G	A	SNP	.	Tmem30b	2442082	exonic:synonymous SNV	exon1	c.C942T	p.N314N	1.000	Tolerated	7-4-A	7-4	Agilent_SureSelectXT_Mouse_All_Exon_Kit	HiSeq2000	NCBIM37/mm9
chr12	75068985	G	A	SNP	.	Snapc1	1922877	exonic:synonymous SNV	exon2	c.G276A	p.Q92Q	1.000	Tolerated	7-4-A	7-4	Agilent_SureSelectXT_Mouse_All_Exon_Kit	HiSeq2000	NCBIM37/mm9
chr12	75323703	G	A	SNP	.	Syt16	2673872	exonic:nonsynonymous SNV	exon3	c.G328A	p.E110K	0.375	Tolerated	7-4-A	7-4	Agilent_SureSelectXT_Mouse_All_Exon_Kit	HiSeq2000	NCBIM37/mm9
chr12	77429849	G	A	SNP	.	Akap5	2685104	exonic:nonsynonymous SNV	exon2	c.G1046A	p.S349N	0.191	Tolerated	7-4-A	7-4	Agilent_SureSelectXT_Mouse_All_Exon_Kit	HiSeq2000	NCBIM37/mm9
chr12	77433923	G	A	SNP	.	Akap5	2685104	UTR3	-	-	-	-	-	7-4-A	7-4	Agilent_SureSelectXT_Mouse_All_Exon_Kit	HiSeq2000	NCBIM37/mm9
chr12	85112742	G	A	SNP	.	Papln	2386139	intronic	-	-	-	-	-	7-4-A	7-4	Agilent_SureSelectXT_Mouse_All_Exon_Kit	HiSeq2000	NCBIM37/mm9
chr12	86311944	G	A	SNP	.	Fcf1	1920986	intronic	-	-	-	-	-	7-4-A	7-4	Agilent_SureSelectXT_Mouse_All_Exon_Kit	HiSeq2000	NCBIM37/mm9
chr12	86371550	G	A	SNP	.	Ylpm1	1926195	exonic:synonymous SNV	exon5	c.G4098A	p.L1366L	1.000	Tolerated	7-4-A	7-4	Agilent_SureSelectXT_Mouse_All_Exon_Kit	HiSeq2000	NCBIM37/mm9
chr12	88480642	G	A	SNP	.	Pomt2	2444430	exonic:synonymous SNV	exon2	c.C495T	p.Y165Y	1.000	Tolerated	7-4-A	7-4	Agilent_SureSelectXT_Mouse_All_Exon_Kit	HiSeq2000	NCBIM37/mm9
chr12	89699637	T	C	SNP	.	Adck1	1919363	UTR3	-	-	-	-	-	7-4-A	7-4	Agilent_SureSelectXT_Mouse_All_Exon_Kit	HiSeq2000	NCBIM37/mm9
chr12	9586247	G	A	SNP	.	Osr1	1344424	exonic:nonsynonymous SNV	exon2	c.G313A	p.G105R	0.595	Tolerated	7-4-A	7-4	Agilent_SureSelectXT_Mouse_All_Exon_Kit	HiSeq2000	NCBIM37/mm9
chr13	100197291	C	T	SNP	.	Map1b	1306778	exonic:synonymous SNV	exon6	c.G7122A	p.K2374K	1.000	Tolerated	7-4-A	7-4	Agilent_SureSelectXT_Mouse_All_Exon_Kit	HiSeq2000	NCBIM37/mm9
chr13	100931926	C	T	SNP	.	Naip2	1298226	exonic:nonsynonymous SNV	exon11	c.G1556A	p.G519E	0.000	Damaging	7-4-A	7-4	Agilent_SureSelectXT_Mouse_All_Exon_Kit	HiSeq2000	NCBIM37/mm9
chr13	23662913	G	A	SNP	.	Hist1h2ae	2448290	exonic:nonsynonymous SNV	exon1	c.C65T	p.A22V	0.000	Damaging	7-4-A	7-4	Agilent_SureSelectXT_Mouse_All_Exon_Kit	HiSeq2000	NCBIM37/mm9
chr13	3575695	G	A	SNP	.	Fam208b	-	exonic:nonsynonymous SNV	exon14	c.C3500T	p.A1167V	0.005	Damaging	7-4-A	7-4	Agilent_SureSelectXT_Mouse_All_Exon_Kit	HiSeq2000	NCBIM37/mm9
chr13	55269369	C	T	SNP	.	Fgfr4	95525	intronic	-	-	-	-	-	7-4-A	7-4	Agilent_SureSelectXT_Mouse_All_Exon_Kit	HiSeq2000	NCBIM37/mm9
chr13	55335251	C	T	SNP	.	Nsd1	1276545	intronic	-	-	-	-	-	7-4-A	7-4	Agilent_SureSelectXT_Mouse_All_Exon_Kit	HiSeq2000	NCBIM37/mm9
chr13	58425209	C	T	SNP	.	Kif27	1922300	exonic:nonsynonymous SNV	exon9	c.G2425A	p.A809T	0.046	Damaging	7-4-A	7-4	Agilent_SureSelectXT_Mouse_All_Exon_Kit	HiSeq2000	NCBIM37/mm9
chr13	65518554	C	T	SNP	.	-	-	intergenic	-	-	-	-	-	7-4-A	7-4	Agilent_SureSelectXT_Mouse_All_Exon_Kit	HiSeq2000	NCBIM37/mm9
chr13	70731527	C	T	SNP	.	Ice1	-	exonic:synonymous SNV	exon18	c.G6438A	p.L2146L	1.000	Tolerated	7-4-A	7-4	Agilent_SureSelectXT_Mouse_All_Exon_Kit	HiSeq2000	NCBIM37/mm9
chr13	74783848	C	T	SNP	.	Erap1	1933403	exonic:synonymous SNV	exon2	c.C177T	p.N59N	1.000	Tolerated	7-4-A	7-4	Agilent_SureSelectXT_Mouse_All_Exon_Kit	HiSeq2000	NCBIM37/mm9
chr13	74840005	C	T	SNP	.	Cast	1098236	splicing	exon13	c.1086+1G>A	-	-	-	7-4-A	7-4	Agilent_SureSelectXT_Mouse_All_Exon_Kit	HiSeq2000	NCBIM37/mm9
chr13	94218648	C	T	SNP	.	Jmy	1913096	intronic	-	-	-	-	-	7-4-A	7-4	Agilent_SureSelectXT_Mouse_All_Exon_Kit	HiSeq2000	NCBIM37/mm9
chr13	94433139	C	T	SNP	.	Bhmt2	1891379	exonic:nonsynonymous SNV	exon6	c.G743A	p.G248D	0.344	Tolerated	7-4-A	7-4	Agilent_SureSelectXT_Mouse_All_Exon_Kit	HiSeq2000	NCBIM37/mm9
chr14	35153090	C	T	SNP	.	Glud1	95753	intronic	-	-	-	-	-	7-4-A	7-4	Agilent_SureSelectXT_Mouse_All_Exon_Kit	HiSeq2000	NCBIM37/mm9
chr14	43371744	G	A	SNP	.	Gm10377	3704431	intronic	-	-	-	-	-	7-4-A	7-4	Agilent_SureSelectXT_Mouse_All_Exon_Kit	HiSeq2000	NCBIM37/mm9
chr14	43563019	G	T	SNP	.	-	-	intergenic	-	-	-	-	-	7-4-A	7-4	Agilent_SureSelectXT_Mouse_All_Exon_Kit	HiSeq2000	NCBIM37/mm9
chr14	48848086	C	T	SNP	.	Gm6498	3647773	ncRNA_exonic	-	-	-	-	-	7-4-A	7-4	Agilent_SureSelectXT_Mouse_All_Exon_Kit	HiSeq2000	NCBIM37/mm9
chr14	52032686	C	G	SNP	.	Vmn2r88	1316662	intronic	-	-	-	-	-	7-4-A	7-4	Agilent_SureSelectXT_Mouse_All_Exon_Kit	HiSeq2000	NCBIM37/mm9
chr14	52032852	T	A	SNP	.	Vmn2r88	1316662	exonic:nonsynonymous SNV	exon2	c.T346A	p.L116M	0.149	Tolerated	7-4-A	7-4	Agilent_SureSelectXT_Mouse_All_Exon_Kit	HiSeq2000	NCBIM37/mm9
chr14	52033985	C	A	SNP	.	Vmn2r88	1316662	exonic:synonymous SNV	exon3	c.C1104A	p.I368I	0.673	Tolerated	7-4-A	7-4	Agilent_SureSelectXT_Mouse_All_Exon_Kit	HiSeq2000	NCBIM37/mm9
chr14	52034030	A	C	SNP	.	Vmn2r88	1316662	exonic:synonymous SNV	exon3	c.A1149C	p.T383T	0.231	Tolerated	7-4-A	7-4	Agilent_SureSelectXT_Mouse_All_Exon_Kit	HiSeq2000	NCBIM37/mm9
chr14	52034043	G	T	SNP	.	Vmn2r88	1316662	exonic:nonsynonymous SNV	exon3	c.G1162T	p.A388S	0.153	Tolerated	7-4-A	7-4	Agilent_SureSelectXT_Mouse_All_Exon_Kit	HiSeq2000	NCBIM37/mm9
chr14	52034086	A	G	SNP	rs30949624	Vmn2r88	1316662	exonic:nonsynonymous SNV	exon3	c.A1205G	p.N402S	0.081	Tolerated	7-4-A	7-4	Agilent_SureSelectXT_Mouse_All_Exon_Kit	HiSeq2000	NCBIM37/mm9
chr14	52034090	G	A	SNP	rs30571687	Vmn2r88	1316662	exonic:synonymous SNV	exon3	c.G1209A	p.L403L	0.535	Tolerated	7-4-A	7-4	Agilent_SureSelectXT_Mouse_All_Exon_Kit	HiSeq2000	NCBIM37/mm9
chr14	52036511	A	C	SNP	.	Vmn2r88	1316662	intronic	-	-	-	-	-	7-4-A	7-4	Agilent_SureSelectXT_Mouse_All_Exon_Kit	HiSeq2000	NCBIM37/mm9
chr14	55723196	C	T	SNP	.	Ap1g2	1328307	intronic	-	-	-	-	-	7-4-A	7-4	Agilent_SureSelectXT_Mouse_All_Exon_Kit	HiSeq2000	NCBIM37/mm9
chr14	70593277	G	A	SNP	.	Sorbs3	700013	intronic	-	-	-	-	-	7-4-A	7-4	Agilent_SureSelectXT_Mouse_All_Exon_Kit	HiSeq2000	NCBIM37/mm9
chr14	71047439	C	T	SNP	.	Npm2	1890811	intronic	-	-	-	-	-	7-4-A	7-4	Agilent_SureSelectXT_Mouse_All_Exon_Kit	HiSeq2000	NCBIM37/mm9
chr14	7134299	G	A	SNP	.	-	-	intergenic	-	-	-	0.435	Tolerated	7-4-A	7-4	Agilent_SureSelectXT_Mouse_All_Exon_Kit	HiSeq2000	NCBIM37/mm9
chr14	7134304	G	C	SNP	.	-	-	intergenic	-	-	-	0.007	Damaging	7-4-A	7-4	Agilent_SureSelectXT_Mouse_All_Exon_Kit	HiSeq2000	NCBIM37/mm9
chr15	101268989	T	A	SNP	.	Krt83	3665486	exonic:synonymous SNV	exon1	c.A213T	p.R71R	1.000	Tolerated	7-4-A	7-4	Agilent_SureSelectXT_Mouse_All_Exon_Kit	HiSeq2000	NCBIM37/mm9
chr15	76330950	G	A	SNP	.	Hsf1	96238	exonic:synonymous SNV	exon12	c.G1410A	p.E470E	1.000	Tolerated	7-4-A	7-4	Agilent_SureSelectXT_Mouse_All_Exon_Kit	HiSeq2000	NCBIM37/mm9
chr15	78866304	G	A	SNP	.	Gcat	1349389	exonic:nonsynonymous SNV	exon5	c.G665A	p.G222D	1.000	Tolerated	7-4-A	7-4	Agilent_SureSelectXT_Mouse_All_Exon_Kit	HiSeq2000	NCBIM37/mm9
chr16	10511938	C	T	SNP	.	Ciita	108445	exonic:synonymous SNV	exon10	c.C1992T	p.F664F	1.000	Tolerated	7-4-A	7-4	Agilent_SureSelectXT_Mouse_All_Exon_Kit	HiSeq2000	NCBIM37/mm9
chr16	14128644	G	A	SNP	.	Marf1	2444505	exonic:synonymous SNV	exon19	c.C3705T	p.S1235S	1.000	Tolerated	7-4-A	7-4	Agilent_SureSelectXT_Mouse_All_Exon_Kit	HiSeq2000	NCBIM37/mm9
chr16	14142481	G	T	SNP	.	Marf1	2444505	exonic:synonymous SNV	exon8	c.C1791A	p.A597A	1.000	Tolerated	7-4-A	7-4	Agilent_SureSelectXT_Mouse_All_Exon_Kit	HiSeq2000	NCBIM37/mm9
chr16	14220132	C	T	SNP	.	Myh11	102643	exonic:nonsynonymous SNV	exon22	c.G2680A	p.E894K	0.051	Tolerated	7-4-A	7-4	Agilent_SureSelectXT_Mouse_All_Exon_Kit	HiSeq2000	NCBIM37/mm9
chr16	17509232	C	T	SNP	.	Lztr1	1914113	exonic:synonymous SNV	exon1	c.C112T	p.L38L	1.000	Tolerated	7-4-A	7-4	Agilent_SureSelectXT_Mouse_All_Exon_Kit	HiSeq2000	NCBIM37/mm9
chr16	17842624	G	A	SNP	.	Dgcr2	892866	exonic:nonsynonymous SNV	exon10	c.C1640T	p.T547I	0.000	Damaging	7-4-A	7-4	Agilent_SureSelectXT_Mouse_All_Exon_Kit	HiSeq2000	NCBIM37/mm9
chr16	20929564	C	T	SNP	.	-	-	intergenic	-	-	-	-	-	7-4-A	7-4	Agilent_SureSelectXT_Mouse_All_Exon_Kit	HiSeq2000	NCBIM37/mm9
chr16	34922047	G	A	SNP	.	Mylk	894806	exonic:nonsynonymous SNV	exon16	c.G2842A	p.V948I	0.159	Tolerated	7-4-A	7-4	Agilent_SureSelectXT_Mouse_All_Exon_Kit	HiSeq2000	NCBIM37/mm9
chr16	35972154	G	A	SNP	.	Parp9	1933117	exonic:nonsynonymous SNV	exon11	c.G2332A	p.V778I	1.000	Tolerated	7-4-A	7-4	Agilent_SureSelectXT_Mouse_All_Exon_Kit	HiSeq2000	NCBIM37/mm9
chr16	36161984	TC	T	DEL	.	Stfa2l1	3524944	UTR3	-	-	-	-	-	7-4-A	7-4	Agilent_SureSelectXT_Mouse_All_Exon_Kit	HiSeq2000	NCBIM37/mm9
chr16	36694238	G	A	SNP	.	Ildr1	2146574	UTR5	-	-	-	-	-	7-4-A	7-4	Agilent_SureSelectXT_Mouse_All_Exon_Kit	HiSeq2000	NCBIM37/mm9
chr16	37580385	G	A	SNP	.	Hgd	96078	UTR5	-	-	-	-	-	7-4-A	7-4	Agilent_SureSelectXT_Mouse_All_Exon_Kit	HiSeq2000	NCBIM37/mm9
chr16	4312773	C	T	SNP	.	Adcy9	108450	exonic:nonsynonymous SNV	exon4	c.G1901A	p.G634E	0.025	Damaging	7-4-A	7-4	Agilent_SureSelectXT_Mouse_All_Exon_Kit	HiSeq2000	NCBIM37/mm9
chr16	45581647	G	A	SNP	.	Slc9c1	2685456	exonic:synonymous SNV	exon18	c.G2283A	p.Q761Q	1.000	Tolerated	7-4-A	7-4	Agilent_SureSelectXT_Mouse_All_Exon_Kit	HiSeq2000	NCBIM37/mm9
chr16	56171921	G	A	SNP	.	Senp7	1913565	exonic:nonsynonymous SNV	exon15	c.G2126A	p.G709D	0.013	Damaging	7-4-A	7-4	Agilent_SureSelectXT_Mouse_All_Exon_Kit	HiSeq2000	NCBIM37/mm9
chr16	88671681	G	A	SNP	.	Krtap27-1	3646229	exonic:synonymous SNV	exon1	c.C219T	p.D73D	1.000	Tolerated	7-4-A	7-4	Agilent_SureSelectXT_Mouse_All_Exon_Kit	HiSeq2000	NCBIM37/mm9
chr16	90774693	G	A	SNP	.	Urb1	2146468	exonic:synonymous SNV	exon22	c.C3472T	p.L1158L	1.000	Tolerated	7-4-A	7-4	Agilent_SureSelectXT_Mouse_All_Exon_Kit	HiSeq2000	NCBIM37/mm9
chr16	92644430	G	A	SNP	.	Runx1	99852	exonic:synonymous SNV	exon4	c.C693T	p.A231A	0.856	Tolerated	7-4-A	7-4	Agilent_SureSelectXT_Mouse_All_Exon_Kit	HiSeq2000	NCBIM37/mm9
chr17	14085524	C	T	SNP	.	Gm7168	3643198	exonic:nonsynonymous SNV	exon1	c.C145T	p.L49F	0.000	Damaging	7-4-A	7-4	Agilent_SureSelectXT_Mouse_All_Exon_Kit	HiSeq2000	NCBIM37/mm9
chr17	17870782	C	T	SNP	.	Vmn2r90	3645076	exonic:nonsynonymous SNV	exon6	c.C2243T	p.A748V	0.013	Damaging	7-4-A	7-4	Agilent_SureSelectXT_Mouse_All_Exon_Kit	HiSeq2000	NCBIM37/mm9
chr17	21312887	C	T	SNP	.	-	-	intergenic	-	-	-	-	-	7-4-A	7-4	Agilent_SureSelectXT_Mouse_All_Exon_Kit	HiSeq2000	NCBIM37/mm9
chr17	23496316	G	T	SNP	.	Vmn2r115	3647235	exonic:nonsynonymous SNV	exon6	c.G1795T	p.A599S	0.069	Tolerated	7-4-A	7-4	Agilent_SureSelectXT_Mouse_All_Exon_Kit	HiSeq2000	NCBIM37/mm9
chr17	23496326	T	C	SNP	.	Vmn2r115	3647235	exonic:nonsynonymous SNV	exon6	c.T1805C	p.I602T	0.134	Tolerated	7-4-A	7-4	Agilent_SureSelectXT_Mouse_All_Exon_Kit	HiSeq2000	NCBIM37/mm9
chr17	24301758	G	A	SNP	.	Atp6v0c	88116	exonic:synonymous SNV	exon2	c.C171T	p.I57I	1.000	Tolerated	7-4-A	7-4	Agilent_SureSelectXT_Mouse_All_Exon_Kit	HiSeq2000	NCBIM37/mm9
chr17	24737366	C	T	SNP	.	Tsc2	102548	exonic:nonsynonymous SNV	exon32	c.G3859A	p.V1287M	0.101	Tolerated	7-4-A	7-4	Agilent_SureSelectXT_Mouse_All_Exon_Kit	HiSeq2000	NCBIM37/mm9
chr17	25032259	G	A	SNP	.	Mrps34	1930188	exonic:synonymous SNV	exon1	c.G147A	p.R49R	1.000	Tolerated	7-4-A	7-4	Agilent_SureSelectXT_Mouse_All_Exon_Kit	HiSeq2000	NCBIM37/mm9
chr17	25288662	C	T	SNP	.	Clcn7	1347048	exonic:nonsynonymous SNV	exon13	c.C1106T	p.T369I	0.090	Tolerated	7-4-A	7-4	Agilent_SureSelectXT_Mouse_All_Exon_Kit	HiSeq2000	NCBIM37/mm9
chr17	25918230	G	A	SNP	.	Narfl	1914813	exonic:nonsynonymous SNV	exon9	c.G941A	p.G314E	0.006	Damaging	7-4-A	7-4	Agilent_SureSelectXT_Mouse_All_Exon_Kit	HiSeq2000	NCBIM37/mm9
chr17	25924326	C	T	SNP	.	Ccdc78	2685784	exonic:nonsynonymous SNV	exon4	c.C298T	p.L100F	0.010	Damaging	7-4-A	7-4	Agilent_SureSelectXT_Mouse_All_Exon_Kit	HiSeq2000	NCBIM37/mm9
chr17	26333503	C	T	SNP	.	Pdia2	1916441	exonic:stopgain SNV	exon9	c.G1293A	p.W431X	NA	NA	7-4-A	7-4	Agilent_SureSelectXT_Mouse_All_Exon_Kit	HiSeq2000	NCBIM37/mm9
chr17	26357264	G	A	SNP	.	Itfg3	2146854	exonic:nonsynonymous SNV	exon3	c.C230T	p.S77F	0.389	Tolerated	7-4-A	7-4	Agilent_SureSelectXT_Mouse_All_Exon_Kit	HiSeq2000	NCBIM37/mm9
chr17	27701098	G	A	SNP	.	AI413582	2146839	exonic:nonsynonymous SNV	exon4	c.C239T	p.P80L	0.059	Tolerated	7-4-A	7-4	Agilent_SureSelectXT_Mouse_All_Exon_Kit	HiSeq2000	NCBIM37/mm9
chr17	27854996	G	A	SNP	.	Spdef	1353422	exonic:nonsynonymous SNV	exon3	c.C577T	p.H193Y	0.445	Tolerated	7-4-A	7-4	Agilent_SureSelectXT_Mouse_All_Exon_Kit	HiSeq2000	NCBIM37/mm9
chr17	29989358	G	A	SNP	.	Mdga1	1922012	intronic	-	-	-	-	-	7-4-A	7-4	Agilent_SureSelectXT_Mouse_All_Exon_Kit	HiSeq2000	NCBIM37/mm9
chr17	30885444	C	T	SNP	.	Dnah8	107714	intronic	-	-	-	-	-	7-4-A	7-4	Agilent_SureSelectXT_Mouse_All_Exon_Kit	HiSeq2000	NCBIM37/mm9
chr17	31410559	C	T	SNP	.	Rsph1	1194909	exonic:nonsynonymous SNV	exon2	c.G79A	p.V27M	0.056	Tolerated	7-4-A	7-4	Agilent_SureSelectXT_Mouse_All_Exon_Kit	HiSeq2000	NCBIM37/mm9
chr17	32170380	C	T	SNP	.	Hsf2bp	1921627	intronic	-	-	-	-	-	7-4-A	7-4	Agilent_SureSelectXT_Mouse_All_Exon_Kit	HiSeq2000	NCBIM37/mm9
chr17	32283887	C	T	SNP	.	Notch3	99460	intronic	-	-	-	-	-	7-4-A	7-4	Agilent_SureSelectXT_Mouse_All_Exon_Kit	HiSeq2000	NCBIM37/mm9
chr17	33043342	C	T	SNP	.	Cyp4f14	1927669	intronic	-	-	-	-	-	7-4-A	7-4	Agilent_SureSelectXT_Mouse_All_Exon_Kit	HiSeq2000	NCBIM37/mm9
chr17	33518967	C	T	SNP	.	Zfp101	107547	exonic:synonymous SNV	exon4	c.G759A	p.G253G	1.000	Tolerated	7-4-A	7-4	Agilent_SureSelectXT_Mouse_All_Exon_Kit	HiSeq2000	NCBIM37/mm9
chr17	34087574	C	T	SNP	.	B3galt4	1859517	exonic:nonsynonymous SNV	exon1	c.G634A	p.G212S	0.391	Tolerated	7-4-A	7-4	Agilent_SureSelectXT_Mouse_All_Exon_Kit	HiSeq2000	NCBIM37/mm9
chr17	34704544	G	A	SNP	.	Notch4	107471	exonic:nonsynonymous SNV	exon4	c.G700A	p.A234T	0.001	Damaging	7-4-A	7-4	Agilent_SureSelectXT_Mouse_All_Exon_Kit	HiSeq2000	NCBIM37/mm9
chr17	34737536	G	A	SNP	.	Ager	893592	exonic:stopgain SNV	exon9	c.G1055A	p.W352X	NA	NA	7-4-A	7-4	Agilent_SureSelectXT_Mouse_All_Exon_Kit	HiSeq2000	NCBIM37/mm9
chr17	34763544	G	A	SNP	.	Ppt2	1860075	exonic:nonsynonymous SNV	exon3	c.C197T	p.T66I	0.036	Damaging	7-4-A	7-4	Agilent_SureSelectXT_Mouse_All_Exon_Kit	HiSeq2000	NCBIM37/mm9
chr17	35517069	C	T	SNP	.	H2-Q4	95933	exonic:synonymous SNV	exon2	c.C369T	p.F123F	1.000	Tolerated	7-4-A	7-4	Agilent_SureSelectXT_Mouse_All_Exon_Kit	HiSeq2000	NCBIM37/mm9
chr17	37207104	G	A	SNP	.	Gabbr1	1860139	intronic	-	-	-	-	-	7-4-A	7-4	Agilent_SureSelectXT_Mouse_All_Exon_Kit	HiSeq2000	NCBIM37/mm9
chr17	37797208	C	T	SNP	.	Olfr117	2177500	exonic:synonymous SNV	exon1	c.G69A	p.E23E	1.000	Tolerated	7-4-A	7-4	Agilent_SureSelectXT_Mouse_All_Exon_Kit	HiSeq2000	NCBIM37/mm9
chr17	42547375	C	T	SNP	.	Ptchd4	1920485	intronic	-	-	-	-	-	7-4-A	7-4	Agilent_SureSelectXT_Mouse_All_Exon_Kit	HiSeq2000	NCBIM37/mm9
chr17	45563584	C	T	SNP	.	Cdc5l	1918952	exonic:nonsynonymous SNV	exon3	c.G196A	p.E66K	0.000	Damaging	7-4-A	7-4	Agilent_SureSelectXT_Mouse_All_Exon_Kit	HiSeq2000	NCBIM37/mm9
chr17	45738564	C	T	SNP	.	Gm7325	3649059	exonic:synonymous SNV	exon2	c.G57A	p.L19L	1.000	Tolerated	7-4-A	7-4	Agilent_SureSelectXT_Mouse_All_Exon_Kit	HiSeq2000	NCBIM37/mm9
chr17	45770863	C	T	SNP	.	Capn11	1352490	exonic:nonsynonymous SNV	exon13	c.G1426A	p.E476K	0.766	Tolerated	7-4-A	7-4	Agilent_SureSelectXT_Mouse_All_Exon_Kit	HiSeq2000	NCBIM37/mm9
chr17	57663971	G	A	SNP	.	Vmn2r120	3644483	exonic:nonsynonymous SNV	exon4	c.C1240T	p.L414F	0.068	Tolerated	7-4-A	7-4	Agilent_SureSelectXT_Mouse_All_Exon_Kit	HiSeq2000	NCBIM37/mm9
chr17	6844487	A	G	SNP	rs13474354	-	-	intergenic	-	-	-	-	-	7-4-A	7-4	Agilent_SureSelectXT_Mouse_All_Exon_Kit	HiSeq2000	NCBIM37/mm9
chr17	6958354	C	T	SNP	.	Ezr	98931	exonic:nonsynonymous SNV	exon5	c.G532A	p.E178K	0.001	Damaging	7-4-A	7-4	Agilent_SureSelectXT_Mouse_All_Exon_Kit	HiSeq2000	NCBIM37/mm9
chr17	79321604	C	T	SNP	.	Cebpz	109386	exonic:nonsynonymous SNV	exon12	c.G2660A	p.S887N	0.357	Tolerated	7-4-A	7-4	Agilent_SureSelectXT_Mouse_All_Exon_Kit	HiSeq2000	NCBIM37/mm9
chr17	80822436	G	A	SNP	.	Sos1	98354	intronic	-	-	-	-	-	7-4-A	7-4	Agilent_SureSelectXT_Mouse_All_Exon_Kit	HiSeq2000	NCBIM37/mm9
chr17	8481498	C	T	SNP	.	Mpc1	1915240	intronic	-	-	-	0.000	Damaging	7-4-A	7-4	Agilent_SureSelectXT_Mouse_All_Exon_Kit	HiSeq2000	NCBIM37/mm9
chr17	8565341	G	A	SNP	.	T2	104658	exonic:synonymous SNV	exon1	c.G81A	p.K27K	-	-	7-4-A	7-4	Agilent_SureSelectXT_Mouse_All_Exon_Kit	HiSeq2000	NCBIM37/mm9
chr17	90308125	G	A	SNP	.	-	-	intergenic	-	-	-	0.246	Tolerated	7-4-A	7-4	Agilent_SureSelectXT_Mouse_All_Exon_Kit	HiSeq2000	NCBIM37/mm9
chr18	12081848	C	T	SNP	.	Cables1	1927065	intronic	-	-	-	-	-	7-4-A	7-4	Agilent_SureSelectXT_Mouse_All_Exon_Kit	HiSeq2000	NCBIM37/mm9
chr18	12360080	G	A	SNP	.	Npc1	1097712	exonic:nonsynonymous SNV	exon13	c.C2123T	p.T708I	0.008	Damaging	7-4-A	7-4	Agilent_SureSelectXT_Mouse_All_Exon_Kit	HiSeq2000	NCBIM37/mm9
chr18	21394533	C	T	SNP	.	Garem	2685790	exonic:synonymous SNV	exon2	c.G231A	p.G77G	1.000	Tolerated	7-4-A	7-4	Agilent_SureSelectXT_Mouse_All_Exon_Kit	HiSeq2000	NCBIM37/mm9
chr18	23962706	G	A	SNP	.	Mapre2	106271	exonic:nonsynonymous SNV	exon1	c.G103A	p.G35R	0.014	Damaging	7-4-A	7-4	Agilent_SureSelectXT_Mouse_All_Exon_Kit	HiSeq2000	NCBIM37/mm9
chr18	3122589	G	A	SNP	rs46716637	Vmn1r238	3852494	exonic:nonsynonymous SNV	exon1	c.C824T	p.S275F	0.541	Tolerated	7-4-A	7-4	Agilent_SureSelectXT_Mouse_All_Exon_Kit	HiSeq2000	NCBIM37/mm9
chr18	3123168	T	C	SNP	.	Vmn1r238	3852494	exonic:nonsynonymous SNV	exon1	c.A245G	p.E82G	1.000	Tolerated	7-4-A	7-4	Agilent_SureSelectXT_Mouse_All_Exon_Kit	HiSeq2000	NCBIM37/mm9
chr18	5214024	C	T	SNP	.	Zfp438	2444919	exonic:nonsynonymous SNV	exon4	c.G931A	p.A311T	0.275	Tolerated	7-4-A	7-4	Agilent_SureSelectXT_Mouse_All_Exon_Kit	HiSeq2000	NCBIM37/mm9
chr18	67019485	G	A	SNP	.	Mc4r	99457	exonic:synonymous SNV	exon1	c.C210T	p.A70A	0.661	Tolerated	7-4-A	7-4	Agilent_SureSelectXT_Mouse_All_Exon_Kit	HiSeq2000	NCBIM37/mm9
chr18	9977913	G	A	SNP	.	Thoc1	1919668	exonic:synonymous SNV	exon11	c.G855A	p.K285K	1.000	Tolerated	7-4-A	7-4	Agilent_SureSelectXT_Mouse_All_Exon_Kit	HiSeq2000	NCBIM37/mm9
chr19	20870145	T	TG	INS	.	Tmc1	2151016	intronic	-	-	-	-	-	7-4-A	7-4	Agilent_SureSelectXT_Mouse_All_Exon_Kit	HiSeq2000	NCBIM37/mm9
chr19	45067025	C	T	SNP	.	Sema4g	1347047	exonic:synonymous SNV	exon2	c.C21T	p.P7P	1.000	Tolerated	7-4-A	7-4	Agilent_SureSelectXT_Mouse_All_Exon_Kit	HiSeq2000	NCBIM37/mm9
chr19	45080375	C	T	SNP	.	Mrpl43	2137229	exonic:synonymous SNV	exon3	c.G294A	p.K98K	0.641	Tolerated	7-4-A	7-4	Agilent_SureSelectXT_Mouse_All_Exon_Kit	HiSeq2000	NCBIM37/mm9
chr19	5759307	G	A	SNP	.	Scyl1	1931787	exonic:synonymous SNV	exon14	c.C1992T	p.D664D	1.000	Tolerated	7-4-A	7-4	Agilent_SureSelectXT_Mouse_All_Exon_Kit	HiSeq2000	NCBIM37/mm9
chr19	61300951	T	G	SNP	.	Csf2ra	1339754	intronic	-	-	-	-	-	7-4-A	7-4	Agilent_SureSelectXT_Mouse_All_Exon_Kit	HiSeq2000	NCBIM37/mm9
chr19	6315736	G	A	SNP	.	Cdc42bpg	2652845	exonic:nonsynonymous SNV	exon19	c.G2270A	p.S757N	0.271	Tolerated	7-4-A	7-4	Agilent_SureSelectXT_Mouse_All_Exon_Kit	HiSeq2000	NCBIM37/mm9
chr1_random	1084241	G	A	SNP	.	-	-	intergenic	-	-	-	NA	NA	7-4-A	7-4	Agilent_SureSelectXT_Mouse_All_Exon_Kit	HiSeq2000	NCBIM37/mm9
chr1_random	1084243	A	G	SNP	.	-	-	intergenic	-	-	-	NA	NA	7-4-A	7-4	Agilent_SureSelectXT_Mouse_All_Exon_Kit	HiSeq2000	NCBIM37/mm9
chr1_random	1134677	C	G	SNP	.	-	-	intergenic	-	-	-	NA	NA	7-4-A	7-4	Agilent_SureSelectXT_Mouse_All_Exon_Kit	HiSeq2000	NCBIM37/mm9
chr1_random	1134690	C	G	SNP	.	-	-	intergenic	-	-	-	NA	NA	7-4-A	7-4	Agilent_SureSelectXT_Mouse_All_Exon_Kit	HiSeq2000	NCBIM37/mm9
chr1_random	478424	C	T	SNP	.	-	-	intergenic	-	-	-	NA	NA	7-4-A	7-4	Agilent_SureSelectXT_Mouse_All_Exon_Kit	HiSeq2000	NCBIM37/mm9
chr1_random	791017	G	A	SNP	.	-	-	intergenic	-	-	-	NA	NA	7-4-A	7-4	Agilent_SureSelectXT_Mouse_All_Exon_Kit	HiSeq2000	NCBIM37/mm9
chr1_random	791028	T	C	SNP	.	-	-	intergenic	-	-	-	NA	NA	7-4-A	7-4	Agilent_SureSelectXT_Mouse_All_Exon_Kit	HiSeq2000	NCBIM37/mm9
chr1_random	811611	G	T	SNP	.	-	-	intergenic	-	-	-	NA	NA	7-4-A	7-4	Agilent_SureSelectXT_Mouse_All_Exon_Kit	HiSeq2000	NCBIM37/mm9
chr1_random	811751	C	T	SNP	.	-	-	intergenic	-	-	-	NA	NA	7-4-A	7-4	Agilent_SureSelectXT_Mouse_All_Exon_Kit	HiSeq2000	NCBIM37/mm9
chr2	103623179	C	T	SNP	.	Caprin1	1858234	exonic:synonymous SNV	exon3	c.G294A	p.Q98Q	1.000	Tolerated	7-4-A	7-4	Agilent_SureSelectXT_Mouse_All_Exon_Kit	HiSeq2000	NCBIM37/mm9
chr2	104846932	C	T	SNP	.	Eif3m	1351744	exonic:nonsynonymous SNV	exon6	c.G598A	p.A200T	0.002	Damaging	7-4-A	7-4	Agilent_SureSelectXT_Mouse_All_Exon_Kit	HiSeq2000	NCBIM37/mm9
chr2	111133001	C	T	SNP	.	Olfr1278	3031112	exonic:nonsynonymous SNV	exon1	c.C575T	p.P192L	0.001	Damaging	7-4-A	7-4	Agilent_SureSelectXT_Mouse_All_Exon_Kit	HiSeq2000	NCBIM37/mm9
chr2	120527181	C	T	SNP	.	-	-	intergenic	-	-	-	1.000	Tolerated	7-4-A	7-4	Agilent_SureSelectXT_Mouse_All_Exon_Kit	HiSeq2000	NCBIM37/mm9
chr2	121951005	C	T	SNP	.	Patl2	1914828	splicing	exon11	c.784+1G>A	-	-	-	7-4-A	7-4	Agilent_SureSelectXT_Mouse_All_Exon_Kit	HiSeq2000	NCBIM37/mm9
chr2	122353024	C	T	SNP	.	Gm14085	3702173	intronic	-	-	-	-	-	7-4-A	7-4	Agilent_SureSelectXT_Mouse_All_Exon_Kit	HiSeq2000	NCBIM37/mm9
chr2	125664847	C	T	SNP	.	Cops2	1330276	intronic	-	-	-	-	-	7-4-A	7-4	Agilent_SureSelectXT_Mouse_All_Exon_Kit	HiSeq2000	NCBIM37/mm9
chr2	126853910	C	T	SNP	.	Ap4e1	1336993	exonic:synonymous SNV	exon5	c.C420T	p.D140D	1.000	Tolerated	7-4-A	7-4	Agilent_SureSelectXT_Mouse_All_Exon_Kit	HiSeq2000	NCBIM37/mm9
chr2	128575822	C	T	SNP	.	Mertk	96965	intronic	-	-	-	-	-	7-4-A	7-4	Agilent_SureSelectXT_Mouse_All_Exon_Kit	HiSeq2000	NCBIM37/mm9
chr2	128668327	C	T	SNP	.	Tmem87b	1919727	intronic	-	-	-	-	-	7-4-A	7-4	Agilent_SureSelectXT_Mouse_All_Exon_Kit	HiSeq2000	NCBIM37/mm9
chr2	129110809	C	T	SNP	.	Ckap2l	1917716	exonic:nonsynonymous SNV	exon4	c.G1184A	p.R395K	0.280	Tolerated	7-4-A	7-4	Agilent_SureSelectXT_Mouse_All_Exon_Kit	HiSeq2000	NCBIM37/mm9
chr2	132696511	C	T	SNP	.	Lrrn4	2445154	exonic:nonsynonymous SNV	exon5	c.G1127A	p.G376D	0.168	Tolerated	7-4-A	7-4	Agilent_SureSelectXT_Mouse_All_Exon_Kit	HiSeq2000	NCBIM37/mm9
chr2	136700186	C	T	SNP	.	Mkks	1891836	exonic:stopgain SNV	exon6	c.G1529A	p.W510X	NA	NA	7-4-A	7-4	Agilent_SureSelectXT_Mouse_All_Exon_Kit	HiSeq2000	NCBIM37/mm9
chr2	152562088	C	T	SNP	.	Id1	96396	exonic:synonymous SNV	exon1	c.C12T	p.A4A	1.000	Tolerated	7-4-A	7-4	Agilent_SureSelectXT_Mouse_All_Exon_Kit	HiSeq2000	NCBIM37/mm9
chr2	160866255	G	A	SNP	.	Chd6	1918639	intronic	-	-	-	-	-	7-4-A	7-4	Agilent_SureSelectXT_Mouse_All_Exon_Kit	HiSeq2000	NCBIM37/mm9
chr2	164828288	C	T	SNP	.	Ncoa5	2385165	exonic:nonsynonymous SNV	exon7	c.G1001A	p.G334D	0.114	Tolerated	7-4-A	7-4	Agilent_SureSelectXT_Mouse_All_Exon_Kit	HiSeq2000	NCBIM37/mm9
chr2	165316905	C	T	SNP	.	2810408M09Rik	1918294	exonic:nonsynonymous SNV	exon2	c.G563A	p.G188D	0.002	Damaging	7-4-A	7-4	Agilent_SureSelectXT_Mouse_All_Exon_Kit	HiSeq2000	NCBIM37/mm9
chr2	169710026	C	T	SNP	.	Tshz2	2153084	exonic:synonymous SNV	exon2	c.C1041T	p.S347S	0.631	Tolerated	7-4-A	7-4	Agilent_SureSelectXT_Mouse_All_Exon_Kit	HiSeq2000	NCBIM37/mm9
chr2	174282597	C	T	SNP	.	Tubb1	107814	exonic:synonymous SNV	exon4	c.C570T	p.H190H	1.000	Tolerated	7-4-A	7-4	Agilent_SureSelectXT_Mouse_All_Exon_Kit	HiSeq2000	NCBIM37/mm9
chr2	180646493	C	T	SNP	.	Ythdf1	1917431	exonic:synonymous SNV	exon4	c.G552A	p.E184E	1.000	Tolerated	7-4-A	7-4	Agilent_SureSelectXT_Mouse_All_Exon_Kit	HiSeq2000	NCBIM37/mm9
chr2	180968125	C	T	SNP	.	Helz2	2385169	exonic:synonymous SNV	exon9	c.G5280A	p.E1760E	1.000	Tolerated	7-4-A	7-4	Agilent_SureSelectXT_Mouse_All_Exon_Kit	HiSeq2000	NCBIM37/mm9
chr2	181684037	C	G	SNP	.	-	-	intergenic	-	-	-	-	-	7-4-A	7-4	Agilent_SureSelectXT_Mouse_All_Exon_Kit	HiSeq2000	NCBIM37/mm9
chr2	24256609	C	T	SNP	.	Psd4	2674093	exonic:synonymous SNV	exon7	c.C1764T	p.A588A	1.000	Tolerated	7-4-A	7-4	Agilent_SureSelectXT_Mouse_All_Exon_Kit	HiSeq2000	NCBIM37/mm9
chr2	25419181	G	A	SNP	.	Mamdc4	2685841	exonic:synonymous SNV	exon28	c.C3507T	p.A1169A	1.000	Tolerated	7-4-A	7-4	Agilent_SureSelectXT_Mouse_All_Exon_Kit	HiSeq2000	NCBIM37/mm9
chr2	26331940	G	A	SNP	.	Notch1	97363	exonic:nonsynonymous SNV	exon14	c.C2281T	p.P761S	0.000	Damaging	7-4-A	7-4	Agilent_SureSelectXT_Mouse_All_Exon_Kit	HiSeq2000	NCBIM37/mm9
chr2	29544633	C	T	SNP	.	Rapgef1	104580	exonic:synonymous SNV	exon5	c.C498T	p.A166A	1.000	Tolerated	7-4-A	7-4	Agilent_SureSelectXT_Mouse_All_Exon_Kit	HiSeq2000	NCBIM37/mm9
chr2	29853756	C	T	SNP	.	Sptan1	98386	exonic:synonymous SNV	exon20	c.C2859T	p.A953A	1.000	Tolerated	7-4-A	7-4	Agilent_SureSelectXT_Mouse_All_Exon_Kit	HiSeq2000	NCBIM37/mm9
chr2	35758174	C	T	SNP	.	Ttll11	1921660	exonic:synonymous SNV	exon4	c.G1176A	p.K392K	1.000	Tolerated	7-4-A	7-4	Agilent_SureSelectXT_Mouse_All_Exon_Kit	HiSeq2000	NCBIM37/mm9
chr2	38903203	C	T	SNP	.	Golga1	1924149	exonic:synonymous SNV	exon8	c.G570A	p.E190E	1.000	Tolerated	7-4-A	7-4	Agilent_SureSelectXT_Mouse_All_Exon_Kit	HiSeq2000	NCBIM37/mm9
chr2	40737618	C	T	SNP	.	Lrp1b	2151136	intronic	-	-	-	-	-	7-4-A	7-4	Agilent_SureSelectXT_Mouse_All_Exon_Kit	HiSeq2000	NCBIM37/mm9
chr2	59638221	C	T	SNP	.	Tanc1	1914110	exonic:synonymous SNV	exon13	c.C2466T	p.F822F	1.000	Tolerated	7-4-A	7-4	Agilent_SureSelectXT_Mouse_All_Exon_Kit	HiSeq2000	NCBIM37/mm9
chr2	60360923	C	T	SNP	.	Pla2r1	102468	exonic:synonymous SNV	exon4	c.G750A	p.L250L	1.000	Tolerated	7-4-A	7-4	Agilent_SureSelectXT_Mouse_All_Exon_Kit	HiSeq2000	NCBIM37/mm9
chr2	62436034	C	T	SNP	.	Ifih1	1918836	exonic:nonsynonymous SNV	exon16	c.G3010A	p.V1004M	0.135	Tolerated	7-4-A	7-4	Agilent_SureSelectXT_Mouse_All_Exon_Kit	HiSeq2000	NCBIM37/mm9
chr2	63818432	C	T	SNP	.	Fign	1890647	exonic:nonsynonymous SNV	exon4	c.G517A	p.E173K	0.012	Damaging	7-4-A	7-4	Agilent_SureSelectXT_Mouse_All_Exon_Kit	HiSeq2000	NCBIM37/mm9
chr2	67349911	C	T	SNP	.	Xirp2	2685198	exonic:synonymous SNV	exon7	c.C4438T	p.L1480L	0.126	Tolerated	7-4-A	7-4	Agilent_SureSelectXT_Mouse_All_Exon_Kit	HiSeq2000	NCBIM37/mm9
chr2	75774681	T	A	SNP	.	Ttc30b	1919671	exonic:nonsynonymous SNV	exon1	c.A1784T	p.N595I	0.111	Tolerated	7-4-A	7-4	Agilent_SureSelectXT_Mouse_All_Exon_Kit	HiSeq2000	NCBIM37/mm9
chr2	87496617	C	T	SNP	.	Olfr1134	3030968	exonic:nonsynonymous SNV	exon2	c.G460A	p.V154I	0.356	Tolerated	7-4-A	7-4	Agilent_SureSelectXT_Mouse_All_Exon_Kit	HiSeq2000	NCBIM37/mm9
chr2	89166272	G	T	SNP	.	Olfr1232	3031066	exonic:nonsynonymous SNV	exon1	c.C64A	p.Q22K	0.023	Damaging	7-4-A	7-4	Agilent_SureSelectXT_Mouse_All_Exon_Kit	HiSeq2000	NCBIM37/mm9
chr3	106336282	G	A	SNP	.	Cept1	2139793	exonic:synonymous SNV	exon3	c.C478T	p.L160L	1.000	Tolerated	7-4-A	7-4	Agilent_SureSelectXT_Mouse_All_Exon_Kit	HiSeq2000	NCBIM37/mm9
chr3	106908822	G	A	SNP	.	Kcna2	96659	UTR3	-	-	-	-	-	7-4-A	7-4	Agilent_SureSelectXT_Mouse_All_Exon_Kit	HiSeq2000	NCBIM37/mm9
chr3	109585685	G	A	SNP	.	Ntng1	1934028	exonic:nonsynonymous SNV	exon7	c.C1367T	p.S456F	0.002	Damaging	7-4-A	7-4	Agilent_SureSelectXT_Mouse_All_Exon_Kit	HiSeq2000	NCBIM37/mm9
chr3	117031236	G	A	SNP	.	Lppr4	-	exonic:stopgain SNV	exon4	c.C610T	p.Q204X	NA	NA	7-4-A	7-4	Agilent_SureSelectXT_Mouse_All_Exon_Kit	HiSeq2000	NCBIM37/mm9
chr3	121376897	G	A	SNP	.	4930432M17Rik	3588188	intronic	-	-	-	-	-	7-4-A	7-4	Agilent_SureSelectXT_Mouse_All_Exon_Kit	HiSeq2000	NCBIM37/mm9
chr3	121978632	G	A	SNP	.	Dnttip2	1923173	exonic:nonsynonymous SNV	exon2	c.G577A	p.A193T	1.000	Tolerated	7-4-A	7-4	Agilent_SureSelectXT_Mouse_All_Exon_Kit	HiSeq2000	NCBIM37/mm9
chr3	131005851	G	A	SNP	.	Cyp2u1	1918769	exonic:synonymous SNV	exon1	c.C195T	p.H65H	1.000	Tolerated	7-4-A	7-4	Agilent_SureSelectXT_Mouse_All_Exon_Kit	HiSeq2000	NCBIM37/mm9
chr3	131264995	C	T	SNP	.	Papss1	1330587	exonic:synonymous SNV	exon8	c.C777T	p.G259G	1.000	Tolerated	7-4-A	7-4	Agilent_SureSelectXT_Mouse_All_Exon_Kit	HiSeq2000	NCBIM37/mm9
chr3	144417893	G	A	SNP	.	Clca1	1316732	exonic:nonsynonymous SNV	exon6	c.C763T	p.H255Y	0.000	Damaging	7-4-A	7-4	Agilent_SureSelectXT_Mouse_All_Exon_Kit	HiSeq2000	NCBIM37/mm9
chr3	144671940	C	T	SNP	.	Clca3	1346342	exonic:nonsynonymous SNV	exon11	c.G1879A	p.V627I	0.010	Damaging	7-4-A	7-4	Agilent_SureSelectXT_Mouse_All_Exon_Kit	HiSeq2000	NCBIM37/mm9
chr3	157204842	G	A	SNP	.	Zranb2	1858211	intronic	-	-	-	-	-	7-4-A	7-4	Agilent_SureSelectXT_Mouse_All_Exon_Kit	HiSeq2000	NCBIM37/mm9
chr3	53323635	G	A	SNP	.	Frem2	2444465	intronic	-	-	-	-	-	7-4-A	7-4	Agilent_SureSelectXT_Mouse_All_Exon_Kit	HiSeq2000	NCBIM37/mm9
chr3	63515115	G	A	SNP	.	Plch1	2683547	exonic:synonymous SNV	exon15	c.C2016T	p.P672P	1.000	Tolerated	7-4-A	7-4	Agilent_SureSelectXT_Mouse_All_Exon_Kit	HiSeq2000	NCBIM37/mm9
chr3	64341848	G	A	SNP	.	Vmn2r6	3649068	exonic:synonymous SNV	exon5	c.C2110T	p.L704L	1.000	Tolerated	7-4-A	7-4	Agilent_SureSelectXT_Mouse_All_Exon_Kit	HiSeq2000	NCBIM37/mm9
chr3	67404506	G	A	SNP	.	Mfsd1	1914118	intronic	-	-	-	-	-	7-4-A	7-4	Agilent_SureSelectXT_Mouse_All_Exon_Kit	HiSeq2000	NCBIM37/mm9
chr3	68832465	G	A	SNP	.	Smc4	1917349	exonic:synonymous SNV	exon16	c.G2418A	p.R806R	1.000	Tolerated	7-4-A	7-4	Agilent_SureSelectXT_Mouse_All_Exon_Kit	HiSeq2000	NCBIM37/mm9
chr4	101300634	C	T	SNP	.	Dnajc6	1919935	intronic	-	-	-	-	-	7-4-A	7-4	Agilent_SureSelectXT_Mouse_All_Exon_Kit	HiSeq2000	NCBIM37/mm9
chr4	106964976	C	T	SNP	.	Dio1	94896	exonic:unknown	-	-	-	0.002	Damaging	7-4-A	7-4	Agilent_SureSelectXT_Mouse_All_Exon_Kit	HiSeq2000	NCBIM37/mm9
chr4	108521978	C	T	SNP	.	Kti12	1923547	UTR3	-	-	-	-	-	7-4-A	7-4	Agilent_SureSelectXT_Mouse_All_Exon_Kit	HiSeq2000	NCBIM37/mm9
chr4	115984349	C	T	SNP	.	Mast2	894676	exonic:nonsynonymous SNV	exon22	c.G2512A	p.E838K	0.019	Damaging	7-4-A	7-4	Agilent_SureSelectXT_Mouse_All_Exon_Kit	HiSeq2000	NCBIM37/mm9
chr4	118078020	C	T	SNP	.	Szt2	3033336	intronic	-	-	-	-	-	7-4-A	7-4	Agilent_SureSelectXT_Mouse_All_Exon_Kit	HiSeq2000	NCBIM37/mm9
chr4	118541441	C	T	SNP	.	Olfr1331	3031165	exonic:synonymous SNV	exon1	c.C54T	p.F18F	1.000	Tolerated	7-4-A	7-4	Agilent_SureSelectXT_Mouse_All_Exon_Kit	HiSeq2000	NCBIM37/mm9
chr4	119771222	C	T	SNP	.	Hivep3	106589	exonic:synonymous SNV	exon4	c.C4129T	p.L1377L	1.000	Tolerated	7-4-A	7-4	Agilent_SureSelectXT_Mouse_All_Exon_Kit	HiSeq2000	NCBIM37/mm9
chr4	120205845	C	T	SNP	.	Slfnl1	3045330	exonic:synonymous SNV	exon2	c.C87T	p.P29P	1.000	Tolerated	7-4-A	7-4	Agilent_SureSelectXT_Mouse_All_Exon_Kit	HiSeq2000	NCBIM37/mm9
chr4	122972523	C	T	SNP	.	Pabpc4	2385206	exonic:nonsynonymous SNV	exon10	c.C1412T	p.A471V	0.307	Tolerated	7-4-A	7-4	Agilent_SureSelectXT_Mouse_All_Exon_Kit	HiSeq2000	NCBIM37/mm9
chr4	123041219	C	T	SNP	.	Macf1	108559	intronic	-	-	-	-	-	7-4-A	7-4	Agilent_SureSelectXT_Mouse_All_Exon_Kit	HiSeq2000	NCBIM37/mm9
chr4	125327027	G	A	SNP	.	Grik3	95816	exonic:synonymous SNV	exon6	c.G891A	p.E297E	1.000	Tolerated	7-4-A	7-4	Agilent_SureSelectXT_Mouse_All_Exon_Kit	HiSeq2000	NCBIM37/mm9
chr4	126189738	G	A	SNP	.	Ago4	1924100	intronic	-	-	-	-	-	7-4-A	7-4	Agilent_SureSelectXT_Mouse_All_Exon_Kit	HiSeq2000	NCBIM37/mm9
chr4	126726023	G	A	SNP	.	Zmym1	1915560	exonic:synonymous SNV	exon8	c.C1815T	p.L605L	1.000	Tolerated	7-4-A	7-4	Agilent_SureSelectXT_Mouse_All_Exon_Kit	HiSeq2000	NCBIM37/mm9
chr4	126731607	C	T	SNP	.	Zmym1	1915560	exonic:nonsynonymous SNV	exon4	c.G214A	p.D72N	0.026	Damaging	7-4-A	7-4	Agilent_SureSelectXT_Mouse_All_Exon_Kit	HiSeq2000	NCBIM37/mm9
chr4	128265332	C	T	SNP	.	Zscan20	2679268	exonic:nonsynonymous SNV	exon7	c.G1780A	p.E594K	0.052	Tolerated	7-4-A	7-4	Agilent_SureSelectXT_Mouse_All_Exon_Kit	HiSeq2000	NCBIM37/mm9
chr4	128859180	G	A	SNP	.	S100pbp	1921898	exonic:nonsynonymous SNV	exon3	c.C595T	p.P199S	0.008	Damaging	7-4-A	7-4	Agilent_SureSelectXT_Mouse_All_Exon_Kit	HiSeq2000	NCBIM37/mm9
chr4	129295013	C	T	SNP	.	Iqcc	2446212	exonic:nonsynonymous SNV	exon3	c.G334A	p.G112R	0.005	Damaging	7-4-A	7-4	Agilent_SureSelectXT_Mouse_All_Exon_Kit	HiSeq2000	NCBIM37/mm9
chr4	129633732	G	A	SNP	.	-	-	intergenic	-	-	-	1.000	Tolerated	7-4-A	7-4	Agilent_SureSelectXT_Mouse_All_Exon_Kit	HiSeq2000	NCBIM37/mm9
chr4	133091650	G	A	SNP	.	Nudc	106014	exonic:nonsynonymous SNV	exon3	c.C296T	p.T99I	0.281	Tolerated	7-4-A	7-4	Agilent_SureSelectXT_Mouse_All_Exon_Kit	HiSeq2000	NCBIM37/mm9
chr4	133783137	C	T	SNP	.	Catsper4	3043288	intronic	-	-	-	-	-	7-4-A	7-4	Agilent_SureSelectXT_Mouse_All_Exon_Kit	HiSeq2000	NCBIM37/mm9
chr4	133881007	C	T	SNP	.	Trim63	2447992	intronic	-	-	-	-	-	7-4-A	7-4	Agilent_SureSelectXT_Mouse_All_Exon_Kit	HiSeq2000	NCBIM37/mm9
chr4	134909018	G	A	SNP	.	Srrm1	1858303	exonic:synonymous SNV	exon1	c.C15T	p.F5F	1.000	Tolerated	7-4-A	7-4	Agilent_SureSelectXT_Mouse_All_Exon_Kit	HiSeq2000	NCBIM37/mm9
chr4	135473767	G	A	SNP	.	Cnr2	104650	UTR3	-	-	-	-	-	7-4-A	7-4	Agilent_SureSelectXT_Mouse_All_Exon_Kit	HiSeq2000	NCBIM37/mm9
chr4	136490956	G	A	SNP	.	Epha8	109378	intronic	-	-	-	-	-	7-4-A	7-4	Agilent_SureSelectXT_Mouse_All_Exon_Kit	HiSeq2000	NCBIM37/mm9
chr4	138137129	C	T	SNP	.	Vwa5b1	1922968	exonic:nonsynonymous SNV	exon16	c.G2311A	p.A771T	-	-	7-4-A	7-4	Agilent_SureSelectXT_Mouse_All_Exon_Kit	HiSeq2000	NCBIM37/mm9
chr4	144483398	C	T	SNP	.	Dhrs3	1315215	UTR5	-	-	-	-	-	7-4-A	7-4	Agilent_SureSelectXT_Mouse_All_Exon_Kit	HiSeq2000	NCBIM37/mm9
chr4	147386803	C	T	SNP	.	Clcn6	1347049	exonic:nonsynonymous SNV	exon18	c.G1906A	p.V636M	0.000	Damaging	7-4-A	7-4	Agilent_SureSelectXT_Mouse_All_Exon_Kit	HiSeq2000	NCBIM37/mm9
chr4	148322742	G	A	SNP	.	Casz1	1196251	exonic:synonymous SNV	exon19	c.G3978A	p.R1326R	1.000	Tolerated	7-4-A	7-4	Agilent_SureSelectXT_Mouse_All_Exon_Kit	HiSeq2000	NCBIM37/mm9
chr4	148499522	C	T	SNP	.	Cort	109538	exonic:nonsynonymous SNV	exon2	c.G181A	p.A61T	1.000	Tolerated	7-4-A	7-4	Agilent_SureSelectXT_Mouse_All_Exon_Kit	HiSeq2000	NCBIM37/mm9
chr4	154909541	G	A	SNP	.	Gnb1	95781	exonic:synonymous SNV	exon4	c.G171A	p.K57K	1.000	Tolerated	7-4-A	7-4	Agilent_SureSelectXT_Mouse_All_Exon_Kit	HiSeq2000	NCBIM37/mm9
chr4	155263734	G	A	SNP	.	Pusl1	3047787	intronic	-	-	-	-	-	7-4-A	7-4	Agilent_SureSelectXT_Mouse_All_Exon_Kit	HiSeq2000	NCBIM37/mm9
chr4	155270619	C	T	SNP	.	Acap3	2153589	intronic	-	-	-	-	-	7-4-A	7-4	Agilent_SureSelectXT_Mouse_All_Exon_Kit	HiSeq2000	NCBIM37/mm9
chr4	155395703	G	A	SNP	.	Gm10560	-	downstream	-	-	-	-	-	7-4-A	7-4	Agilent_SureSelectXT_Mouse_All_Exon_Kit	HiSeq2000	NCBIM37/mm9
chr4	155606794	C	T	SNP	.	Klhl17	2678948	exonic:nonsynonymous SNV	exon5	c.G766A	p.A256T	0.001	Damaging	7-4-A	7-4	Agilent_SureSelectXT_Mouse_All_Exon_Kit	HiSeq2000	NCBIM37/mm9
chr4	25546898	C	T	SNP	.	Fut9	1330859	exonic:synonymous SNV	exon3	c.G1062A	p.E354E	0.744	Tolerated	7-4-A	7-4	Agilent_SureSelectXT_Mouse_All_Exon_Kit	HiSeq2000	NCBIM37/mm9
chr4	3112169	C	T	SNP	.	Vmn1r3	4438436	exonic:nonsynonymous SNV	exon1	c.G284A	p.G95E	0.003	Damaging	7-4-A	7-4	Agilent_SureSelectXT_Mouse_All_Exon_Kit	HiSeq2000	NCBIM37/mm9
chr4	41340557	C	T	SNP	.	Kif24	1918345	exonic:synonymous SNV	exon11	c.G3750A	p.R1250R	1.000	Tolerated	7-4-A	7-4	Agilent_SureSelectXT_Mouse_All_Exon_Kit	HiSeq2000	NCBIM37/mm9
chr4	5726781	C	T	SNP	.	Fam110b	1916593	exonic:synonymous SNV	exon3	c.C1051T	p.L351L	1.000	Tolerated	7-4-A	7-4	Agilent_SureSelectXT_Mouse_All_Exon_Kit	HiSeq2000	NCBIM37/mm9
chr4	58219032	C	A	SNP	.	Svep1	1928849	exonic:nonsynonymous SNV	exon1	c.G217T	p.V73L	0.013	Damaging	7-4-A	7-4	Agilent_SureSelectXT_Mouse_All_Exon_Kit	HiSeq2000	NCBIM37/mm9
chr4	61331343	T	G	SNP	rs27925670	LOC100048884	-	UTR3	-	-	-	-	-	7-4-A	7-4	Agilent_SureSelectXT_Mouse_All_Exon_Kit	HiSeq2000	NCBIM37/mm9
chr4	61331349	T	A	SNP	rs27925669	LOC100048884	-	UTR3	-	-	-	-	-	7-4-A	7-4	Agilent_SureSelectXT_Mouse_All_Exon_Kit	HiSeq2000	NCBIM37/mm9
chr4	62173955	C	T	SNP	.	Alad	96853	exonic:nonsynonymous SNV	exon4	c.G211A	p.A71T	0.015	Damaging	7-4-A	7-4	Agilent_SureSelectXT_Mouse_All_Exon_Kit	HiSeq2000	NCBIM37/mm9
chr4	62267545	C	T	SNP	.	Rgs3	1354734	exonic:nonsynonymous SNV	exon6	c.C218T	p.S73F	0.002	Damaging	7-4-A	7-4	Agilent_SureSelectXT_Mouse_All_Exon_Kit	HiSeq2000	NCBIM37/mm9
chr4	62782411	C	T	SNP	.	Zfp618	1919950	exonic:synonymous SNV	exon13	c.C933T	p.S311S	0.391	Tolerated	7-4-A	7-4	Agilent_SureSelectXT_Mouse_All_Exon_Kit	HiSeq2000	NCBIM37/mm9
chr4	6325911	C	T	SNP	.	Nsmaf	1341864	intronic	-	-	-	-	-	7-4-A	7-4	Agilent_SureSelectXT_Mouse_All_Exon_Kit	HiSeq2000	NCBIM37/mm9
chr4	84593489	C	T	SNP	.	Cntln	2443104	exonic:synonymous SNV	exon3	c.C477T	p.D159D	1.000	Tolerated	7-4-A	7-4	Agilent_SureSelectXT_Mouse_All_Exon_Kit	HiSeq2000	NCBIM37/mm9
chr4	86459868	C	T	SNP	.	Dennd4c	1914769	intronic	-	-	-	-	-	7-4-A	7-4	Agilent_SureSelectXT_Mouse_All_Exon_Kit	HiSeq2000	NCBIM37/mm9
chr4	91811682	C	T	SNP	.	Izumo3	1916564	exonic:nonsynonymous SNV	exon6	c.G577A	p.A193T	0.221	Tolerated	7-4-A	7-4	Agilent_SureSelectXT_Mouse_All_Exon_Kit	HiSeq2000	NCBIM37/mm9
chr5	107346427	C	T	SNP	.	Hfm1	3036246	exonic:nonsynonymous SNV	exon5	c.G404A	p.S135N	0.134	Tolerated	7-4-A	7-4	Agilent_SureSelectXT_Mouse_All_Exon_Kit	HiSeq2000	NCBIM37/mm9
chr5	108902874	T	C	SNP	.	Pcgf3	1916837	exonic:nonsynonymous SNV	exon4	c.T58C	p.C20R	0.000	Damaging	7-4-A	7-4	Agilent_SureSelectXT_Mouse_All_Exon_Kit	HiSeq2000	NCBIM37/mm9
chr5	111767344	G	A	SNP	.	Pitpnb	1927542	exonic:synonymous SNV	exon3	c.G93A	p.K31K	1.000	Tolerated	7-4-A	7-4	Agilent_SureSelectXT_Mouse_All_Exon_Kit	HiSeq2000	NCBIM37/mm9
chr5	112820312	T	G	SNP	.	Asphd2	1920148	exonic:nonsynonymous SNV	exon1	c.A674C	p.Y225S	0.256	Tolerated	7-4-A	7-4	Agilent_SureSelectXT_Mouse_All_Exon_Kit	HiSeq2000	NCBIM37/mm9
chr5	11854928	G	A	SNP	.	-	-	intergenic	-	-	-	-	-	7-4-A	7-4	Agilent_SureSelectXT_Mouse_All_Exon_Kit	HiSeq2000	NCBIM37/mm9
chr5	136208539	C	T	SNP	.	Por	97744	intronic	-	-	-	-	-	7-4-A	7-4	Agilent_SureSelectXT_Mouse_All_Exon_Kit	HiSeq2000	NCBIM37/mm9
chr5	136788878	C	T	SNP	.	Cux1	88568	exonic:nonsynonymous SNV	exon15	c.G1556A	p.G519D	0.033	Damaging	7-4-A	7-4	Agilent_SureSelectXT_Mouse_All_Exon_Kit	HiSeq2000	NCBIM37/mm9
chr5	137866881	C	T	SNP	.	Zan	106656	exonic:synonymous SNV	exon40	c.G7983A	p.E2661E	1.000	Tolerated	7-4-A	7-4	Agilent_SureSelectXT_Mouse_All_Exon_Kit	HiSeq2000	NCBIM37/mm9
chr5	138079565	C	T	SNP	.	Lrch4	1917193	exonic:nonsynonymous SNV	exon12	c.C1340T	p.A447V	0.359	Tolerated	7-4-A	7-4	Agilent_SureSelectXT_Mouse_All_Exon_Kit	HiSeq2000	NCBIM37/mm9
chr5	139474556	C	T	SNP	.	-	-	intergenic	-	-	-	-	-	7-4-A	7-4	Agilent_SureSelectXT_Mouse_All_Exon_Kit	HiSeq2000	NCBIM37/mm9
chr5	139717885	C	T	SNP	.	Sun1	1924303	intronic	-	-	-	-	-	7-4-A	7-4	Agilent_SureSelectXT_Mouse_All_Exon_Kit	HiSeq2000	NCBIM37/mm9
chr5	140191652	C	T	SNP	.	Micall2	2444818	intronic	-	-	-	-	-	7-4-A	7-4	Agilent_SureSelectXT_Mouse_All_Exon_Kit	HiSeq2000	NCBIM37/mm9
chr5	141039651	C	T	SNP	.	Grifin	1925248	exonic:nonsynonymous SNV	exon4	c.G263A	p.S88N	0.104	Tolerated	7-4-A	7-4	Agilent_SureSelectXT_Mouse_All_Exon_Kit	HiSeq2000	NCBIM37/mm9
chr5	142945017	G	A	SNP	.	Ap5z1	1924908	intronic	-	-	-	-	-	7-4-A	7-4	Agilent_SureSelectXT_Mouse_All_Exon_Kit	HiSeq2000	NCBIM37/mm9
chr5	143731851	C	T	SNP	.	Fscn1	1352745	exonic:nonsynonymous SNV	exon3	c.C995T	p.A332V	0.033	Damaging	7-4-A	7-4	Agilent_SureSelectXT_Mouse_All_Exon_Kit	HiSeq2000	NCBIM37/mm9
chr5	144937252	C	T	SNP	.	Lmtk2	3036247	exonic:nonsynonymous SNV	exon11	c.C3920T	p.A1307V	0.131	Tolerated	7-4-A	7-4	Agilent_SureSelectXT_Mouse_All_Exon_Kit	HiSeq2000	NCBIM37/mm9
chr5	148888567	C	T	SNP	.	Mtus2	1915388	exonic:nonsynonymous SNV	exon2	c.C593T	p.P198L	0.052	Tolerated	7-4-A	7-4	Agilent_SureSelectXT_Mouse_All_Exon_Kit	HiSeq2000	NCBIM37/mm9
chr5	20733886	G	A	SNP	.	Gsap	2442259	splicing	exon11	c.773+1G>A	-	-	-	7-4-A	7-4	Agilent_SureSelectXT_Mouse_All_Exon_Kit	HiSeq2000	NCBIM37/mm9
chr5	21306451	G	A	SNP	.	Psmc2	109555	exonic:synonymous SNV	exon8	c.G711A	p.L237L	1.000	Tolerated	7-4-A	7-4	Agilent_SureSelectXT_Mouse_All_Exon_Kit	HiSeq2000	NCBIM37/mm9
chr5	23941422	G	A	SNP	.	Slc4a2	109351	exonic:nonsynonymous SNV	exon14	c.G2023A	p.G675S	0.005	Damaging	7-4-A	7-4	Agilent_SureSelectXT_Mouse_All_Exon_Kit	HiSeq2000	NCBIM37/mm9
chr5	24260013	G	A	SNP	.	Crygn	2449167	exonic:synonymous SNV	exon3	c.C355T	p.L119L	1.000	Tolerated	7-4-A	7-4	Agilent_SureSelectXT_Mouse_All_Exon_Kit	HiSeq2000	NCBIM37/mm9
chr5	26330023	G	A	SNP	.	Gm1979	3780148	exonic:synonymous SNV	exon2	c.C253T	p.L85L	1.000	Tolerated	7-4-A	7-4	Agilent_SureSelectXT_Mouse_All_Exon_Kit	HiSeq2000	NCBIM37/mm9
chr5	26330119	T	G	SNP	rs50548087	Gm1979	3780148	exonic:nonsynonymous SNV	exon2	c.A157C	p.T53P	0.026	Damaging	7-4-A	7-4	Agilent_SureSelectXT_Mouse_All_Exon_Kit	HiSeq2000	NCBIM37/mm9
chr5	26331217	A	G	SNP	rs51759174	Gm1979	3780148	exonic:synonymous SNV	exon1	c.T51C	p.D17D	1.000	Tolerated	7-4-A	7-4	Agilent_SureSelectXT_Mouse_All_Exon_Kit	HiSeq2000	NCBIM37/mm9
chr5	26363401	G	T	SNP	rs47755812	Gm21671	5435026	intronic	-	-	-	-	-	7-4-A	7-4	Agilent_SureSelectXT_Mouse_All_Exon_Kit	HiSeq2000	NCBIM37/mm9
chr5	26415635	C	G	SNP	.	Gm10471	3641900	exonic:nonsynonymous SNV	exon1	c.G84C	p.W28C	-	-	7-4-A	7-4	Agilent_SureSelectXT_Mouse_All_Exon_Kit	HiSeq2000	NCBIM37/mm9
chr5	26585445	A	C	SNP	.	Gm7361	3805965	exonic:nonsynonymous SNV	exon2	c.A157C	p.T53P	0.045	Damaging	7-4-A	7-4	Agilent_SureSelectXT_Mouse_All_Exon_Kit	HiSeq2000	NCBIM37/mm9
chr5	27827886	C	A	SNP	.	Speer4b	1920776	exonic:nonsynonymous SNV	exon1	c.G22T	p.G8C	0.153	Tolerated	7-4-A	7-4	Agilent_SureSelectXT_Mouse_All_Exon_Kit	HiSeq2000	NCBIM37/mm9
chr5	29766438	G	A	SNP	.	Nom1	1861749	exonic:nonsynonymous SNV	exon4	c.G1363A	p.E455K	0.038	Damaging	7-4-A	7-4	Agilent_SureSelectXT_Mouse_All_Exon_Kit	HiSeq2000	NCBIM37/mm9
chr5	30084215	G	A	SNP	.	Dnajb6	1344381	exonic:synonymous SNV	exon7	c.G582A	p.E194E	1.000	Tolerated	7-4-A	7-4	Agilent_SureSelectXT_Mouse_All_Exon_Kit	HiSeq2000	NCBIM37/mm9
chr5	31611244	G	A	SNP	.	Gckr	1096345	exonic:nonsynonymous SNV	exon15	c.G1276A	p.V426M	0.003	Damaging	7-4-A	7-4	Agilent_SureSelectXT_Mouse_All_Exon_Kit	HiSeq2000	NCBIM37/mm9
chr5	31975795	G	A	SNP	.	Rbks	1918586	exonic:nonsynonymous SNV	exon2	c.C116T	p.T39I	0.192	Tolerated	7-4-A	7-4	Agilent_SureSelectXT_Mouse_All_Exon_Kit	HiSeq2000	NCBIM37/mm9
chr5	33986571	G	A	SNP	.	Slbp	108402	intronic	-	-	-	-	-	7-4-A	7-4	Agilent_SureSelectXT_Mouse_All_Exon_Kit	HiSeq2000	NCBIM37/mm9
chr5	34007030	G	A	SNP	.	Tacc3	1341163	exonic:nonsynonymous SNV	exon5	c.G484A	p.V162I	0.433	Tolerated	7-4-A	7-4	Agilent_SureSelectXT_Mouse_All_Exon_Kit	HiSeq2000	NCBIM37/mm9
chr5	37215423	C	T	SNP	.	Man2b2	1195262	exonic:synonymous SNV	exon5	c.G588A	p.G196G	1.000	Tolerated	7-4-A	7-4	Agilent_SureSelectXT_Mouse_All_Exon_Kit	HiSeq2000	NCBIM37/mm9
chr5	64676078	G	A	SNP	.	Tbc1d1	1889508	intronic	-	-	-	-	-	7-4-A	7-4	Agilent_SureSelectXT_Mouse_All_Exon_Kit	HiSeq2000	NCBIM37/mm9
chr5	8909086	G	A	SNP	.	Abcb4	97569	intronic	-	-	-	-	-	7-4-A	7-4	Agilent_SureSelectXT_Mouse_All_Exon_Kit	HiSeq2000	NCBIM37/mm9
chr6	113429174	G	A	SNP	.	Il17rc	2159336	intronic	-	-	-	-	-	7-4-A	7-4	Agilent_SureSelectXT_Mouse_All_Exon_Kit	HiSeq2000	NCBIM37/mm9
chr6	125070331	G	A	SNP	.	Chd4	1344380	exonic:nonsynonymous SNV	exon26	c.G3967A	p.A1323T	0.015	Damaging	7-4-A	7-4	Agilent_SureSelectXT_Mouse_All_Exon_Kit	HiSeq2000	NCBIM37/mm9
chr6	13532975	C	T	SNP	.	Tmem168	1921794	exonic:nonsynonymous SNV	exon5	c.G1906A	p.A636T	0.580	Tolerated	7-4-A	7-4	Agilent_SureSelectXT_Mouse_All_Exon_Kit	HiSeq2000	NCBIM37/mm9
chr6	146512038	G	A	SNP	.	Asun	1918427	exonic:nonsynonymous SNV	exon6	c.C586T	p.L196F	0.300	Tolerated	7-4-A	7-4	Agilent_SureSelectXT_Mouse_All_Exon_Kit	HiSeq2000	NCBIM37/mm9
chr6	18451948	C	T	SNP	.	Cttnbp2	1353467	splicing	exon3	c.189+1G>A	-	-	-	7-4-A	7-4	Agilent_SureSelectXT_Mouse_All_Exon_Kit	HiSeq2000	NCBIM37/mm9
chr6	31381232	C	T	SNP	.	Mkln1	1351638	exonic:synonymous SNV	exon5	c.C493T	p.L165L	1.000	Tolerated	7-4-A	7-4	Agilent_SureSelectXT_Mouse_All_Exon_Kit	HiSeq2000	NCBIM37/mm9
chr6	3324435	G	A	SNP	.	Samd9l	1343184	exonic:nonsynonymous SNV	exon2	c.C2825T	p.T942I	0.053	Tolerated	7-4-A	7-4	Agilent_SureSelectXT_Mouse_All_Exon_Kit	HiSeq2000	NCBIM37/mm9
chr6	38032934	C	T	SNP	.	Atp6v0a4	2153480	exonic:synonymous SNV	exon8	c.G708A	p.K236K	1.000	Tolerated	7-4-A	7-4	Agilent_SureSelectXT_Mouse_All_Exon_Kit	HiSeq2000	NCBIM37/mm9
chr6	39447061	C	T	SNP	.	Dennd2a	2444961	exonic:nonsynonymous SNV	exon5	c.G1337A	p.S446N	0.305	Tolerated	7-4-A	7-4	Agilent_SureSelectXT_Mouse_All_Exon_Kit	HiSeq2000	NCBIM37/mm9
chr6	41638849	C	T	SNP	.	Kel	1346053	exonic:nonsynonymous SNV	exon14	c.G1477A	p.V493I	0.411	Tolerated	7-4-A	7-4	Agilent_SureSelectXT_Mouse_All_Exon_Kit	HiSeq2000	NCBIM37/mm9
chr6	42905642	C	T	SNP	.	Olfr444	3030278	exonic:synonymous SNV	exon1	c.C144T	p.I48I	1.000	Tolerated	7-4-A	7-4	Agilent_SureSelectXT_Mouse_All_Exon_Kit	HiSeq2000	NCBIM37/mm9
chr6	48415445	C	T	SNP	.	Sspo	2674311	intronic	-	-	-	-	-	7-4-A	7-4	Agilent_SureSelectXT_Mouse_All_Exon_Kit	HiSeq2000	NCBIM37/mm9
chr6	48856177	C	T	SNP	.	Aoc1	1923757	exonic:synonymous SNV	exon2	c.C987T	p.F329F	1.000	Tolerated	7-4-A	7-4	Agilent_SureSelectXT_Mouse_All_Exon_Kit	HiSeq2000	NCBIM37/mm9
chr6	48925632	C	T	SNP	.	Doxl2	3618290	exonic:nonsynonymous SNV	exon1	c.C491T	p.T164I	0.217	Tolerated	7-4-A	7-4	Agilent_SureSelectXT_Mouse_All_Exon_Kit	HiSeq2000	NCBIM37/mm9
chr6	50169363	C	T	SNP	.	Dfna5	1889850	exonic:synonymous SNV	exon8	c.G1065A	p.Q355Q	1.000	Tolerated	7-4-A	7-4	Agilent_SureSelectXT_Mouse_All_Exon_Kit	HiSeq2000	NCBIM37/mm9
chr6	57906355	C	T	SNP	.	Vmn1r24	2159454	exonic:stopgain SNV	exon1	c.G171A	p.W57X	NA	NA	7-4-A	7-4	Agilent_SureSelectXT_Mouse_All_Exon_Kit	HiSeq2000	NCBIM37/mm9
chr6	58165709	C	T	SNP	.	Vmn1r27	2159470	exonic:synonymous SNV	exon1	c.G303A	p.Q101Q	1.000	Tolerated	7-4-A	7-4	Agilent_SureSelectXT_Mouse_All_Exon_Kit	HiSeq2000	NCBIM37/mm9
chr6	67441818	C	T	SNP	.	Il23r	2181693	UTR5	-	-	-	-	-	7-4-A	7-4	Agilent_SureSelectXT_Mouse_All_Exon_Kit	HiSeq2000	NCBIM37/mm9
chr6	70321769	C	T	SNP	.	-	-	intergenic	-	-	-	-	-	7-4-A	7-4	Agilent_SureSelectXT_Mouse_All_Exon_Kit	HiSeq2000	NCBIM37/mm9
chr6	70622284	C	T	SNP	.	-	-	intergenic	-	-	-	-	-	7-4-A	7-4	Agilent_SureSelectXT_Mouse_All_Exon_Kit	HiSeq2000	NCBIM37/mm9
chr6	71730730	C	T	SNP	.	Reep1	1098827	exonic:synonymous SNV	exon5	c.C318T	p.C106C	0.215	Tolerated	7-4-A	7-4	Agilent_SureSelectXT_Mouse_All_Exon_Kit	HiSeq2000	NCBIM37/mm9
chr6	8206141	G	A	SNP	.	Rpa3	1915490	UTR3	-	-	-	-	-	7-4-A	7-4	Agilent_SureSelectXT_Mouse_All_Exon_Kit	HiSeq2000	NCBIM37/mm9
chr6	83029689	C	T	SNP	.	Pcgf1	1917087	exonic:synonymous SNV	exon5	c.C444T	p.A148A	1.000	Tolerated	7-4-A	7-4	Agilent_SureSelectXT_Mouse_All_Exon_Kit	HiSeq2000	NCBIM37/mm9
chr6	83147239	C	T	SNP	.	Dctn1	107745	intronic	-	-	-	-	-	7-4-A	7-4	Agilent_SureSelectXT_Mouse_All_Exon_Kit	HiSeq2000	NCBIM37/mm9
chr6	83301394	C	T	SNP	.	Bola3	1925903	intronic	-	-	-	-	-	7-4-A	7-4	Agilent_SureSelectXT_Mouse_All_Exon_Kit	HiSeq2000	NCBIM37/mm9
chr6	83318201	C	T	SNP	.	Tet3	2446229	exonic:synonymous SNV	exon11	c.G4842A	p.G1614G	1.000	Tolerated	7-4-A	7-4	Agilent_SureSelectXT_Mouse_All_Exon_Kit	HiSeq2000	NCBIM37/mm9
chr6	84102003	C	T	SNP	.	Dysf	1349385	exonic:synonymous SNV	exon39	c.C4353T	p.D1451D	1.000	Tolerated	7-4-A	7-4	Agilent_SureSelectXT_Mouse_All_Exon_Kit	HiSeq2000	NCBIM37/mm9
chr6	89819989	T	G	SNP	.	Vmn1r43	2148510	exonic:nonsynonymous SNV	exon1	c.A508C	p.I170L	0.028	Damaging	7-4-A	7-4	Agilent_SureSelectXT_Mouse_All_Exon_Kit	HiSeq2000	NCBIM37/mm9
chr7	115651714	C	T	SNP	.	-	-	intergenic	-	-	-	-	-	7-4-A	7-4	Agilent_SureSelectXT_Mouse_All_Exon_Kit	HiSeq2000	NCBIM37/mm9
chr7	119466160	C	T	SNP	.	Mical2	2444947	exonic:synonymous SNV	exon13	c.C1671T	p.S557S	0.050	Damaging	7-4-A	7-4	Agilent_SureSelectXT_Mouse_All_Exon_Kit	HiSeq2000	NCBIM37/mm9
chr7	129307563	C	T	SNP	.	Plk1	97621	exonic:synonymous SNV	exon5	c.C846T	p.I282I	1.000	Tolerated	7-4-A	7-4	Agilent_SureSelectXT_Mouse_All_Exon_Kit	HiSeq2000	NCBIM37/mm9
chr7	129321038	C	T	SNP	.	Ern2	1349436	intronic	-	-	-	-	-	7-4-A	7-4	Agilent_SureSelectXT_Mouse_All_Exon_Kit	HiSeq2000	NCBIM37/mm9
chr7	134703146	G	A	SNP	.	-	-	intergenic	-	-	-	0.555	Tolerated	7-4-A	7-4	Agilent_SureSelectXT_Mouse_All_Exon_Kit	HiSeq2000	NCBIM37/mm9
chr7	141123498	T	C	SNP	.	Adam12	105378	exonic:nonsynonymous SNV	exon13	c.A1333G	p.T445A	0.358	Tolerated	7-4-A	7-4	Agilent_SureSelectXT_Mouse_All_Exon_Kit	HiSeq2000	NCBIM37/mm9
chr7	148824704	C	A	SNP	.	Muc6	2663233	exonic:unknown	-	-	-	0.370	Tolerated	7-4-A	7-4	Agilent_SureSelectXT_Mouse_All_Exon_Kit	HiSeq2000	NCBIM37/mm9
chr7	150967550	C	T	SNP	.	Mrgpre	2441884	exonic:synonymous SNV	exon2	c.G120A	p.V40V	1.000	Tolerated	7-4-A	7-4	Agilent_SureSelectXT_Mouse_All_Exon_Kit	HiSeq2000	NCBIM37/mm9
chr7	27460036	G	A	SNP	.	Cyp2b23	3646735	exonic:synonymous SNV	exon5	c.C801T	p.T267T	0.453	Tolerated	7-4-A	7-4	Agilent_SureSelectXT_Mouse_All_Exon_Kit	HiSeq2000	NCBIM37/mm9
chr7	29683529	G	A	SNP	.	Actn4	1890773	intronic	-	-	-	-	-	7-4-A	7-4	Agilent_SureSelectXT_Mouse_All_Exon_Kit	HiSeq2000	NCBIM37/mm9
chr7	31328775	G	A	SNP	.	Proser3	-	exonic:synonymous SNV	exon7	c.C471T	p.N157N	NA	NA	7-4-A	7-4	Agilent_SureSelectXT_Mouse_All_Exon_Kit	HiSeq2000	NCBIM37/mm9
chr7	46621399	G	A	SNP	rs50220443	-	-	intergenic	-	-	-	-	-	7-4-A	7-4	Agilent_SureSelectXT_Mouse_All_Exon_Kit	HiSeq2000	NCBIM37/mm9
chr7	51752324	G	A	SNP	.	Fam71e1	1922788	exonic:nonsynonymous SNV	exon2	c.G83A	p.G28E	0.003	Damaging	7-4-A	7-4	Agilent_SureSelectXT_Mouse_All_Exon_Kit	HiSeq2000	NCBIM37/mm9
chr7	52258629	G	A	SNP	.	Scaf1	2141980	exonic:nonsynonymous SNV	exon11	c.C3692T	p.P1231L	0.015	Damaging	7-4-A	7-4	Agilent_SureSelectXT_Mouse_All_Exon_Kit	HiSeq2000	NCBIM37/mm9
chr7	52721442	G	A	SNP	.	Bax	99702	exonic:synonymous SNV	exon3	c.C138T	p.T46T	0.998	Tolerated	7-4-A	7-4	Agilent_SureSelectXT_Mouse_All_Exon_Kit	HiSeq2000	NCBIM37/mm9
chr7	52958308	G	A	SNP	.	Car11	1336193	intronic	-	-	-	-	-	7-4-A	7-4	Agilent_SureSelectXT_Mouse_All_Exon_Kit	HiSeq2000	NCBIM37/mm9
chr7	53504317	G	A	SNP	.	Otog	1202064	intronic	-	-	-	-	-	7-4-A	7-4	Agilent_SureSelectXT_Mouse_All_Exon_Kit	HiSeq2000	NCBIM37/mm9
chr7	54027097	G	A	SNP	.	Hps5	2180307	exonic:synonymous SNV	exon16	c.C2311T	p.L771L	1.000	Tolerated	7-4-A	7-4	Agilent_SureSelectXT_Mouse_All_Exon_Kit	HiSeq2000	NCBIM37/mm9
chr7	54104406	G	A	SNP	.	Ldha	96759	exonic:nonsynonymous SNV	exon3	c.G277A	p.D93N	0.022	Damaging	7-4-A	7-4	Agilent_SureSelectXT_Mouse_All_Exon_Kit	HiSeq2000	NCBIM37/mm9
chr7	66934013	A	C	SNP	.	Ipw	-	ncRNA_intronic	-	-	-	-	-	7-4-A	7-4	Agilent_SureSelectXT_Mouse_All_Exon_Kit	HiSeq2000	NCBIM37/mm9
chr7	66936444	A	T	SNP	.	-	-	intergenic	-	-	-	-	-	7-4-A	7-4	Agilent_SureSelectXT_Mouse_All_Exon_Kit	HiSeq2000	NCBIM37/mm9
chr7	80600561	G	A	SNP	.	Chd2	2448567	intronic	-	-	-	-	-	7-4-A	7-4	Agilent_SureSelectXT_Mouse_All_Exon_Kit	HiSeq2000	NCBIM37/mm9
chr7	86597101	G	T	SNP	.	Polg	1196389	exonic:nonsynonymous SNV	exon19	c.C2930A	p.A977E	1.000	Tolerated	7-4-A	7-4	Agilent_SureSelectXT_Mouse_All_Exon_Kit	HiSeq2000	NCBIM37/mm9
chr8	112937182	G	A	SNP	.	Hydin	2389007	exonic:nonsynonymous SNV	exon16	c.G2182A	p.E728K	0.184	Tolerated	7-4-A	7-4	Agilent_SureSelectXT_Mouse_All_Exon_Kit	HiSeq2000	NCBIM37/mm9
chr8	114442865	G	A	SNP	.	Tmem231	2685024	intronic	-	-	-	-	-	7-4-A	7-4	Agilent_SureSelectXT_Mouse_All_Exon_Kit	HiSeq2000	NCBIM37/mm9
chr8	12991732	G	A	SNP	.	Mcf2l	103263	intronic	-	-	-	-	-	7-4-A	7-4	Agilent_SureSelectXT_Mouse_All_Exon_Kit	HiSeq2000	NCBIM37/mm9
chr8	13166015	G	A	SNP	.	Lamp1	96745	intronic	-	-	-	-	-	7-4-A	7-4	Agilent_SureSelectXT_Mouse_All_Exon_Kit	HiSeq2000	NCBIM37/mm9
chr8	14096161	G	A	SNP	.	Dlgap2	2443181	intronic	-	-	-	-	-	7-4-A	7-4	Agilent_SureSelectXT_Mouse_All_Exon_Kit	HiSeq2000	NCBIM37/mm9
chr8	26285701	G	A	SNP	.	Tacc1	2443510	exonic:nonsynonymous SNV	exon5	c.C1486T	p.P496S	1.000	Tolerated	7-4-A	7-4	Agilent_SureSelectXT_Mouse_All_Exon_Kit	HiSeq2000	NCBIM37/mm9
chr8	26921870	G	A	SNP	.	Star	102760	splicing	exon5	c.647+1G>A	-	-	-	7-4-A	7-4	Agilent_SureSelectXT_Mouse_All_Exon_Kit	HiSeq2000	NCBIM37/mm9
chr8	37089059	G	A	SNP	.	-	-	intergenic	-	-	-	-	-	7-4-A	7-4	Agilent_SureSelectXT_Mouse_All_Exon_Kit	HiSeq2000	NCBIM37/mm9
chr8	4103006	G	A	SNP	.	Cd209f	1916392	UTR3	-	-	-	-	-	7-4-A	7-4	Agilent_SureSelectXT_Mouse_All_Exon_Kit	HiSeq2000	NCBIM37/mm9
chr8	46484572	G	A	SNP	.	Tlr3	2156367	exonic:nonsynonymous SNV	exon6	c.C641T	p.S214F	0.020	Damaging	7-4-A	7-4	Agilent_SureSelectXT_Mouse_All_Exon_Kit	HiSeq2000	NCBIM37/mm9
chr8	48277421	G	A	SNP	.	Stox2	1918319	exonic:nonsynonymous SNV	exon3	c.C2357T	p.A786V	0.016	Damaging	7-4-A	7-4	Agilent_SureSelectXT_Mouse_All_Exon_Kit	HiSeq2000	NCBIM37/mm9
chr8	4861443	G	A	SNP	.	-	-	intergenic	-	-	-	-	-	7-4-A	7-4	Agilent_SureSelectXT_Mouse_All_Exon_Kit	HiSeq2000	NCBIM37/mm9
chr8	48761803	G	A	SNP	.	-	-	intergenic	-	-	-	-	-	7-4-A	7-4	Agilent_SureSelectXT_Mouse_All_Exon_Kit	HiSeq2000	NCBIM37/mm9
chr8	63828508	G	A	SNP	.	Sh3rf1	1913066	intronic	-	-	-	-	-	7-4-A	7-4	Agilent_SureSelectXT_Mouse_All_Exon_Kit	HiSeq2000	NCBIM37/mm9
chr8	70015144	G	A	SNP	.	Nat1	97279	exonic:nonsynonymous SNV	exon1	c.G272A	p.G91E	0.001	Damaging	7-4-A	7-4	Agilent_SureSelectXT_Mouse_All_Exon_Kit	HiSeq2000	NCBIM37/mm9
chr8	72143226	G	A	SNP	.	Zfp868	2142546	exonic:nonsynonymous SNV	exon2	c.C26T	p.S9F	0.705	Tolerated	7-4-A	7-4	Agilent_SureSelectXT_Mouse_All_Exon_Kit	HiSeq2000	NCBIM37/mm9
chr8	86187043	G	A	SNP	.	Gipc1	1926252	exonic:nonsynonymous SNV	exon5	c.G751A	p.A251T	0.009	Damaging	7-4-A	7-4	Agilent_SureSelectXT_Mouse_All_Exon_Kit	HiSeq2000	NCBIM37/mm9
chr8	87517178	G	A	SNP	.	Hook2	2181664	intronic	-	-	-	-	-	7-4-A	7-4	Agilent_SureSelectXT_Mouse_All_Exon_Kit	HiSeq2000	NCBIM37/mm9
chr8	87533628	G	A	SNP	.	Best2	2387588	exonic:synonymous SNV	exon7	c.C804T	p.T268T	0.272	Tolerated	7-4-A	7-4	Agilent_SureSelectXT_Mouse_All_Exon_Kit	HiSeq2000	NCBIM37/mm9
chr8	88017000	G	A	SNP	.	Gpt2	1915391	exonic:nonsynonymous SNV	exon2	c.G175A	p.A59T	0.415	Tolerated	7-4-A	7-4	Agilent_SureSelectXT_Mouse_All_Exon_Kit	HiSeq2000	NCBIM37/mm9
chr8	89249673	G	A	SNP	.	Siah1a	108064	exonic:synonymous SNV	exon2	c.C81T	p.G27G	1.000	Tolerated	7-4-A	7-4	Agilent_SureSelectXT_Mouse_All_Exon_Kit	HiSeq2000	NCBIM37/mm9
chr8	90849243	G	A	SNP	.	Adcy7	102891	intronic	-	-	-	-	-	7-4-A	7-4	Agilent_SureSelectXT_Mouse_All_Exon_Kit	HiSeq2000	NCBIM37/mm9
chr8	91155690	G	A	SNP	.	Snx20	1918857	exonic:synonymous SNV	exon2	c.C99T	p.D33D	1.000	Tolerated	7-4-A	7-4	Agilent_SureSelectXT_Mouse_All_Exon_Kit	HiSeq2000	NCBIM37/mm9
chr8	94328591	G	A	SNP	.	-	-	intergenic	-	-	-	-	-	7-4-A	7-4	Agilent_SureSelectXT_Mouse_All_Exon_Kit	HiSeq2000	NCBIM37/mm9
chr8	97014312	G	A	SNP	.	Nlrc5	3612191	exonic:nonsynonymous SNV	exon16	c.G3028A	p.D1010N	0.634	Tolerated	7-4-A	7-4	Agilent_SureSelectXT_Mouse_All_Exon_Kit	HiSeq2000	NCBIM37/mm9
chr8	97050097	G	A	SNP	.	Nlrc5	3612191	UTR3	-	-	-	NA	NA	7-4-A	7-4	Agilent_SureSelectXT_Mouse_All_Exon_Kit	HiSeq2000	NCBIM37/mm9
chr8	98240775	G	A	SNP	.	Setd6	1913333	intronic	-	-	-	-	-	7-4-A	7-4	Agilent_SureSelectXT_Mouse_All_Exon_Kit	HiSeq2000	NCBIM37/mm9
chr9	107558944	C	T	SNP	.	Slc38a3	1923507	exonic:nonsynonymous SNV	exon8	c.G610A	p.A204T	0.016	Damaging	7-4-A	7-4	Agilent_SureSelectXT_Mouse_All_Exon_Kit	HiSeq2000	NCBIM37/mm9
chr9	108295861	C	T	SNP	.	1700102P08Rik	2148248	exonic:nonsynonymous SNV	exon2	c.C292T	p.P98S	0.000	Damaging	7-4-A	7-4	Agilent_SureSelectXT_Mouse_All_Exon_Kit	HiSeq2000	NCBIM37/mm9
chr9	109751190	C	T	SNP	.	Camp	108443	exonic:synonymous SNV	exon2	c.G225A	p.R75R	0.158	Tolerated	7-4-A	7-4	Agilent_SureSelectXT_Mouse_All_Exon_Kit	HiSeq2000	NCBIM37/mm9
chr9	110546983	C	T	SNP	.	Nbeal2	2448554	exonic:synonymous SNV	exon3	c.G207A	p.Q69Q	1.000	Tolerated	7-4-A	7-4	Agilent_SureSelectXT_Mouse_All_Exon_Kit	HiSeq2000	NCBIM37/mm9
chr9	18312929	C	T	SNP	.	-	-	intergenic	-	-	-	-	-	7-4-A	7-4	Agilent_SureSelectXT_Mouse_All_Exon_Kit	HiSeq2000	NCBIM37/mm9
chr9	25094287	G	A	SNP	.	Sept7	1335094	exonic:nonsynonymous SNV	exon4	c.G308A	p.G103D	0.015	Damaging	7-4-A	7-4	Agilent_SureSelectXT_Mouse_All_Exon_Kit	HiSeq2000	NCBIM37/mm9
chr9	38546194	C	A	SNP	.	Vwa5a	1915026	exonic:nonsynonymous SNV	exon17	c.C2168A	p.P723H	0.000	Damaging	7-4-A	7-4	Agilent_SureSelectXT_Mouse_All_Exon_Kit	HiSeq2000	NCBIM37/mm9
chr9	39830474	G	A	SNP	.	Olfr981	3030815	exonic:synonymous SNV	exon1	c.G495A	p.R165R	1.000	Tolerated	7-4-A	7-4	Agilent_SureSelectXT_Mouse_All_Exon_Kit	HiSeq2000	NCBIM37/mm9
chr9	44262284	G	A	SNP	.	Upk2	98913	intronic	-	-	-	-	-	7-4-A	7-4	Agilent_SureSelectXT_Mouse_All_Exon_Kit	HiSeq2000	NCBIM37/mm9
chr9	44481383	G	A	SNP	.	Treh	1926230	exonic:nonsynonymous SNV	exon1	c.G40A	p.G14R	0.267	Tolerated	7-4-A	7-4	Agilent_SureSelectXT_Mouse_All_Exon_Kit	HiSeq2000	NCBIM37/mm9
chr9	49082325	G	A	SNP	.	Gm4894	3646156	exonic:stopgain SNV	exon3	c.G123A	p.W41X	NA	NA	7-4-A	7-4	Agilent_SureSelectXT_Mouse_All_Exon_Kit	HiSeq2000	NCBIM37/mm9
chr9	50445647	G	A	SNP	.	Dlat	2385311	exonic:synonymous SNV	exon13	c.C1713T	p.F571F	1.000	Tolerated	7-4-A	7-4	Agilent_SureSelectXT_Mouse_All_Exon_Kit	HiSeq2000	NCBIM37/mm9
chr9	50669771	G	A	SNP	.	Ppp2r1b	1920949	exonic:nonsynonymous SNV	exon4	c.G442A	p.A148T	0.055	Tolerated	7-4-A	7-4	Agilent_SureSelectXT_Mouse_All_Exon_Kit	HiSeq2000	NCBIM37/mm9
chr9	51633982	G	A	SNP	.	Arhgap20	2445175	exonic:nonsynonymous SNV	exon6	c.G584A	p.S195N	0.052	Tolerated	7-4-A	7-4	Agilent_SureSelectXT_Mouse_All_Exon_Kit	HiSeq2000	NCBIM37/mm9
chr9	59719457	G	A	SNP	.	Myo9a	107735	exonic:nonsynonymous SNV	exon25	c.G4688A	p.R1563K	0.012	Damaging	7-4-A	7-4	Agilent_SureSelectXT_Mouse_All_Exon_Kit	HiSeq2000	NCBIM37/mm9
chr9	64907972	G	A	SNP	.	Dpp8	1921638	intronic	-	-	-	-	-	7-4-A	7-4	Agilent_SureSelectXT_Mouse_All_Exon_Kit	HiSeq2000	NCBIM37/mm9
chr9	65284796	G	A	SNP	.	Mtfmt	1916856	exonic:nonsynonymous SNV	exon2	c.G196A	p.D66N	0.203	Tolerated	7-4-A	7-4	Agilent_SureSelectXT_Mouse_All_Exon_Kit	HiSeq2000	NCBIM37/mm9
chr9	70664479	G	A	SNP	.	Lipc	96216	exonic:synonymous SNV	exon5	c.C669T	p.T223T	1.000	Tolerated	7-4-A	7-4	Agilent_SureSelectXT_Mouse_All_Exon_Kit	HiSeq2000	NCBIM37/mm9
chr9	71498022	G	A	SNP	.	Cgnl1	1915428	intronic	-	-	-	-	-	7-4-A	7-4	Agilent_SureSelectXT_Mouse_All_Exon_Kit	HiSeq2000	NCBIM37/mm9
chr9	75238054	G	A	SNP	.	Mapk6	1354946	exonic:synonymous SNV	exon5	c.C987T	p.S329S	1.000	Tolerated	7-4-A	7-4	Agilent_SureSelectXT_Mouse_All_Exon_Kit	HiSeq2000	NCBIM37/mm9
chr9	86452108	A	G	SNP	.	Pgm3	97566	exonic:nonsynonymous SNV	exon10	c.T1136C	p.F379S	0.000	Damaging	7-4-A	7-4	Agilent_SureSelectXT_Mouse_All_Exon_Kit	HiSeq2000	NCBIM37/mm9
chr9	89094335	G	A	SNP	.	Bcl2a1b	1278326	exonic:synonymous SNV	exon1	c.G138A	p.K46K	1.000	Tolerated	7-4-A	7-4	Agilent_SureSelectXT_Mouse_All_Exon_Kit	HiSeq2000	NCBIM37/mm9
chr9	95766201	G	A	SNP	.	Atr	108028	exonic:synonymous SNV	exon4	c.G1116A	p.K372K	1.000	Tolerated	7-4-A	7-4	Agilent_SureSelectXT_Mouse_All_Exon_Kit	HiSeq2000	NCBIM37/mm9
chr9	98893035	G	A	SNP	.	Faim	1344387	exonic:nonsynonymous SNV	exon3	c.G215A	p.G72D	0.027	Damaging	7-4-A	7-4	Agilent_SureSelectXT_Mouse_All_Exon_Kit	HiSeq2000	NCBIM37/mm9
chrUn_random	2738698	A	C	SNP	.	Vmn2r123	-	exonic:unknown	-	-	-	NA	NA	7-4-A	7-4	Agilent_SureSelectXT_Mouse_All_Exon_Kit	HiSeq2000	NCBIM37/mm9
chrX	117514112	C	T	SNP	.	Pcdh11x	2442849	exonic:nonsynonymous SNV	exon3	c.C1642T	p.P548S	0.002	Damaging	7-4-A	7-4	Agilent_SureSelectXT_Mouse_All_Exon_Kit	HiSeq2000	NCBIM37/mm9
chrX	130633576	C	T	SNP	.	Nox1	2450016	intronic	-	-	-	-	-	7-4-A	7-4	Agilent_SureSelectXT_Mouse_All_Exon_Kit	HiSeq2000	NCBIM37/mm9
chrX	130966224	C	T	SNP	.	Drp2	107432	intronic	-	-	-	-	-	7-4-A	7-4	Agilent_SureSelectXT_Mouse_All_Exon_Kit	HiSeq2000	NCBIM37/mm9
chrX	130978239	C	T	SNP	.	Drp2	107432	exonic:synonymous SNV	exon16	c.C1914T	p.F638F	1.000	Tolerated	7-4-A	7-4	Agilent_SureSelectXT_Mouse_All_Exon_Kit	HiSeq2000	NCBIM37/mm9
chrX	133395990	C	T	SNP	.	Rab9b	2442454	exonic:nonsynonymous SNV	exon3	c.G199A	p.E67K	0.000	Damaging	7-4-A	7-4	Agilent_SureSelectXT_Mouse_All_Exon_Kit	HiSeq2000	NCBIM37/mm9
chrX	138596390	C	T	SNP	.	Gucy2f	105119	exonic:nonsynonymous SNV	exon4	c.G1117A	p.A373T	0.086	Tolerated	7-4-A	7-4	Agilent_SureSelectXT_Mouse_All_Exon_Kit	HiSeq2000	NCBIM37/mm9
chrX	148707491	C	T	SNP	.	Kdm5c	99781	exonic:synonymous SNV	exon26	c.C4530T	p.I1510I	0.313	Tolerated	7-4-A	7-4	Agilent_SureSelectXT_Mouse_All_Exon_Kit	HiSeq2000	NCBIM37/mm9
chrX	155780510	C	T	SNP	.	Rps6ka3	104557	intronic	-	-	-	-	-	7-4-A	7-4	Agilent_SureSelectXT_Mouse_All_Exon_Kit	HiSeq2000	NCBIM37/mm9
chrX	163701654	C	T	SNP	.	Tlr8	2176887	intronic	-	-	-	-	-	7-4-A	7-4	Agilent_SureSelectXT_Mouse_All_Exon_Kit	HiSeq2000	NCBIM37/mm9
chrX	163917097	C	T	SNP	.	Frmpd4	3042378	exonic:nonsynonymous SNV	exon16	c.G1943A	p.G648E	0.000	Damaging	7-4-A	7-4	Agilent_SureSelectXT_Mouse_All_Exon_Kit	HiSeq2000	NCBIM37/mm9
chrX	30479993	G	A	SNP	.	-	-	intergenic	-	-	-	-	-	7-4-A	7-4	Agilent_SureSelectXT_Mouse_All_Exon_Kit	HiSeq2000	NCBIM37/mm9
chrX	83496211	A	C	SNP	.	Mageb4	2148568	exonic:nonsynonymous SNV	exon3	c.T1550G	p.L517R	0.000	Damaging	7-4-A	7-4	Agilent_SureSelectXT_Mouse_All_Exon_Kit	HiSeq2000	NCBIM37/mm9
chrX	91324321	C	T	SNP	.	Zfx	99211	exonic:synonymous SNV	exon8	c.G2214A	p.R738R	1.000	Tolerated	7-4-A	7-4	Agilent_SureSelectXT_Mouse_All_Exon_Kit	HiSeq2000	NCBIM37/mm9
chrX	98470226	C	T	SNP	.	Med12	1926212	intronic	-	-	-	-	-	7-4-A	7-4	Agilent_SureSelectXT_Mouse_All_Exon_Kit	HiSeq2000	NCBIM37/mm9
chr1	121372580	G	A	SNP	.	Ralb	1927244	exonic:synonymous SNV	exon4	c.C393T	p.D131D	1.000	Tolerated	7-1-T	7-1	Agilent_SureSelectXT_Mouse_All_Exon_Kit	HiSeq2000	NCBIM37/mm9
chr1	128345049	C	T	SNP	.	Nckap5	2686394	exonic:synonymous SNV	exon4	c.G189A	p.R63R	1.000	Tolerated	7-1-T	7-1	Agilent_SureSelectXT_Mouse_All_Exon_Kit	HiSeq2000	NCBIM37/mm9
chr1	148361896	C	T	SNP	.	Brinp3	2443035	exonic:synonymous SNV	exon2	c.C49T	p.L17L	1.000	Tolerated	7-1-T	7-1	Agilent_SureSelectXT_Mouse_All_Exon_Kit	HiSeq2000	NCBIM37/mm9
chr1	148748332	C	T	SNP	.	Brinp3	2443035	exonic:synonymous SNV	exon8	c.C1386T	p.T462T	0.363	Tolerated	7-1-T	7-1	Agilent_SureSelectXT_Mouse_All_Exon_Kit	HiSeq2000	NCBIM37/mm9
chr1	156283670	C	T	SNP	.	Cacna1e	106217	exonic:nonsynonymous SNV	exon34	c.G4702A	p.V1568M	0.221	Tolerated	7-1-T	7-1	Agilent_SureSelectXT_Mouse_All_Exon_Kit	HiSeq2000	NCBIM37/mm9
chr1	166124360	C	T	SNP	.	F5	88382	exonic:synonymous SNV	exon13	c.C4272T	p.Y1424Y	1.000	Tolerated	7-1-T	7-1	Agilent_SureSelectXT_Mouse_All_Exon_Kit	HiSeq2000	NCBIM37/mm9
chr1	34238163	G	A	SNP	.	Dst	104627	exonic:nonsynonymous SNV	exon24	c.G6202A	p.A2068T	0.015	Damaging	7-1-T	7-1	Agilent_SureSelectXT_Mouse_All_Exon_Kit	HiSeq2000	NCBIM37/mm9
chr1	34239597	G	A	SNP	.	Dst	104627	exonic:nonsynonymous SNV	exon24	c.G7636A	p.E2546K	0.001	Damaging	7-1-T	7-1	Agilent_SureSelectXT_Mouse_All_Exon_Kit	HiSeq2000	NCBIM37/mm9
chr1	46591927	G	A	SNP	.	-	-	intergenic	-	-	-	-	-	7-1-T	7-1	Agilent_SureSelectXT_Mouse_All_Exon_Kit	HiSeq2000	NCBIM37/mm9
chr1	85323779	A	C	SNP	.	-	-	intergenic	-	-	-	-	-	7-1-T	7-1	Agilent_SureSelectXT_Mouse_All_Exon_Kit	HiSeq2000	NCBIM37/mm9
chr1	90108668	G	A	SNP	rs47888099	Ugt1a1	98898	exonic:nonsynonymous SNV	exon1	c.G92A	p.R31K	1.000	Tolerated	7-1-T	7-1	Agilent_SureSelectXT_Mouse_All_Exon_Kit	HiSeq2000	NCBIM37/mm9
chr1	90108716	G	T	SNP	rs49882561	Ugt1a1	98898	exonic:nonsynonymous SNV	exon1	c.G140T	p.G47V	0.314	Tolerated	7-1-T	7-1	Agilent_SureSelectXT_Mouse_All_Exon_Kit	HiSeq2000	NCBIM37/mm9
chr1	90108892	T	C	SNP	rs49282812	Ugt1a1	98898	exonic:nonsynonymous SNV	exon1	c.T316C	p.S106P	0.474	Tolerated	7-1-T	7-1	Agilent_SureSelectXT_Mouse_All_Exon_Kit	HiSeq2000	NCBIM37/mm9
chr1	90108967	C	T	SNP	rs46698966	Ugt1a1	98898	exonic:nonsynonymous SNV	exon1	c.C391T	p.H131Y	0.019	Damaging	7-1-T	7-1	Agilent_SureSelectXT_Mouse_All_Exon_Kit	HiSeq2000	NCBIM37/mm9
chr1	90109103	A	C	SNP	rs30305269	Ugt1a1	98898	exonic:nonsynonymous SNV	exon1	c.A527C	p.K176T	0.411	Tolerated	7-1-T	7-1	Agilent_SureSelectXT_Mouse_All_Exon_Kit	HiSeq2000	NCBIM37/mm9
chr1	90109124	C	T	SNP	rs52038456	Ugt1a1	98898	exonic:nonsynonymous SNV	exon1	c.C548T	p.S183L	0.322	Tolerated	7-1-T	7-1	Agilent_SureSelectXT_Mouse_All_Exon_Kit	HiSeq2000	NCBIM37/mm9
chr1	90109230	C	T	SNP	rs30305267	Ugt1a1	98898	exonic:synonymous SNV	exon1	c.C654T	p.A218A	0.516	Tolerated	7-1-T	7-1	Agilent_SureSelectXT_Mouse_All_Exon_Kit	HiSeq2000	NCBIM37/mm9
chr1	90139112	C	T	SNP	rs48485339	Mroh2a	3705228	intronic	-	-	-	-	-	7-1-T	7-1	Agilent_SureSelectXT_Mouse_All_Exon_Kit	HiSeq2000	NCBIM37/mm9
chr1	90139151	G	T	SNP	rs51002005	Mroh2a	3705228	intronic	-	-	-	-	-	7-1-T	7-1	Agilent_SureSelectXT_Mouse_All_Exon_Kit	HiSeq2000	NCBIM37/mm9
chr1	90151778	G	A	SNP	rs50969768	Mroh2a	3705228	exonic:synonymous SNV	exon33	c.G3771A	p.G1257G	1.000	Tolerated	7-1-T	7-1	Agilent_SureSelectXT_Mouse_All_Exon_Kit	HiSeq2000	NCBIM37/mm9
chr10	127753527	C	T	SNP	.	Pan2	1918984	exonic:nonsynonymous SNV	exon20	c.C2666T	p.A889V	0.004	Damaging	7-1-T	7-1	Agilent_SureSelectXT_Mouse_All_Exon_Kit	HiSeq2000	NCBIM37/mm9
chr10	13849011	G	A	SNP	.	Hivep2	1338076	exonic:nonsynonymous SNV	exon4	c.G1546A	p.G516R	0.106	Tolerated	7-1-T	7-1	Agilent_SureSelectXT_Mouse_All_Exon_Kit	HiSeq2000	NCBIM37/mm9
chr10	24627043	G	A	SNP	.	Med23	1917458	exonic:synonymous SNV	exon24	c.G3297A	p.E1099E	1.000	Tolerated	7-1-T	7-1	Agilent_SureSelectXT_Mouse_All_Exon_Kit	HiSeq2000	NCBIM37/mm9
chr10	57691087	A	G	SNP	rs47706390	-	-	intergenic	-	-	-	-	-	7-1-T	7-1	Agilent_SureSelectXT_Mouse_All_Exon_Kit	HiSeq2000	NCBIM37/mm9
chr10	58920529	A	AC	INS	.	Mcu	3026965	intronic	-	-	-	-	-	7-1-T	7-1	Agilent_SureSelectXT_Mouse_All_Exon_Kit	HiSeq2000	NCBIM37/mm9
chr10	61744646	C	T	SNP	.	Hk1	96103	exonic:synonymous SNV	exon17	c.G1929A	p.L643L	1.000	Tolerated	7-1-T	7-1	Agilent_SureSelectXT_Mouse_All_Exon_Kit	HiSeq2000	NCBIM37/mm9
chr10	75504887	C	T	SNP	.	Zfp280b	1927865	UTR3	-	-	-	-	-	7-1-T	7-1	Agilent_SureSelectXT_Mouse_All_Exon_Kit	HiSeq2000	NCBIM37/mm9
chr10	80780027	C	T	SNP	.	Pip5k1c	1298224	intronic	-	-	-	-	-	7-1-T	7-1	Agilent_SureSelectXT_Mouse_All_Exon_Kit	HiSeq2000	NCBIM37/mm9
chr10	83990415	C	T	SNP	.	Ckap4	2444926	exonic:nonsynonymous SNV	exon2	c.G1528A	p.D510N	0.074	Tolerated	7-1-T	7-1	Agilent_SureSelectXT_Mouse_All_Exon_Kit	HiSeq2000	NCBIM37/mm9
chr11	115130818	G	A	SNP	.	Fdxr	104724	exonic:nonsynonymous SNV	exon10	c.C1124T	p.P375L	0.001	Damaging	7-1-T	7-1	Agilent_SureSelectXT_Mouse_All_Exon_Kit	HiSeq2000	NCBIM37/mm9
chr11	59187804	C	T	SNP	.	Prss38	2685095	exonic:synonymous SNV	exon3	c.G435A	p.G145G	1.000	Tolerated	7-1-T	7-1	Agilent_SureSelectXT_Mouse_All_Exon_Kit	HiSeq2000	NCBIM37/mm9
chr11	78162140	C	T	SNP	.	Unc119	1328357	exonic:nonsynonymous SNV	exon5	c.C718T	p.P240S	0.000	Damaging	7-1-T	7-1	Agilent_SureSelectXT_Mouse_All_Exon_Kit	HiSeq2000	NCBIM37/mm9
chr11	79833181	G	A	SNP	.	Suz12	1261758	exonic:synonymous SNV	exon8	c.G855A	p.R285R	1.000	Tolerated	7-1-T	7-1	Agilent_SureSelectXT_Mouse_All_Exon_Kit	HiSeq2000	NCBIM37/mm9
chr11	9191274	C	T	SNP	.	Abca13	2388707	exonic:nonsynonymous SNV	exon17	c.C3133T	p.L1045F	0.297	Tolerated	7-1-T	7-1	Agilent_SureSelectXT_Mouse_All_Exon_Kit	HiSeq2000	NCBIM37/mm9
chr12	101982992	G	A	SNP	.	-	-	intergenic	-	-	-	-	-	7-1-T	7-1	Agilent_SureSelectXT_Mouse_All_Exon_Kit	HiSeq2000	NCBIM37/mm9
chr12	111869092	G	A	SNP	.	Dync1h1	103147	exonic:nonsynonymous SNV	exon25	c.G5182A	p.A1728T	0.261	Tolerated	7-1-T	7-1	Agilent_SureSelectXT_Mouse_All_Exon_Kit	HiSeq2000	NCBIM37/mm9
chr12	17181912	C	T	SNP	.	Kcnf1	2687399	exonic:synonymous SNV	exon1	c.G1113A	p.Q371Q	0.611	Tolerated	7-1-T	7-1	Agilent_SureSelectXT_Mouse_All_Exon_Kit	HiSeq2000	NCBIM37/mm9
chr12	21339946	C	T	SNP	.	Adam17	1096335	exonic:synonymous SNV	exon13	c.G1470A	p.Q490Q	1.000	Tolerated	7-1-T	7-1	Agilent_SureSelectXT_Mouse_All_Exon_Kit	HiSeq2000	NCBIM37/mm9
chr12	70275451	C	T	SNP	.	Lrr1	1916956	exonic:nonsynonymous SNV	exon3	c.C379T	p.P127S	0.436	Tolerated	7-1-T	7-1	Agilent_SureSelectXT_Mouse_All_Exon_Kit	HiSeq2000	NCBIM37/mm9
chr12	72089393	C	T	SNP	.	Psma3	104883	intronic	-	-	-	-	-	7-1-T	7-1	Agilent_SureSelectXT_Mouse_All_Exon_Kit	HiSeq2000	NCBIM37/mm9
chr13	112047940	C	G	SNP	.	Actbl2	2444552	UTR3	-	-	-	-	-	7-1-T	7-1	Agilent_SureSelectXT_Mouse_All_Exon_Kit	HiSeq2000	NCBIM37/mm9
chr13	66690161	C	T	SNP	.	-	-	intergenic	-	-	-	-	-	7-1-T	7-1	Agilent_SureSelectXT_Mouse_All_Exon_Kit	HiSeq2000	NCBIM37/mm9
chr13	66690174	T	C	SNP	.	-	-	intergenic	-	-	-	-	-	7-1-T	7-1	Agilent_SureSelectXT_Mouse_All_Exon_Kit	HiSeq2000	NCBIM37/mm9
chr14	32448933	C	T	SNP	.	Hacl1	1929657	exonic:nonsynonymous SNV	exon3	c.G233A	p.G78D	0.018	Damaging	7-1-T	7-1	Agilent_SureSelectXT_Mouse_All_Exon_Kit	HiSeq2000	NCBIM37/mm9
chr14	55045970	C	T	SNP	.	Mrpl52	1916086	intronic	-	-	-	-	-	7-1-T	7-1	Agilent_SureSelectXT_Mouse_All_Exon_Kit	HiSeq2000	NCBIM37/mm9
chr14	55598339	C	T	SNP	.	Myh7	2155600	exonic:nonsynonymous SNV	exon28	c.G3397A	p.E1133K	0.000	Damaging	7-1-T	7-1	Agilent_SureSelectXT_Mouse_All_Exon_Kit	HiSeq2000	NCBIM37/mm9
chr14	57982464	C	T	SNP	.	Cryl1	1915881	intronic	-	-	-	-	-	7-1-T	7-1	Agilent_SureSelectXT_Mouse_All_Exon_Kit	HiSeq2000	NCBIM37/mm9
chr14	64114590	C	T	SNP	.	Tdh	1926231	exonic:synonymous SNV	exon6	c.G588A	p.G196G	1.000	Tolerated	7-1-T	7-1	Agilent_SureSelectXT_Mouse_All_Exon_Kit	HiSeq2000	NCBIM37/mm9
chr14	70033874	C	T	SNP	.	Loxl2	2137913	exonic:synonymous SNV	exon2	c.C141T	p.H47H	0.420	Tolerated	7-1-T	7-1	Agilent_SureSelectXT_Mouse_All_Exon_Kit	HiSeq2000	NCBIM37/mm9
chr14	79024618	C	T	SNP	.	Dgkh	2444188	exonic:nonsynonymous SNV	exon6	c.G715A	p.D239N	0.067	Tolerated	7-1-T	7-1	Agilent_SureSelectXT_Mouse_All_Exon_Kit	HiSeq2000	NCBIM37/mm9
chr15	10918522	G	A	SNP	.	Amacr	1098273	exonic:synonymous SNV	exon4	c.G558A	p.G186G	1.000	Tolerated	7-1-T	7-1	Agilent_SureSelectXT_Mouse_All_Exon_Kit	HiSeq2000	NCBIM37/mm9
chr15	12315418	G	A	SNP	.	Pdzd2	1922394	exonic:nonsynonymous SNV	exon17	c.C3020T	p.A1007V	1.000	Tolerated	7-1-T	7-1	Agilent_SureSelectXT_Mouse_All_Exon_Kit	HiSeq2000	NCBIM37/mm9
chr15	44375188	G	A	SNP	.	Pkhd1l1	2183153	intronic	-	-	-	-	-	7-1-T	7-1	Agilent_SureSelectXT_Mouse_All_Exon_Kit	HiSeq2000	NCBIM37/mm9
chr15	81696229	C	A	SNP	.	Phf5a	2156864	UTR3	-	-	-	-	-	7-1-T	7-1	Agilent_SureSelectXT_Mouse_All_Exon_Kit	HiSeq2000	NCBIM37/mm9
chr15	81696251	G	C	SNP	.	Phf5a	2156864	exonic:stopgain SNV	exon4	c.C315G	p.Y105X	NA	NA	7-1-T	7-1	Agilent_SureSelectXT_Mouse_All_Exon_Kit	HiSeq2000	NCBIM37/mm9
chr15	82204780	G	A	SNP	.	Cyp2d22	1929474	exonic:synonymous SNV	exon3	c.C309T	p.D103D	1.000	Tolerated	7-1-T	7-1	Agilent_SureSelectXT_Mouse_All_Exon_Kit	HiSeq2000	NCBIM37/mm9
chr15	82624389	C	T	SNP	.	Cyp2d26	1923529	intronic	-	-	-	-	-	7-1-T	7-1	Agilent_SureSelectXT_Mouse_All_Exon_Kit	HiSeq2000	NCBIM37/mm9
chr15	84026268	T	C	SNP	.	Samm50	1915903	exonic:nonsynonymous SNV	exon2	c.T116C	p.I39T	0.040	Damaging	7-1-T	7-1	Agilent_SureSelectXT_Mouse_All_Exon_Kit	HiSeq2000	NCBIM37/mm9
chr16	18625281	C	T	SNP	.	Sept5	1195461	exonic:synonymous SNV	exon4	c.G219A	p.R73R	1.000	Tolerated	7-1-T	7-1	Agilent_SureSelectXT_Mouse_All_Exon_Kit	HiSeq2000	NCBIM37/mm9
chr16	20542766	C	T	SNP	.	Ap2m1	1298405	exonic:synonymous SNV	exon10	c.C1116T	p.L372L	1.000	Tolerated	7-1-T	7-1	Agilent_SureSelectXT_Mouse_All_Exon_Kit	HiSeq2000	NCBIM37/mm9
chr16	21911151	C	A	SNP	.	Map3k13	2444243	exonic:nonsynonymous SNV	exon8	c.C1458A	p.S486R	0.011	Damaging	7-1-T	7-1	Agilent_SureSelectXT_Mouse_All_Exon_Kit	HiSeq2000	NCBIM37/mm9
chr16	31897215	C	T	SNP	.	Mfi2	1353421	intronic	-	-	-	-	-	7-1-T	7-1	Agilent_SureSelectXT_Mouse_All_Exon_Kit	HiSeq2000	NCBIM37/mm9
chr16	4128547	G	A	SNP	.	Crebbp	1098280	exonic:synonymous SNV	exon6	c.C1467T	p.L489L	1.000	Tolerated	7-1-T	7-1	Agilent_SureSelectXT_Mouse_All_Exon_Kit	HiSeq2000	NCBIM37/mm9
chr16	44145039	C	T	SNP	.	Naa50	1919367	intronic	-	-	-	-	-	7-1-T	7-1	Agilent_SureSelectXT_Mouse_All_Exon_Kit	HiSeq2000	NCBIM37/mm9
chr16	91894148	C	T	SNP	.	Itsn1	1338069	exonic:synonymous SNV	exon31	c.C3981T	p.S1327S	1.000	Tolerated	7-1-T	7-1	Agilent_SureSelectXT_Mouse_All_Exon_Kit	HiSeq2000	NCBIM37/mm9
chr17	23596858	C	A	SNP	.	Vmn2r117	3648766	exonic:synonymous SNV	exon6	c.G2358T	p.L786L	1.000	Tolerated	7-1-T	7-1	Agilent_SureSelectXT_Mouse_All_Exon_Kit	HiSeq2000	NCBIM37/mm9
chr17	23597537	A	G	SNP	.	Vmn2r117	3648766	exonic:nonsynonymous SNV	exon6	c.T1679C	p.L560P	1.000	Tolerated	7-1-T	7-1	Agilent_SureSelectXT_Mouse_All_Exon_Kit	HiSeq2000	NCBIM37/mm9
chr17	23597546	A	G	SNP	.	Vmn2r117	3648766	exonic:nonsynonymous SNV	exon6	c.T1670C	p.V557A	0.046	Damaging	7-1-T	7-1	Agilent_SureSelectXT_Mouse_All_Exon_Kit	HiSeq2000	NCBIM37/mm9
chr17	23597547	C	A	SNP	.	Vmn2r117	3648766	exonic:nonsynonymous SNV	exon6	c.G1669T	p.V557F	0.008	Damaging	7-1-T	7-1	Agilent_SureSelectXT_Mouse_All_Exon_Kit	HiSeq2000	NCBIM37/mm9
chr17	23597549	C	A	SNP	.	Vmn2r117	3648766	exonic:nonsynonymous SNV	exon6	c.G1667T	p.C556F	0.001	Damaging	7-1-T	7-1	Agilent_SureSelectXT_Mouse_All_Exon_Kit	HiSeq2000	NCBIM37/mm9
chr17	23616513	A	C	SNP	.	Vmn2r117	3648766	exonic:nonsynonymous SNV	exon1	c.T52G	p.S18A	0.413	Tolerated	7-1-T	7-1	Agilent_SureSelectXT_Mouse_All_Exon_Kit	HiSeq2000	NCBIM37/mm9
chr17	28191288	G	A	SNP	.	Anks1	2446180	exonic:nonsynonymous SNV	exon20	c.G2935A	p.D979N	0.004	Damaging	7-1-T	7-1	Agilent_SureSelectXT_Mouse_All_Exon_Kit	HiSeq2000	NCBIM37/mm9
chr17	30329702	G	A	SNP	.	Zfand3	1096572	intronic	-	-	-	-	-	7-1-T	7-1	Agilent_SureSelectXT_Mouse_All_Exon_Kit	HiSeq2000	NCBIM37/mm9
chr17	35473103	C	T	SNP	.	-	-	intergenic	-	-	-	-	-	7-1-T	7-1	Agilent_SureSelectXT_Mouse_All_Exon_Kit	HiSeq2000	NCBIM37/mm9
chr17	56263868	G	A	SNP	.	Sema6b	1202889	exonic:synonymous SNV	exon17	c.C2217T	p.S739S	1.000	Tolerated	7-1-T	7-1	Agilent_SureSelectXT_Mouse_All_Exon_Kit	HiSeq2000	NCBIM37/mm9
chr18	37181810	C	T	SNP	.	Pcdha12	-	exonic:nonsynonymous SNV	exon1	c.C1927T	p.P643S	0.291	Tolerated	7-1-T	7-1	Agilent_SureSelectXT_Mouse_All_Exon_Kit	HiSeq2000	NCBIM37/mm9
chr19	16030333	G	A	SNP	.	Cep78	1924386	exonic:synonymous SNV	exon15	c.C2370T	p.T790T	1.000	Tolerated	7-1-T	7-1	Agilent_SureSelectXT_Mouse_All_Exon_Kit	HiSeq2000	NCBIM37/mm9
chr19	45114833	G	A	SNP	.	Pdzd7	3608325	intronic	-	-	-	-	-	7-1-T	7-1	Agilent_SureSelectXT_Mouse_All_Exon_Kit	HiSeq2000	NCBIM37/mm9
chr19	6232347	G	A	SNP	.	Ppp2r5b	2388480	exonic:synonymous SNV	exon6	c.C645T	p.T215T	1.000	Tolerated	7-1-T	7-1	Agilent_SureSelectXT_Mouse_All_Exon_Kit	HiSeq2000	NCBIM37/mm9
chr19	7494806	G	A	SNP	.	2700081O15Rik	1919667	exonic:nonsynonymous SNV	exon2	c.G389A	p.G130D	0.000	Damaging	7-1-T	7-1	Agilent_SureSelectXT_Mouse_All_Exon_Kit	HiSeq2000	NCBIM37/mm9
chr1_random	497994	G	A	SNP	rs50935570	-	-	intergenic	-	-	-	NA	NA	7-1-T	7-1	Agilent_SureSelectXT_Mouse_All_Exon_Kit	HiSeq2000	NCBIM37/mm9
chr2	103551031	C	T	SNP	.	Abtb2	2139365	intronic	-	-	-	-	-	7-1-T	7-1	Agilent_SureSelectXT_Mouse_All_Exon_Kit	HiSeq2000	NCBIM37/mm9
chr2	13200097	C	T	SNP	.	Cubn	1931256	exonic:synonymous SNV	exon66	c.G10656A	p.G3552G	0.529	Tolerated	7-1-T	7-1	Agilent_SureSelectXT_Mouse_All_Exon_Kit	HiSeq2000	NCBIM37/mm9
chr2	14111300	C	T	SNP	.	Tmem236	1919309	intronic	-	-	-	-	-	7-1-T	7-1	Agilent_SureSelectXT_Mouse_All_Exon_Kit	HiSeq2000	NCBIM37/mm9
chr2	174167324	C	T	SNP	.	Gnas	95777	exonic:nonsynonymous SNV	exon4	c.C2501T	p.A834V	NA	NA	7-1-T	7-1	Agilent_SureSelectXT_Mouse_All_Exon_Kit	HiSeq2000	NCBIM37/mm9
chr2	180716018	C	T	SNP	.	Arfgap1	2183559	exonic:synonymous SNV	exon12	c.C1029T	p.A343A	1.000	Tolerated	7-1-T	7-1	Agilent_SureSelectXT_Mouse_All_Exon_Kit	HiSeq2000	NCBIM37/mm9
chr2	181683973	T	C	SNP	.	-	-	intergenic	-	-	-	-	-	7-1-T	7-1	Agilent_SureSelectXT_Mouse_All_Exon_Kit	HiSeq2000	NCBIM37/mm9
chr2	25358663	C	T	SNP	.	Fbxw5	1354731	exonic:nonsynonymous SNV	exon5	c.C545T	p.S182F	0.036	Damaging	7-1-T	7-1	Agilent_SureSelectXT_Mouse_All_Exon_Kit	HiSeq2000	NCBIM37/mm9
chr2	32565570	C	T	SNP	.	Cdk9	1328368	exonic:nonsynonymous SNV	exon4	c.G425A	p.R142K	0.560	Tolerated	7-1-T	7-1	Agilent_SureSelectXT_Mouse_All_Exon_Kit	HiSeq2000	NCBIM37/mm9
chr2	52979152	C	T	SNP	.	Fmnl2	1918659	intronic	-	-	-	-	-	7-1-T	7-1	Agilent_SureSelectXT_Mouse_All_Exon_Kit	HiSeq2000	NCBIM37/mm9
chr3	113056017	G	A	SNP	rs13460711	Amy2a5	88020	exonic:synonymous SNV	exon7	c.C1011T	p.V337V	1.000	Tolerated	7-1-T	7-1	Agilent_SureSelectXT_Mouse_All_Exon_Kit	HiSeq2000	NCBIM37/mm9
chr3	15417100	G	T	SNP	rs49955541	Sirpb1a	2444824	exonic:nonsynonymous SNV	exon2	c.C167A	p.S56Y	0.024	Damaging	7-1-T	7-1	Agilent_SureSelectXT_Mouse_All_Exon_Kit	HiSeq2000	NCBIM37/mm9
chr3	15548789	A	G	SNP	.	Sirpb1b	3779828	exonic:nonsynonymous SNV	exon2	c.T232C	p.S78P	0.060	Tolerated	7-1-T	7-1	Agilent_SureSelectXT_Mouse_All_Exon_Kit	HiSeq2000	NCBIM37/mm9
chr3	15548790	C	G	SNP	.	Sirpb1b	3779828	exonic:nonsynonymous SNV	exon2	c.G231C	p.Q77H	0.001	Damaging	7-1-T	7-1	Agilent_SureSelectXT_Mouse_All_Exon_Kit	HiSeq2000	NCBIM37/mm9
chr3	15548792	G	A	SNP	.	Sirpb1b	3779828	exonic:stopgain SNV	exon2	c.C229T	p.Q77X	NA	NA	7-1-T	7-1	Agilent_SureSelectXT_Mouse_All_Exon_Kit	HiSeq2000	NCBIM37/mm9
chr3	36467738	AG	A	DEL	.	Ccna2	108069	intronic	-	-	-	-	-	7-1-T	7-1	Agilent_SureSelectXT_Mouse_All_Exon_Kit	HiSeq2000	NCBIM37/mm9
chr3	64194959	G	A	SNP	.	Vmn2r4	3648229	exonic:nonsynonymous SNV	exon4	c.C1402T	p.P468S	0.020	Damaging	7-1-T	7-1	Agilent_SureSelectXT_Mouse_All_Exon_Kit	HiSeq2000	NCBIM37/mm9
chr3	88880027	G	A	SNP	.	Ash1l	2183158	exonic:synonymous SNV	exon26	c.G8613A	p.E2871E	1.000	Tolerated	7-1-T	7-1	Agilent_SureSelectXT_Mouse_All_Exon_Kit	HiSeq2000	NCBIM37/mm9
chr3	94930464	G	A	SNP	.	Tmod4	1355285	intronic	-	-	-	-	-	7-1-T	7-1	Agilent_SureSelectXT_Mouse_All_Exon_Kit	HiSeq2000	NCBIM37/mm9
chr4	129399926	C	T	SNP	.	Khdrbs1	893579	exonic:nonsynonymous SNV	exon5	c.G868A	p.G290R	0.049	Damaging	7-1-T	7-1	Agilent_SureSelectXT_Mouse_All_Exon_Kit	HiSeq2000	NCBIM37/mm9
chr4	146549915	G	A	SNP	rs47508762	Znf41-ps	1917255	ncRNA_intronic	-	-	-	-	-	7-1-T	7-1	Agilent_SureSelectXT_Mouse_All_Exon_Kit	HiSeq2000	NCBIM37/mm9
chr4	147112081	C	A	SNP	rs27596896	-	-	intergenic	-	-	-	-	-	7-1-T	7-1	Agilent_SureSelectXT_Mouse_All_Exon_Kit	HiSeq2000	NCBIM37/mm9
chr4	5727094	GA	G	DEL	.	Fam110b	1916593	downstream	-	-	-	-	-	7-1-T	7-1	Agilent_SureSelectXT_Mouse_All_Exon_Kit	HiSeq2000	NCBIM37/mm9
chr4	89358834	G	A	SNP	.	Dmrta1	2653627	exonic:nonsynonymous SNV	exon2	c.G1339A	p.V447I	0.095	Tolerated	7-1-T	7-1	Agilent_SureSelectXT_Mouse_All_Exon_Kit	HiSeq2000	NCBIM37/mm9
chr5	114302285	G	A	SNP	.	Coro1c	1345964	exonic:nonsynonymous SNV	exon4	c.C343T	p.L115F	0.031	Damaging	7-1-T	7-1	Agilent_SureSelectXT_Mouse_All_Exon_Kit	HiSeq2000	NCBIM37/mm9
chr5	145554819	C	T	SNP	.	Trrap	2153272	exonic:nonsynonymous SNV	exon19	c.C2240T	p.A747V	0.001	Damaging	7-1-T	7-1	Agilent_SureSelectXT_Mouse_All_Exon_Kit	HiSeq2000	NCBIM37/mm9
chr5	17856540	G	A	SNP	.	Gnai1	95771	intronic	-	-	-	-	-	7-1-T	7-1	Agilent_SureSelectXT_Mouse_All_Exon_Kit	HiSeq2000	NCBIM37/mm9
chr5	20878598	G	A	SNP	.	Fgl2	103266	exonic:nonsynonymous SNV	exon1	c.G64A	p.E22K	0.583	Tolerated	7-1-T	7-1	Agilent_SureSelectXT_Mouse_All_Exon_Kit	HiSeq2000	NCBIM37/mm9
chr5	26431754	C	G	SNP	rs49501372	5031410I06Rik	3036277	exonic:nonsynonymous SNV	exon1	c.G78C	p.K26N	0.020	Damaging	7-1-T	7-1	Agilent_SureSelectXT_Mouse_All_Exon_Kit	HiSeq2000	NCBIM37/mm9
chr5	67408831	C	T	SNP	.	Limch1	1924819	intronic	-	-	-	-	-	7-1-T	7-1	Agilent_SureSelectXT_Mouse_All_Exon_Kit	HiSeq2000	NCBIM37/mm9
chr6	113547961	G	A	SNP	.	Fancd2os	1918229	exonic:nonsynonymous SNV	exon3	c.C77T	p.T26I	0.181	Tolerated	7-1-T	7-1	Agilent_SureSelectXT_Mouse_All_Exon_Kit	HiSeq2000	NCBIM37/mm9
chr6	118543534	G	A	SNP	.	Cacna1c	103013	UTR3	-	-	-	-	-	7-1-T	7-1	Agilent_SureSelectXT_Mouse_All_Exon_Kit	HiSeq2000	NCBIM37/mm9
chr6	119189102	G	A	SNP	.	Cacna2d4	2442632	exonic:nonsynonymous SNV	exon2	c.G311A	p.G104D	0.040	Damaging	7-1-T	7-1	Agilent_SureSelectXT_Mouse_All_Exon_Kit	HiSeq2000	NCBIM37/mm9
chr6	124051817	G	A	SNP	.	-	-	intergenic	-	-	-	-	-	7-1-T	7-1	Agilent_SureSelectXT_Mouse_All_Exon_Kit	HiSeq2000	NCBIM37/mm9
chr6	124585716	G	A	SNP	.	C1s2	-	intronic	-	-	-	-	-	7-1-T	7-1	Agilent_SureSelectXT_Mouse_All_Exon_Kit	HiSeq2000	NCBIM37/mm9
chr7	114249317	G	A	SNP	.	Gm10081	3647188	downstream	-	-	-	-	-	7-1-T	7-1	Agilent_SureSelectXT_Mouse_All_Exon_Kit	HiSeq2000	NCBIM37/mm9
chr7	16862054	C	T	SNP	.	Ccdc9	1921443	intronic	-	-	-	-	-	7-1-T	7-1	Agilent_SureSelectXT_Mouse_All_Exon_Kit	HiSeq2000	NCBIM37/mm9
chr7	17679019	C	T	SNP	.	Psg16	1347249	exonic:nonsynonymous SNV	exon3	c.C277T	p.L93F	0.003	Damaging	7-1-T	7-1	Agilent_SureSelectXT_Mouse_All_Exon_Kit	HiSeq2000	NCBIM37/mm9
chr7	19475715	TC	T	DEL	.	Pglyrp1	1345092	UTR3	-	-	-	-	-	7-1-T	7-1	Agilent_SureSelectXT_Mouse_All_Exon_Kit	HiSeq2000	NCBIM37/mm9
chr7	20118328	C	T	SNP	.	Ppp1r37	2687042	exonic:synonymous SNV	exon9	c.G1086A	p.G362G	1.000	Tolerated	7-1-T	7-1	Agilent_SureSelectXT_Mouse_All_Exon_Kit	HiSeq2000	NCBIM37/mm9
chr7	35980254	C	T	SNP	.	Slc7a10	1858261	exonic:synonymous SNV	exon2	c.C318T	p.I106I	1.000	Tolerated	7-1-T	7-1	Agilent_SureSelectXT_Mouse_All_Exon_Kit	HiSeq2000	NCBIM37/mm9
chr7	4594693	C	T	SNP	.	Ppp6r1	2442163	intronic	-	-	-	-	-	7-1-T	7-1	Agilent_SureSelectXT_Mouse_All_Exon_Kit	HiSeq2000	NCBIM37/mm9
chr7	46789506	C	T	SNP	.	Zfp619	1917477	exonic:nonsynonymous SNV	exon3	c.C152T	p.T51I	0.140	Tolerated	7-1-T	7-1	Agilent_SureSelectXT_Mouse_All_Exon_Kit	HiSeq2000	NCBIM37/mm9
chr7	52713892	G	A	SNP	.	Ftl1	95589	intronic	-	-	-	-	-	7-1-T	7-1	Agilent_SureSelectXT_Mouse_All_Exon_Kit	HiSeq2000	NCBIM37/mm9
chr7	6182997	C	T	SNP	.	Zscan5b	2159640	exonic:nonsynonymous SNV	exon4	c.C419T	p.A140V	0.293	Tolerated	7-1-T	7-1	Agilent_SureSelectXT_Mouse_All_Exon_Kit	HiSeq2000	NCBIM37/mm9
chr7	73557775	G	A	SNP	.	Aldh1a3	1861722	intronic	-	-	-	-	-	7-1-T	7-1	Agilent_SureSelectXT_Mouse_All_Exon_Kit	HiSeq2000	NCBIM37/mm9
chr8	127264989	G	A	SNP	.	Fam89a	1916877	exonic:synonymous SNV	exon2	c.C483T	p.P161P	1.000	Tolerated	7-1-T	7-1	Agilent_SureSelectXT_Mouse_All_Exon_Kit	HiSeq2000	NCBIM37/mm9
chr8	19785213	A	G	SNP	.	-	-	intergenic	-	-	-	-	-	7-1-T	7-1	Agilent_SureSelectXT_Mouse_All_Exon_Kit	HiSeq2000	NCBIM37/mm9
chr8	20019878	C	T	SNP	.	2610005L07Rik	1914283	ncRNA_intronic	-	-	-	-	-	7-1-T	7-1	Agilent_SureSelectXT_Mouse_All_Exon_Kit	HiSeq2000	NCBIM37/mm9
chr8	26081207	C	T	SNP	.	Adam9	105376	exonic:nonsynonymous SNV	exon16	c.G1732A	p.V578I	0.986	Tolerated	7-1-T	7-1	Agilent_SureSelectXT_Mouse_All_Exon_Kit	HiSeq2000	NCBIM37/mm9
chr8	56198428	A	G	SNP	.	-	-	intergenic	-	-	-	-	-	7-1-T	7-1	Agilent_SureSelectXT_Mouse_All_Exon_Kit	HiSeq2000	NCBIM37/mm9
chr8	73102914	C	T	SNP	.	Ell	109377	intronic	-	-	-	-	-	7-1-T	7-1	Agilent_SureSelectXT_Mouse_All_Exon_Kit	HiSeq2000	NCBIM37/mm9
chr8_random	690868	T	A	SNP	.	Gm21119	5434474	exonic:unknown	-	-	-	-	-	7-1-T	7-1	Agilent_SureSelectXT_Mouse_All_Exon_Kit	HiSeq2000	NCBIM37/mm9
chr9	120868548	G	A	SNP	.	Ctnnb1	88276	exonic:synonymous SNV	exon15	c.G2259A	p.L753L	1.000	Tolerated	7-1-T	7-1	Agilent_SureSelectXT_Mouse_All_Exon_Kit	HiSeq2000	NCBIM37/mm9
chr9	77628834	C	T	SNP	.	Gclc	104990	intronic	-	-	-	-	-	7-1-T	7-1	Agilent_SureSelectXT_Mouse_All_Exon_Kit	HiSeq2000	NCBIM37/mm9
chrUn_random	2740264	A	T	SNP	.	Vmn2r123	-	exonic:unknown	-	-	-	NA	NA	7-1-T	7-1	Agilent_SureSelectXT_Mouse_All_Exon_Kit	HiSeq2000	NCBIM37/mm9
chrX	103630394	G	A	SNP	.	Fndc3c1	2685630	exonic:nonsynonymous SNV	exon16	c.C2188T	p.P730S	0.128	Tolerated	7-1-T	7-1	Agilent_SureSelectXT_Mouse_All_Exon_Kit	HiSeq2000	NCBIM37/mm9
chrX	104488432	G	A	SNP	.	Gpr174	2685222	exonic:synonymous SNV	exon5	c.G510A	p.V170V	0.605	Tolerated	7-1-T	7-1	Agilent_SureSelectXT_Mouse_All_Exon_Kit	HiSeq2000	NCBIM37/mm9
chrX	11632302	G	GA	INS	.	Bcor	1918708	intronic	-	-	-	-	-	7-1-T	7-1	Agilent_SureSelectXT_Mouse_All_Exon_Kit	HiSeq2000	NCBIM37/mm9
chrX	12871027	G	A	SNP	.	Ddx3x	103064	UTR3	-	-	-	-	-	7-1-T	7-1	Agilent_SureSelectXT_Mouse_All_Exon_Kit	HiSeq2000	NCBIM37/mm9
chrX	135538592	G	T	SNP	.	Nrk	1351326	exonic:nonsynonymous SNV	exon27	c.G4226T	p.R1409L	0.003	Damaging	7-1-T	7-1	Agilent_SureSelectXT_Mouse_All_Exon_Kit	HiSeq2000	NCBIM37/mm9
chrX	159199541	C	T	SNP	.	Rbbp7	1194910	exonic:synonymous SNV	exon2	c.C51T	p.N17N	1.000	Tolerated	7-1-T	7-1	Agilent_SureSelectXT_Mouse_All_Exon_Kit	HiSeq2000	NCBIM37/mm9
chrX	159199547	G	A	SNP	.	Rbbp7	1194910	exonic:synonymous SNV	exon2	c.G57A	p.E19E	1.000	Tolerated	7-1-T	7-1	Agilent_SureSelectXT_Mouse_All_Exon_Kit	HiSeq2000	NCBIM37/mm9
chrX	159199580	G	A	SNP	.	Rbbp7	1194910	exonic:synonymous SNV	exon2	c.G90A	p.L30L	1.000	Tolerated	7-1-T	7-1	Agilent_SureSelectXT_Mouse_All_Exon_Kit	HiSeq2000	NCBIM37/mm9
chrX	159206826	C	G	SNP	.	Rbbp7	1194910	exonic:synonymous SNV	exon3	c.C204G	p.G68G	1.000	Tolerated	7-1-T	7-1	Agilent_SureSelectXT_Mouse_All_Exon_Kit	HiSeq2000	NCBIM37/mm9
chrX	159206835	A	G	SNP	.	Rbbp7	1194910	exonic:synonymous SNV	exon3	c.A213G	p.T71T	1.000	Tolerated	7-1-T	7-1	Agilent_SureSelectXT_Mouse_All_Exon_Kit	HiSeq2000	NCBIM37/mm9
chrX	159206850	C	T	SNP	.	Rbbp7	1194910	exonic:synonymous SNV	exon3	c.C228T	p.N76N	1.000	Tolerated	7-1-T	7-1	Agilent_SureSelectXT_Mouse_All_Exon_Kit	HiSeq2000	NCBIM37/mm9
chrX	159206871	T	A	SNP	.	Rbbp7	1194910	exonic:synonymous SNV	exon3	c.T249A	p.V83V	1.000	Tolerated	7-1-T	7-1	Agilent_SureSelectXT_Mouse_All_Exon_Kit	HiSeq2000	NCBIM37/mm9
chrX	159210160	T	C	SNP	.	Rbbp7	1194910	exonic:synonymous SNV	exon6	c.T621C	p.N207N	1.000	Tolerated	7-1-T	7-1	Agilent_SureSelectXT_Mouse_All_Exon_Kit	HiSeq2000	NCBIM37/mm9
chrX	159210172	G	A	SNP	.	Rbbp7	1194910	exonic:synonymous SNV	exon6	c.G633A	p.K211K	1.000	Tolerated	7-1-T	7-1	Agilent_SureSelectXT_Mouse_All_Exon_Kit	HiSeq2000	NCBIM37/mm9
chrX	159210199	A	C	SNP	.	Rbbp7	1194910	exonic:synonymous SNV	exon6	c.A660C	p.A220A	0.743	Tolerated	7-1-T	7-1	Agilent_SureSelectXT_Mouse_All_Exon_Kit	HiSeq2000	NCBIM37/mm9
chrX	20289280	G	A	SNP	.	Usp11	2384312	exonic:synonymous SNV	exon3	c.G387A	p.E129E	0.528	Tolerated	7-1-T	7-1	Agilent_SureSelectXT_Mouse_All_Exon_Kit	HiSeq2000	NCBIM37/mm9
chrX	30978328	T	C	SNP	.	Gm2825	3780997	exonic:synonymous SNV	exon1	c.T451C	p.L151L	1.000	Tolerated	7-1-T	7-1	Agilent_SureSelectXT_Mouse_All_Exon_Kit	HiSeq2000	NCBIM37/mm9
chrX	3907879	C	T	SNP	.	Gm14347	3709183	exonic:synonymous SNV	exon1	c.C784T	p.L262L	1.000	Tolerated	7-1-T	7-1	Agilent_SureSelectXT_Mouse_All_Exon_Kit	HiSeq2000	NCBIM37/mm9
chrX	64052454	G	A	SNP	.	Mir463	3619451	ncRNA_exonic	-	-	-	-	-	7-1-T	7-1	Agilent_SureSelectXT_Mouse_All_Exon_Kit	HiSeq2000	NCBIM37/mm9
chrX	70081652	G	A	SNP	.	Gabrq	1888498	intronic	-	-	-	-	-	7-1-T	7-1	Agilent_SureSelectXT_Mouse_All_Exon_Kit	HiSeq2000	NCBIM37/mm9
chrX	71027596	G	A	SNP	.	Idh3g	1099463	intronic	-	-	-	-	-	7-1-T	7-1	Agilent_SureSelectXT_Mouse_All_Exon_Kit	HiSeq2000	NCBIM37/mm9
chrX	71500560	G	A	SNP	.	Emd	108117	exonic:synonymous SNV	exon2	c.G96A	p.K32K	NA	NA	7-1-T	7-1	Agilent_SureSelectXT_Mouse_All_Exon_Kit	HiSeq2000	NCBIM37/mm9
chrX	7378370	T	TG	INS	.	Gripap1	1859616	intronic	-	-	-	-	-	7-1-T	7-1	Agilent_SureSelectXT_Mouse_All_Exon_Kit	HiSeq2000	NCBIM37/mm9
chrX	82352960	G	A	SNP	.	Dmd	94909	exonic:nonsynonymous SNV	exon66	c.G9584A	p.G3195D	0.000	Damaging	7-1-T	7-1	Agilent_SureSelectXT_Mouse_All_Exon_Kit	HiSeq2000	NCBIM37/mm9
chrX	98488636	G	A	SNP	.	Med12	1926212	intronic	-	-	-	-	-	7-1-T	7-1	Agilent_SureSelectXT_Mouse_All_Exon_Kit	HiSeq2000	NCBIM37/mm9
chrX_random	1323319	C	T	SNP	rs51149880	-	-	intergenic	-	-	-	-	-	7-1-T	7-1	Agilent_SureSelectXT_Mouse_All_Exon_Kit	HiSeq2000	NCBIM37/mm9
chr1	10027874	C	T	SNP	.	Cops5	1349415	exonic:nonsynonymous SNV	exon1	c.G20A	p.G7D	0.303	Tolerated	7-2-T	7-2	Agilent_SureSelectXT_Mouse_All_Exon_Kit	HiSeq2000	NCBIM37/mm9
chr1	10078154	C	T	SNP	.	Cspp1	2681832	exonic:nonsynonymous SNV	exon13	c.C1420T	p.P474S	0.067	Tolerated	7-2-T	7-2	Agilent_SureSelectXT_Mouse_All_Exon_Kit	HiSeq2000	NCBIM37/mm9
chr1	10124219	C	T	SNP	.	Cspp1	2681832	exonic:nonsynonymous SNV	exon29	c.C3290T	p.S1097F	0.000	Damaging	7-2-T	7-2	Agilent_SureSelectXT_Mouse_All_Exon_Kit	HiSeq2000	NCBIM37/mm9
chr1	102287190	A	G	SNP	.	Cntnap5b	3664583	exonic:nonsynonymous SNV	exon19	c.A3097G	p.T1033A	0.000	Damaging	7-2-T	7-2	Agilent_SureSelectXT_Mouse_All_Exon_Kit	HiSeq2000	NCBIM37/mm9
chr1	106850707	C	T	SNP	.	Cdh20	1346069	intronic	-	-	-	-	-	7-2-T	7-2	Agilent_SureSelectXT_Mouse_All_Exon_Kit	HiSeq2000	NCBIM37/mm9
chr1	108853026	G	A	SNP	.	Serpinb12	1919119	exonic:synonymous SNV	exon8	c.G924A	p.L308L	0.060	Tolerated	7-2-T	7-2	Agilent_SureSelectXT_Mouse_All_Exon_Kit	HiSeq2000	NCBIM37/mm9
chr1	118325516	C	T	SNP	.	Cntnap5a	3643623	exonic:nonsynonymous SNV	exon16	c.C2518T	p.L840F	0.003	Damaging	7-2-T	7-2	Agilent_SureSelectXT_Mouse_All_Exon_Kit	HiSeq2000	NCBIM37/mm9
chr1	120408704	C	T	SNP	.	Clasp1	1923957	intronic	-	-	-	-	-	7-2-T	7-2	Agilent_SureSelectXT_Mouse_All_Exon_Kit	HiSeq2000	NCBIM37/mm9
chr1	121684545	C	T	SNP	.	Ptpn4	1099792	intronic	-	-	-	-	-	7-2-T	7-2	Agilent_SureSelectXT_Mouse_All_Exon_Kit	HiSeq2000	NCBIM37/mm9
chr1	121684546	A	G	SNP	.	Ptpn4	1099792	intronic	-	-	-	-	-	7-2-T	7-2	Agilent_SureSelectXT_Mouse_All_Exon_Kit	HiSeq2000	NCBIM37/mm9
chr1	121684547	G	T	SNP	.	Ptpn4	1099792	intronic	-	-	-	-	-	7-2-T	7-2	Agilent_SureSelectXT_Mouse_All_Exon_Kit	HiSeq2000	NCBIM37/mm9
chr1	121684579	G	A	SNP	.	Ptpn4	1099792	intronic	-	-	-	-	-	7-2-T	7-2	Agilent_SureSelectXT_Mouse_All_Exon_Kit	HiSeq2000	NCBIM37/mm9
chr1	121952979	C	T	SNP	.	Sctr	2441720	exonic:nonsynonymous SNV	exon12	c.C1064T	p.A355V	0.001	Damaging	7-2-T	7-2	Agilent_SureSelectXT_Mouse_All_Exon_Kit	HiSeq2000	NCBIM37/mm9
chr1	123331220	C	T	SNP	.	Ccdc93	1918079	exonic:synonymous SNV	exon2	c.C153T	p.D51D	1.000	Tolerated	7-2-T	7-2	Agilent_SureSelectXT_Mouse_All_Exon_Kit	HiSeq2000	NCBIM37/mm9
chr1	123374498	C	T	SNP	.	Ccdc93	1918079	intronic	-	-	-	-	-	7-2-T	7-2	Agilent_SureSelectXT_Mouse_All_Exon_Kit	HiSeq2000	NCBIM37/mm9
chr1	133167459	C	T	SNP	.	Ikbke	1929612	intronic	-	-	-	-	-	7-2-T	7-2	Agilent_SureSelectXT_Mouse_All_Exon_Kit	HiSeq2000	NCBIM37/mm9
chr1	133649765	C	T	SNP	.	Slc26a9	2444594	exonic:synonymous SNV	exon4	c.C334T	p.L112L	1.000	Tolerated	7-2-T	7-2	Agilent_SureSelectXT_Mouse_All_Exon_Kit	HiSeq2000	NCBIM37/mm9
chr1	133661560	C	T	SNP	.	Slc26a9	2444594	intronic	-	-	-	-	-	7-2-T	7-2	Agilent_SureSelectXT_Mouse_All_Exon_Kit	HiSeq2000	NCBIM37/mm9
chr1	133878251	C	T	SNP	.	Slc45a3	1922082	exonic:synonymous SNV	exon5	c.C1608T	p.Y536Y	1.000	Tolerated	7-2-T	7-2	Agilent_SureSelectXT_Mouse_All_Exon_Kit	HiSeq2000	NCBIM37/mm9
chr1	135160413	C	T	SNP	.	Plekha6	2388662	exonic:nonsynonymous SNV	exon4	c.C142T	p.R48C	0.000	Damaging	7-2-T	7-2	Agilent_SureSelectXT_Mouse_All_Exon_Kit	HiSeq2000	NCBIM37/mm9
chr1	135255123	C	T	SNP	.	Ren1	97898	intronic	-	-	-	-	-	7-2-T	7-2	Agilent_SureSelectXT_Mouse_All_Exon_Kit	HiSeq2000	NCBIM37/mm9
chr1	135811708	C	T	SNP	.	Prelp	2151110	exonic:nonsynonymous SNV	exon2	c.G275A	p.R92K	1.000	Tolerated	7-2-T	7-2	Agilent_SureSelectXT_Mouse_All_Exon_Kit	HiSeq2000	NCBIM37/mm9
chr1	136096684	C	T	SNP	.	Mybph	1858196	exonic:nonsynonymous SNV	exon9	c.C1406T	p.A469V	0.312	Tolerated	7-2-T	7-2	Agilent_SureSelectXT_Mouse_All_Exon_Kit	HiSeq2000	NCBIM37/mm9
chr1	136510473	C	T	SNP	.	Kdm5b	1922855	exonic:synonymous SNV	exon16	c.C2208T	p.Y736Y	1.000	Tolerated	7-2-T	7-2	Agilent_SureSelectXT_Mouse_All_Exon_Kit	HiSeq2000	NCBIM37/mm9
chr1	137161890	C	T	SNP	.	Rnpep	2384902	exonic:synonymous SNV	exon8	c.G1404A	p.E468E	1.000	Tolerated	7-2-T	7-2	Agilent_SureSelectXT_Mouse_All_Exon_Kit	HiSeq2000	NCBIM37/mm9
chr1	137269815	G	A	SNP	.	Shisa4	1924802	exonic:nonsynonymous SNV	exon3	c.C293T	p.A98V	1.000	Tolerated	7-2-T	7-2	Agilent_SureSelectXT_Mouse_All_Exon_Kit	HiSeq2000	NCBIM37/mm9
chr1	137366411	C	T	SNP	.	Nav1	2183683	exonic:nonsynonymous SNV	exon7	c.G2596A	p.G866S	1.000	Tolerated	7-2-T	7-2	Agilent_SureSelectXT_Mouse_All_Exon_Kit	HiSeq2000	NCBIM37/mm9
chr1	138112401	C	T	SNP	.	5730559C18Rik	1921579	exonic:nonsynonymous SNV	exon9	c.G1873A	p.A625T	0.002	Damaging	7-2-T	7-2	Agilent_SureSelectXT_Mouse_All_Exon_Kit	HiSeq2000	NCBIM37/mm9
chr1	138741986	C	T	SNP	.	Nr5a2	1346834	UTR3	-	-	-	-	-	7-2-T	7-2	Agilent_SureSelectXT_Mouse_All_Exon_Kit	HiSeq2000	NCBIM37/mm9
chr1	139985335	C	T	SNP	.	Ptprc	97810	splicing	exon17	c.1525-1G>A	-	-	-	7-2-T	7-2	Agilent_SureSelectXT_Mouse_All_Exon_Kit	HiSeq2000	NCBIM37/mm9
chr1	152304648	C	T	SNP	.	Prg4	1891344	exonic:nonsynonymous SNV	exon6	c.G553A	p.A185T	0.006	Damaging	7-2-T	7-2	Agilent_SureSelectXT_Mouse_All_Exon_Kit	HiSeq2000	NCBIM37/mm9
chr1	152597764	C	T	SNP	.	Hmcn1	2685047	intronic	-	-	-	-	-	7-2-T	7-2	Agilent_SureSelectXT_Mouse_All_Exon_Kit	HiSeq2000	NCBIM37/mm9
chr1	157695852	C	T	SNP	.	Cep350	1921331	exonic:synonymous SNV	exon38	c.G9129A	p.Q3043Q	1.000	Tolerated	7-2-T	7-2	Agilent_SureSelectXT_Mouse_All_Exon_Kit	HiSeq2000	NCBIM37/mm9
chr1	158363148	TA	T	DEL	.	Soat1	104665	intronic	-	-	-	-	-	7-2-T	7-2	Agilent_SureSelectXT_Mouse_All_Exon_Kit	HiSeq2000	NCBIM37/mm9
chr1	159034555	G	A	SNP	.	Tex35	1920685	intronic	-	-	-	-	-	7-2-T	7-2	Agilent_SureSelectXT_Mouse_All_Exon_Kit	HiSeq2000	NCBIM37/mm9
chr1	168031475	G	A	SNP	.	Dusp27	2685055	exonic:nonsynonymous SNV	exon6	c.C698T	p.A233V	0.013	Damaging	7-2-T	7-2	Agilent_SureSelectXT_Mouse_All_Exon_Kit	HiSeq2000	NCBIM37/mm9
chr1	168322807	C	T	SNP	.	Tada1	1196415	exonic:nonsynonymous SNV	exon8	c.C964T	p.H322Y	0.156	Tolerated	7-2-T	7-2	Agilent_SureSelectXT_Mouse_All_Exon_Kit	HiSeq2000	NCBIM37/mm9
chr1	169561150	C	T	SNP	.	Rxrg	98216	exonic:nonsynonymous SNV	exon5	c.C680T	p.A227V	0.003	Damaging	7-2-T	7-2	Agilent_SureSelectXT_Mouse_All_Exon_Kit	HiSeq2000	NCBIM37/mm9
chr1	171428891	C	T	SNP	.	Nuf2	1914227	UTR3	-	-	-	-	-	7-2-T	7-2	Agilent_SureSelectXT_Mouse_All_Exon_Kit	HiSeq2000	NCBIM37/mm9
chr1	172241959	C	T	SNP	.	1700015E13Rik	1924175	exonic:nonsynonymous SNV	exon2	c.C395T	p.A132V	0.080	Tolerated	7-2-T	7-2	Agilent_SureSelectXT_Mouse_All_Exon_Kit	HiSeq2000	NCBIM37/mm9
chr1	173446965	C	T	SNP	.	-	-	intergenic	-	-	-	0.126	Tolerated	7-2-T	7-2	Agilent_SureSelectXT_Mouse_All_Exon_Kit	HiSeq2000	NCBIM37/mm9
chr1	174103011	C	T	SNP	.	Dcaf8	91860	exonic:synonymous SNV	exon4	c.C604T	p.L202L	1.000	Tolerated	7-2-T	7-2	Agilent_SureSelectXT_Mouse_All_Exon_Kit	HiSeq2000	NCBIM37/mm9
chr1	174426300	C	T	SNP	.	Igsf9	2135283	exonic:nonsynonymous SNV	exon17	c.C2168T	p.S723F	0.003	Damaging	7-2-T	7-2	Agilent_SureSelectXT_Mouse_All_Exon_Kit	HiSeq2000	NCBIM37/mm9
chr1	176159408	C	T	SNP	.	Spta1	98385	exonic:synonymous SNV	exon40	c.C5595T	p.D1865D	1.000	Tolerated	7-2-T	7-2	Agilent_SureSelectXT_Mouse_All_Exon_Kit	HiSeq2000	NCBIM37/mm9
chr1	178710307	C	T	SNP	.	Cep170	1918348	intronic	-	-	-	-	-	7-2-T	7-2	Agilent_SureSelectXT_Mouse_All_Exon_Kit	HiSeq2000	NCBIM37/mm9
chr1	182351358	C	T	SNP	.	Itpkb	109235	intronic	-	-	-	-	-	7-2-T	7-2	Agilent_SureSelectXT_Mouse_All_Exon_Kit	HiSeq2000	NCBIM37/mm9
chr1	183836556	C	T	SNP	.	Enah	108360	exonic:nonsynonymous SNV	exon14	c.G2339A	p.R780K	0.324	Tolerated	7-2-T	7-2	Agilent_SureSelectXT_Mouse_All_Exon_Kit	HiSeq2000	NCBIM37/mm9
chr1	184409881	C	T	SNP	.	Capn2	88264	intronic	-	-	-	-	-	7-2-T	7-2	Agilent_SureSelectXT_Mouse_All_Exon_Kit	HiSeq2000	NCBIM37/mm9
chr1	187020656	G	A	SNP	.	-	-	intergenic	-	-	-	-	-	7-2-T	7-2	Agilent_SureSelectXT_Mouse_All_Exon_Kit	HiSeq2000	NCBIM37/mm9
chr1	190820899	C	T	SNP	.	Kctd3	2444629	exonic:synonymous SNV	exon6	c.G339A	p.E113E	1.000	Tolerated	7-2-T	7-2	Agilent_SureSelectXT_Mouse_All_Exon_Kit	HiSeq2000	NCBIM37/mm9
chr1	192657921	C	T	SNP	.	Rps6kc1	2443419	exonic:synonymous SNV	exon8	c.G1005A	p.E335E	1.000	Tolerated	7-2-T	7-2	Agilent_SureSelectXT_Mouse_All_Exon_Kit	HiSeq2000	NCBIM37/mm9
chr1	192668384	C	T	SNP	.	Rps6kc1	2443419	exonic:synonymous SNV	exon7	c.G930A	p.Q310Q	1.000	Tolerated	7-2-T	7-2	Agilent_SureSelectXT_Mouse_All_Exon_Kit	HiSeq2000	NCBIM37/mm9
chr1	194992142	C	T	SNP	.	Irf6	1859211	intronic	-	-	-	-	-	7-2-T	7-2	Agilent_SureSelectXT_Mouse_All_Exon_Kit	HiSeq2000	NCBIM37/mm9
chr1	24027624	C	T	SNP	.	Fam135a	1915437	exonic:nonsynonymous SNV	exon19	c.G4091A	p.G1364D	0.000	Damaging	7-2-T	7-2	Agilent_SureSelectXT_Mouse_All_Exon_Kit	HiSeq2000	NCBIM37/mm9
chr1	36278140	C	T	SNP	.	Uggt1	2443162	exonic:synonymous SNV	exon5	c.G438A	p.G146G	1.000	Tolerated	7-2-T	7-2	Agilent_SureSelectXT_Mouse_All_Exon_Kit	HiSeq2000	NCBIM37/mm9
chr1	36529301	C	T	SNP	.	Cnnm4	2151060	exonic:nonsynonymous SNV	exon1	c.C764T	p.T255I	0.002	Damaging	7-2-T	7-2	Agilent_SureSelectXT_Mouse_All_Exon_Kit	HiSeq2000	NCBIM37/mm9
chr1	36849873	C	T	SNP	.	Tmem131	1927110	exonic:nonsynonymous SNV	exon41	c.G5527A	p.A1843T	0.065	Tolerated	7-2-T	7-2	Agilent_SureSelectXT_Mouse_All_Exon_Kit	HiSeq2000	NCBIM37/mm9
chr1	37507136	ACC	A	DEL	.	Mgat4a	2662992	intronic	-	-	-	-	-	7-2-T	7-2	Agilent_SureSelectXT_Mouse_All_Exon_Kit	HiSeq2000	NCBIM37/mm9
chr1	38592358	C	T	SNP	.	Aff3	106927	exonic:nonsynonymous SNV	exon3	c.G385A	p.A129T	1.000	Tolerated	7-2-T	7-2	Agilent_SureSelectXT_Mouse_All_Exon_Kit	HiSeq2000	NCBIM37/mm9
chr1	40596042	C	T	SNP	.	Il18rap	1338888	intronic	-	-	-	-	-	7-2-T	7-2	Agilent_SureSelectXT_Mouse_All_Exon_Kit	HiSeq2000	NCBIM37/mm9
chr1	45440470	C	T	SNP	.	Col5a2	88458	exonic:nonsynonymous SNV	exon48	c.G3431A	p.G1144E	0.000	Damaging	7-2-T	7-2	Agilent_SureSelectXT_Mouse_All_Exon_Kit	HiSeq2000	NCBIM37/mm9
chr1	45441814	C	T	SNP	.	Col5a2	88458	exonic:nonsynonymous SNV	exon46	c.G3296A	p.G1099E	0.000	Damaging	7-2-T	7-2	Agilent_SureSelectXT_Mouse_All_Exon_Kit	HiSeq2000	NCBIM37/mm9
chr1	46891994	C	T	SNP	.	Slc39a10	1914515	exonic:nonsynonymous SNV	exon2	c.G992A	p.S331N	1.000	Tolerated	7-2-T	7-2	Agilent_SureSelectXT_Mouse_All_Exon_Kit	HiSeq2000	NCBIM37/mm9
chr1	52068602	C	T	SNP	.	Stat4	103062	intronic	-	-	-	-	-	7-2-T	7-2	Agilent_SureSelectXT_Mouse_All_Exon_Kit	HiSeq2000	NCBIM37/mm9
chr1	53273096	C	T	SNP	.	Pms1	1202302	exonic:synonymous SNV	exon6	c.G678A	p.E226E	0.505	Tolerated	7-2-T	7-2	Agilent_SureSelectXT_Mouse_All_Exon_Kit	HiSeq2000	NCBIM37/mm9
chr1	55252415	C	T	SNP	.	Rftn2	1921263	exonic:nonsynonymous SNV	exon6	c.G992A	p.G331D	0.105	Tolerated	7-2-T	7-2	Agilent_SureSelectXT_Mouse_All_Exon_Kit	HiSeq2000	NCBIM37/mm9
chr1	56854000	C	T	SNP	.	Satb2	2679336	exonic:nonsynonymous SNV	exon11	c.G1829A	p.S610N	0.189	Tolerated	7-2-T	7-2	Agilent_SureSelectXT_Mouse_All_Exon_Kit	HiSeq2000	NCBIM37/mm9
chr1	58411205	C	T	SNP	.	Aox2	3529596	exonic:nonsynonymous SNV	exon33	c.C3679T	p.L1227F	0.695	Tolerated	7-2-T	7-2	Agilent_SureSelectXT_Mouse_All_Exon_Kit	HiSeq2000	NCBIM37/mm9
chr1	66687182	G	A	SNP	.	Unc80	2652882	exonic:nonsynonymous SNV	exon41	c.G6337A	p.D2113N	0.032	Damaging	7-2-T	7-2	Agilent_SureSelectXT_Mouse_All_Exon_Kit	HiSeq2000	NCBIM37/mm9
chr1	67241698	C	T	SNP	.	Cps1	891996	intronic	-	-	-	-	-	7-2-T	7-2	Agilent_SureSelectXT_Mouse_All_Exon_Kit	HiSeq2000	NCBIM37/mm9
chr1	71623287	G	A	SNP	.	Atic	1351352	exonic:nonsynonymous SNV	exon14	c.G1417A	p.V473M	0.006	Damaging	7-2-T	7-2	Agilent_SureSelectXT_Mouse_All_Exon_Kit	HiSeq2000	NCBIM37/mm9
chr1	71650248	C	T	SNP	.	Fn1	95566	exonic:nonsynonymous SNV	exon32	c.G5144A	p.G1715E	0.046	Damaging	7-2-T	7-2	Agilent_SureSelectXT_Mouse_All_Exon_Kit	HiSeq2000	NCBIM37/mm9
chr1	71656028	C	T	SNP	.	Fn1	95566	exonic:nonsynonymous SNV	exon27	c.G4295A	p.G1432D	0.129	Tolerated	7-2-T	7-2	Agilent_SureSelectXT_Mouse_All_Exon_Kit	HiSeq2000	NCBIM37/mm9
chr1	74409863	C	T	SNP	.	Catip	-	exonic:synonymous SNV	exon4	c.C261T	p.H87H	1.000	Tolerated	7-2-T	7-2	Agilent_SureSelectXT_Mouse_All_Exon_Kit	HiSeq2000	NCBIM37/mm9
chr1	74439907	C	T	SNP	.	Ctdsp1	2654470	exonic:synonymous SNV	exon2	c.C123T	p.S41S	1.000	Tolerated	7-2-T	7-2	Agilent_SureSelectXT_Mouse_All_Exon_Kit	HiSeq2000	NCBIM37/mm9
chr1	74971673	C	T	SNP	.	Ccdc108	2444274	exonic:synonymous SNV	exon11	c.G1689A	p.E563E	1.000	Tolerated	7-2-T	7-2	Agilent_SureSelectXT_Mouse_All_Exon_Kit	HiSeq2000	NCBIM37/mm9
chr1	75544513	C	T	SNP	.	Slc4a3	109350	intronic	-	-	-	-	-	7-2-T	7-2	Agilent_SureSelectXT_Mouse_All_Exon_Kit	HiSeq2000	NCBIM37/mm9
chr1	84989142	T	C	SNP	.	-	-	intergenic	-	-	-	-	-	7-2-T	7-2	Agilent_SureSelectXT_Mouse_All_Exon_Kit	HiSeq2000	NCBIM37/mm9
chr1	85071644	G	A	SNP	.	-	-	intergenic	-	-	-	-	-	7-2-T	7-2	Agilent_SureSelectXT_Mouse_All_Exon_Kit	HiSeq2000	NCBIM37/mm9
chr1	85071657	T	C	SNP	.	-	-	intergenic	-	-	-	-	-	7-2-T	7-2	Agilent_SureSelectXT_Mouse_All_Exon_Kit	HiSeq2000	NCBIM37/mm9
chr1	85177114	C	A	SNP	.	-	-	intergenic	-	-	-	-	-	7-2-T	7-2	Agilent_SureSelectXT_Mouse_All_Exon_Kit	HiSeq2000	NCBIM37/mm9
chr1	85313675	G	A	SNP	.	-	-	intergenic	-	-	-	-	-	7-2-T	7-2	Agilent_SureSelectXT_Mouse_All_Exon_Kit	HiSeq2000	NCBIM37/mm9
chr1	85337374	T	G	SNP	.	-	-	intergenic	-	-	-	-	-	7-2-T	7-2	Agilent_SureSelectXT_Mouse_All_Exon_Kit	HiSeq2000	NCBIM37/mm9
chr1	87497832	C	A	SNP	.	Sp110	1923364	intronic	-	-	-	-	-	7-2-T	7-2	Agilent_SureSelectXT_Mouse_All_Exon_Kit	HiSeq2000	NCBIM37/mm9
chr1	87837454	C	T	SNP	.	Gpr55	2685064	exonic:nonsynonymous SNV	exon2	c.G979A	p.G327S	0.023	Damaging	7-2-T	7-2	Agilent_SureSelectXT_Mouse_All_Exon_Kit	HiSeq2000	NCBIM37/mm9
chr1	89381185	C	T	SNP	.	Ngef	1858414	exonic:nonsynonymous SNV	exon9	c.G1336A	p.E446K	0.207	Tolerated	7-2-T	7-2	Agilent_SureSelectXT_Mouse_All_Exon_Kit	HiSeq2000	NCBIM37/mm9
chr1	90108892	T	C	SNP	rs49282812	Ugt1a1	98898	exonic:nonsynonymous SNV	exon1	c.T316C	p.S106P	0.474	Tolerated	7-2-T	7-2	Agilent_SureSelectXT_Mouse_All_Exon_Kit	HiSeq2000	NCBIM37/mm9
chr1	90109103	A	C	SNP	rs30305269	Ugt1a1	98898	exonic:nonsynonymous SNV	exon1	c.A527C	p.K176T	0.411	Tolerated	7-2-T	7-2	Agilent_SureSelectXT_Mouse_All_Exon_Kit	HiSeq2000	NCBIM37/mm9
chr1	90109111	T	C	SNP	rs48083912	Ugt1a1	98898	exonic:nonsynonymous SNV	exon1	c.T535C	p.C179R	0.011	Damaging	7-2-T	7-2	Agilent_SureSelectXT_Mouse_All_Exon_Kit	HiSeq2000	NCBIM37/mm9
chr1	90109124	C	T	SNP	rs52038456	Ugt1a1	98898	exonic:nonsynonymous SNV	exon1	c.C548T	p.S183L	0.322	Tolerated	7-2-T	7-2	Agilent_SureSelectXT_Mouse_All_Exon_Kit	HiSeq2000	NCBIM37/mm9
chr1	90109125	A	G	SNP	rs30305268	Ugt1a1	98898	exonic:synonymous SNV	exon1	c.A549G	p.S183S	0.439	Tolerated	7-2-T	7-2	Agilent_SureSelectXT_Mouse_All_Exon_Kit	HiSeq2000	NCBIM37/mm9
chr1	90109305	A	G	SNP	rs30305266	Ugt1a1	98898	exonic:synonymous SNV	exon1	c.A729G	p.E243E	0.427	Tolerated	7-2-T	7-2	Agilent_SureSelectXT_Mouse_All_Exon_Kit	HiSeq2000	NCBIM37/mm9
chr1	90109315	C	A	SNP	rs47467070	Ugt1a1	98898	exonic:nonsynonymous SNV	exon1	c.C739A	p.Q247K	0.290	Tolerated	7-2-T	7-2	Agilent_SureSelectXT_Mouse_All_Exon_Kit	HiSeq2000	NCBIM37/mm9
chr1	90143715	A	C	SNP	rs30304848	Mroh2a	3705228	exonic:nonsynonymous SNV	exon25	c.A2641C	p.M881L	1.000	Tolerated	7-2-T	7-2	Agilent_SureSelectXT_Mouse_All_Exon_Kit	HiSeq2000	NCBIM37/mm9
chr1	90143747	A	G	SNP	.	Mroh2a	3705228	exonic:synonymous SNV	exon25	c.A2673G	p.T891T	0.447	Tolerated	7-2-T	7-2	Agilent_SureSelectXT_Mouse_All_Exon_Kit	HiSeq2000	NCBIM37/mm9
chr1	90143807	T	C	SNP	rs46270163	Mroh2a	3705228	exonic:synonymous SNV	exon25	c.T2733C	p.N911N	1.000	Tolerated	7-2-T	7-2	Agilent_SureSelectXT_Mouse_All_Exon_Kit	HiSeq2000	NCBIM37/mm9
chr1	90162853	TCTGGGAGGGCTTGCTCCGGGGGCAGTGTGTCCTGTTCTTGTGCAGCCCCTG	T	DEL	.	A730008H23Rik	-	exonic:nonframeshift deletion	exon5	c.628_678del	p.210_226del	NA	NA	7-2-T	7-2	Agilent_SureSelectXT_Mouse_All_Exon_Kit	HiSeq2000	NCBIM37/mm9
chr1	90169250	T	C	SNP	rs46962040	A730008H23Rik	-	intronic	-	-	-	-	-	7-2-T	7-2	Agilent_SureSelectXT_Mouse_All_Exon_Kit	HiSeq2000	NCBIM37/mm9
chr1	90169264	T	C	SNP	rs51310927	A730008H23Rik	-	intronic	-	-	-	-	-	7-2-T	7-2	Agilent_SureSelectXT_Mouse_All_Exon_Kit	HiSeq2000	NCBIM37/mm9
chr1	90169305	A	G	SNP	rs30299923	Hjurp	2685821	exonic:synonymous SNV	exon4	c.T255C	p.G85G	0.439	Tolerated	7-2-T	7-2	Agilent_SureSelectXT_Mouse_All_Exon_Kit	HiSeq2000	NCBIM37/mm9
chr1	90169377	A	C	SNP	rs46616237	A730008H23Rik	-	intronic	-	-	-	-	-	7-2-T	7-2	Agilent_SureSelectXT_Mouse_All_Exon_Kit	HiSeq2000	NCBIM37/mm9
chr1	90169380	G	A	SNP	rs30299922	A730008H23Rik	-	intronic	-	-	-	-	-	7-2-T	7-2	Agilent_SureSelectXT_Mouse_All_Exon_Kit	HiSeq2000	NCBIM37/mm9
chr1	92706891	C	T	SNP	.	Col6a3	88461	exonic:nonsynonymous SNV	exon8	c.G3482A	p.G1161D	0.020	Damaging	7-2-T	7-2	Agilent_SureSelectXT_Mouse_All_Exon_Kit	HiSeq2000	NCBIM37/mm9
chr1	93053399	C	T	SNP	.	Rbm44	2685663	exonic:nonsynonymous SNV	exon6	c.C1967T	p.S656F	0.054	Tolerated	7-2-T	7-2	Agilent_SureSelectXT_Mouse_All_Exon_Kit	HiSeq2000	NCBIM37/mm9
chr1	94516685	C	T	SNP	.	Olfr12	107863	exonic:synonymous SNV	exon1	c.C201T	p.Y67Y	1.000	Tolerated	7-2-T	7-2	Agilent_SureSelectXT_Mouse_All_Exon_Kit	HiSeq2000	NCBIM37/mm9
chr1	95334920	G	A	SNP	.	Hdlbp	99256	exonic:synonymous SNV	exon4	c.C117T	p.T39T	1.000	Tolerated	7-2-T	7-2	Agilent_SureSelectXT_Mouse_All_Exon_Kit	HiSeq2000	NCBIM37/mm9
chr1	95734477	C	T	SNP	.	D2hgdh	2138209	intronic	-	-	-	-	-	7-2-T	7-2	Agilent_SureSelectXT_Mouse_All_Exon_Kit	HiSeq2000	NCBIM37/mm9
chr1	95836389	C	T	SNP	.	Gm9994	3711964	exonic:synonymous SNV	exon3	c.C180T	p.I60I	0.616	Tolerated	7-2-T	7-2	Agilent_SureSelectXT_Mouse_All_Exon_Kit	HiSeq2000	NCBIM37/mm9
chr10	106976067	T	G	SNP	.	Ptprq	1096349	exonic:nonsynonymous SNV	exon38	c.A6039C	p.K2013N	0.019	Damaging	7-2-T	7-2	Agilent_SureSelectXT_Mouse_All_Exon_Kit	HiSeq2000	NCBIM37/mm9
chr10	115625538	C	T	SNP	.	Ptprr	109559	intronic	-	-	-	-	-	7-2-T	7-2	Agilent_SureSelectXT_Mouse_All_Exon_Kit	HiSeq2000	NCBIM37/mm9
chr10	128239505	G	A	SNP	.	Tmem198b	1921077	exonic:synonymous SNV	exon3	c.C244T	p.L82L	1.000	Tolerated	7-2-T	7-2	Agilent_SureSelectXT_Mouse_All_Exon_Kit	HiSeq2000	NCBIM37/mm9
chr10	128244171	G	A	SNP	.	Dnajc14	1921580	exonic:stopgain SNV	exon2	c.G905A	p.W302X	NA	NA	7-2-T	7-2	Agilent_SureSelectXT_Mouse_All_Exon_Kit	HiSeq2000	NCBIM37/mm9
chr10	129859782	G	A	SNP	.	Vmn2r85	3646965	exonic:nonsynonymous SNV	exon4	c.C1459T	p.P487S	0.130	Tolerated	7-2-T	7-2	Agilent_SureSelectXT_Mouse_All_Exon_Kit	HiSeq2000	NCBIM37/mm9
chr10	19462751	C	T	SNP	.	Il20ra	3605069	exonic:nonsynonymous SNV	exon2	c.C140T	p.T47I	0.226	Tolerated	7-2-T	7-2	Agilent_SureSelectXT_Mouse_All_Exon_Kit	HiSeq2000	NCBIM37/mm9
chr10	39626818	G	A	SNP	.	-	-	intergenic	-	-	-	-	-	7-2-T	7-2	Agilent_SureSelectXT_Mouse_All_Exon_Kit	HiSeq2000	NCBIM37/mm9
chr10	41626172	C	T	SNP	.	Sesn1	2155278	exonic:synonymous SNV	exon9	c.C1455T	p.N485N	1.000	Tolerated	7-2-T	7-2	Agilent_SureSelectXT_Mouse_All_Exon_Kit	HiSeq2000	NCBIM37/mm9
chr10	53195281	G	A	SNP	.	-	-	intergenic	-	-	-	-	-	7-2-T	7-2	Agilent_SureSelectXT_Mouse_All_Exon_Kit	HiSeq2000	NCBIM37/mm9
chr10	57693973	C	T	SNP	.	Dux	-	exonic:nonsynonymous SNV	exon1	c.G1451A	p.R484K	-	-	7-2-T	7-2	Agilent_SureSelectXT_Mouse_All_Exon_Kit	HiSeq2000	NCBIM37/mm9
chr10	57693974	T	C	SNP	.	Dux	-	exonic:nonsynonymous SNV	exon1	c.A1450G	p.R484G	-	-	7-2-T	7-2	Agilent_SureSelectXT_Mouse_All_Exon_Kit	HiSeq2000	NCBIM37/mm9
chr10	5892589	C	T	SNP	.	1700052N19Rik	1920669	exonic:nonsynonymous SNV	exon5	c.G1036A	p.V346I	-	-	7-2-T	7-2	Agilent_SureSelectXT_Mouse_All_Exon_Kit	HiSeq2000	NCBIM37/mm9
chr10	80070736	G	A	SNP	.	Scamp4	1928947	intronic	-	-	-	-	-	7-2-T	7-2	Agilent_SureSelectXT_Mouse_All_Exon_Kit	HiSeq2000	NCBIM37/mm9
chr10	80640826	G	A	SNP	.	Eef2	95288	exonic:nonsynonymous SNV	exon3	c.G247A	p.E83K	0.398	Tolerated	7-2-T	7-2	Agilent_SureSelectXT_Mouse_All_Exon_Kit	HiSeq2000	NCBIM37/mm9
chr10	80640841	T	C	SNP	.	Eef2	95288	exonic:nonsynonymous SNV	exon3	c.T262C	p.F88L	0.458	Tolerated	7-2-T	7-2	Agilent_SureSelectXT_Mouse_All_Exon_Kit	HiSeq2000	NCBIM37/mm9
chr10	80640842	T	G	SNP	.	Eef2	95288	exonic:nonsynonymous SNV	exon3	c.T263G	p.F88C	0.114	Tolerated	7-2-T	7-2	Agilent_SureSelectXT_Mouse_All_Exon_Kit	HiSeq2000	NCBIM37/mm9
chr10	80641512	G	GC	INS	.	Eef2	95288	exonic:frameshift insertion	exon4	c.487_488insC	p.A163fs	NA	NA	7-2-T	7-2	Agilent_SureSelectXT_Mouse_All_Exon_Kit	HiSeq2000	NCBIM37/mm9
chr10	80641574	G	A	SNP	.	Eef2	95288	exonic:synonymous SNV	exon4	c.G549A	p.E183E	1.000	Tolerated	7-2-T	7-2	Agilent_SureSelectXT_Mouse_All_Exon_Kit	HiSeq2000	NCBIM37/mm9
chr10	80733997	G	A	SNP	.	Apba3	1888527	exonic:synonymous SNV	exon5	c.G810A	p.K270K	1.000	Tolerated	7-2-T	7-2	Agilent_SureSelectXT_Mouse_All_Exon_Kit	HiSeq2000	NCBIM37/mm9
chr10	87681987	C	T	SNP	.	Ccdc53	1914532	intronic	-	-	-	-	-	7-2-T	7-2	Agilent_SureSelectXT_Mouse_All_Exon_Kit	HiSeq2000	NCBIM37/mm9
chr10	98464184	C	T	SNP	.	Atp2b1	104653	intronic	-	-	-	-	-	7-2-T	7-2	Agilent_SureSelectXT_Mouse_All_Exon_Kit	HiSeq2000	NCBIM37/mm9
chr11	100091007	C	T	SNP	.	-	-	intergenic	-	-	-	-	-	7-2-T	7-2	Agilent_SureSelectXT_Mouse_All_Exon_Kit	HiSeq2000	NCBIM37/mm9
chr11	100284855	C	T	SNP	.	Fkbp10	104769	exonic:nonsynonymous SNV	exon9	c.C1502T	p.S501F	0.012	Damaging	7-2-T	7-2	Agilent_SureSelectXT_Mouse_All_Exon_Kit	HiSeq2000	NCBIM37/mm9
chr11	100359573	C	T	SNP	.	Acly	103251	exonic:nonsynonymous SNV	exon16	c.G1696A	p.V566I	0.016	Damaging	7-2-T	7-2	Agilent_SureSelectXT_Mouse_All_Exon_Kit	HiSeq2000	NCBIM37/mm9
chr11	100644373	C	T	SNP	.	Stat5b	103035	UTR3	-	-	-	-	-	7-2-T	7-2	Agilent_SureSelectXT_Mouse_All_Exon_Kit	HiSeq2000	NCBIM37/mm9
chr11	100666230	C	T	SNP	.	Stat5b	103035	exonic:nonsynonymous SNV	exon3	c.G239A	p.G80E	0.272	Tolerated	7-2-T	7-2	Agilent_SureSelectXT_Mouse_All_Exon_Kit	HiSeq2000	NCBIM37/mm9
chr11	100745212	C	T	SNP	.	Stat5a	103036	exonic:nonsynonymous SNV	exon20	c.C2284T	p.H762Y	1.000	Tolerated	7-2-T	7-2	Agilent_SureSelectXT_Mouse_All_Exon_Kit	HiSeq2000	NCBIM37/mm9
chr11	100938564	C	T	SNP	.	Naglu	1351641	exonic:synonymous SNV	exon6	c.C2025T	p.L675L	1.000	Tolerated	7-2-T	7-2	Agilent_SureSelectXT_Mouse_All_Exon_Kit	HiSeq2000	NCBIM37/mm9
chr11	101921706	C	T	SNP	.	Mpp2	1858257	intronic	-	-	-	-	-	7-2-T	7-2	Agilent_SureSelectXT_Mouse_All_Exon_Kit	HiSeq2000	NCBIM37/mm9
chr11	102633256	A	G	SNP	.	Adam11	1098667	exonic:nonsynonymous SNV	exon7	c.A583G	p.T195A	0.340	Tolerated	7-2-T	7-2	Agilent_SureSelectXT_Mouse_All_Exon_Kit	HiSeq2000	NCBIM37/mm9
chr11	102935076	G	A	SNP	.	Plcd3	107451	exonic:synonymous SNV	exon11	c.C1782T	p.N594N	1.000	Tolerated	7-2-T	7-2	Agilent_SureSelectXT_Mouse_All_Exon_Kit	HiSeq2000	NCBIM37/mm9
chr11	103070152	C	T	SNP	.	Spata32	3045340	exonic:synonymous SNV	exon4	c.G840A	p.K280K	1.000	Tolerated	7-2-T	7-2	Agilent_SureSelectXT_Mouse_All_Exon_Kit	HiSeq2000	NCBIM37/mm9
chr11	103238043	C	T	SNP	.	Plekhm1	2443207	exonic:synonymous SNV	exon7	c.G2415A	p.V805V	1.000	Tolerated	7-2-T	7-2	Agilent_SureSelectXT_Mouse_All_Exon_Kit	HiSeq2000	NCBIM37/mm9
chr11	103790106	C	T	SNP	.	Nsf	104560	exonic:synonymous SNV	exon3	c.G150A	p.R50R	0.889	Tolerated	7-2-T	7-2	Agilent_SureSelectXT_Mouse_All_Exon_Kit	HiSeq2000	NCBIM37/mm9
chr11	104014859	C	T	SNP	.	Crhr1	88498	exonic:nonsynonymous SNV	exon2	c.C58T	p.P20S	0.546	Tolerated	7-2-T	7-2	Agilent_SureSelectXT_Mouse_All_Exon_Kit	HiSeq2000	NCBIM37/mm9
chr11	104034244	C	T	SNP	.	Crhr1	88498	exonic:nonsynonymous SNV	exon9	c.C790T	p.P264S	0.240	Tolerated	7-2-T	7-2	Agilent_SureSelectXT_Mouse_All_Exon_Kit	HiSeq2000	NCBIM37/mm9
chr11	106010775	C	T	SNP	.	Map3k3	1346874	intronic	-	-	-	-	-	7-2-T	7-2	Agilent_SureSelectXT_Mouse_All_Exon_Kit	HiSeq2000	NCBIM37/mm9
chr11	106148204	C	T	SNP	.	Tcam1	1923120	exonic:nonsynonymous SNV	exon8	c.C1508T	p.T503I	0.031	Damaging	7-2-T	7-2	Agilent_SureSelectXT_Mouse_All_Exon_Kit	HiSeq2000	NCBIM37/mm9
chr11	106206988	C	T	SNP	.	Scn4a	98250	exonic:synonymous SNV	exon6	c.G759A	p.V253V	1.000	Tolerated	7-2-T	7-2	Agilent_SureSelectXT_Mouse_All_Exon_Kit	HiSeq2000	NCBIM37/mm9
chr11	109005165	C	T	SNP	.	E030025P04Rik	2685510	ncRNA_exonic	-	-	-	NA	NA	7-2-T	7-2	Agilent_SureSelectXT_Mouse_All_Exon_Kit	HiSeq2000	NCBIM37/mm9
chr11	109386701	C	G	SNP	.	Arsg	1921258	exonic:nonsynonymous SNV	exon7	c.C459G	p.F153L	0.000	Damaging	7-2-T	7-2	Agilent_SureSelectXT_Mouse_All_Exon_Kit	HiSeq2000	NCBIM37/mm9
chr11	110154507	C	T	SNP	.	Abca5	2386607	intronic	-	-	-	-	-	7-2-T	7-2	Agilent_SureSelectXT_Mouse_All_Exon_Kit	HiSeq2000	NCBIM37/mm9
chr11	115309066	C	T	SNP	.	4933422H20Rik	3588186	exonic:synonymous SNV	exon8	c.C1407T	p.I469I	0.656	Tolerated	7-2-T	7-2	Agilent_SureSelectXT_Mouse_All_Exon_Kit	HiSeq2000	NCBIM37/mm9
chr11	115788638	C	T	SNP	.	Recql5	2156841	intronic	-	-	-	-	-	7-2-T	7-2	Agilent_SureSelectXT_Mouse_All_Exon_Kit	HiSeq2000	NCBIM37/mm9
chr11	115938253	C	T	SNP	.	Unc13d	1917700	intronic	-	-	-	0.433	Tolerated	7-2-T	7-2	Agilent_SureSelectXT_Mouse_All_Exon_Kit	HiSeq2000	NCBIM37/mm9
chr11	116082205	C	T	SNP	.	Evpl	107507	exonic:nonsynonymous SNV	exon22	c.G5972A	p.R1991K	0.868	Tolerated	7-2-T	7-2	Agilent_SureSelectXT_Mouse_All_Exon_Kit	HiSeq2000	NCBIM37/mm9
chr11	116406688	C	T	SNP	.	Ube2o	2444266	exonic:nonsynonymous SNV	exon7	c.G940A	p.D314N	0.043	Damaging	7-2-T	7-2	Agilent_SureSelectXT_Mouse_All_Exon_Kit	HiSeq2000	NCBIM37/mm9
chr11	117829216	C	T	SNP	.	Socs3	1201791	exonic:nonsynonymous SNV	exon2	c.G329A	p.S110N	0.498	Tolerated	7-2-T	7-2	Agilent_SureSelectXT_Mouse_All_Exon_Kit	HiSeq2000	NCBIM37/mm9
chr11	117864695	C	A	SNP	.	Pgs1	1921701	exonic:nonsynonymous SNV	exon6	c.C733A	p.R245S	0.001	Damaging	7-2-T	7-2	Agilent_SureSelectXT_Mouse_All_Exon_Kit	HiSeq2000	NCBIM37/mm9
chr11	117866822	C	T	SNP	.	Pgs1	1921701	exonic:nonsynonymous SNV	exon7	c.C1010T	p.A337V	0.209	Tolerated	7-2-T	7-2	Agilent_SureSelectXT_Mouse_All_Exon_Kit	HiSeq2000	NCBIM37/mm9
chr11	117929000	C	T	SNP	.	Dnah17	1917176	intronic	-	-	-	-	-	7-2-T	7-2	Agilent_SureSelectXT_Mouse_All_Exon_Kit	HiSeq2000	NCBIM37/mm9
chr11	118269380	C	T	SNP	.	Cant1	1923275	exonic:stopgain SNV	exon4	c.G870A	p.W290X	NA	NA	7-2-T	7-2	Agilent_SureSelectXT_Mouse_All_Exon_Kit	HiSeq2000	NCBIM37/mm9
chr11	119131682	C	T	SNP	.	Gaa	95609	exonic:nonsynonymous SNV	exon2	c.C236T	p.P79L	0.277	Tolerated	7-2-T	7-2	Agilent_SureSelectXT_Mouse_All_Exon_Kit	HiSeq2000	NCBIM37/mm9
chr11	119281427	C	T	SNP	.	-	-	intergenic	-	-	-	0.005	Damaging	7-2-T	7-2	Agilent_SureSelectXT_Mouse_All_Exon_Kit	HiSeq2000	NCBIM37/mm9
chr11	119299400	C	T	SNP	.	-	-	intergenic	-	-	-	1.000	Tolerated	7-2-T	7-2	Agilent_SureSelectXT_Mouse_All_Exon_Kit	HiSeq2000	NCBIM37/mm9
chr11	119310208	C	T	SNP	.	-	-	intergenic	-	-	-	-	-	7-2-T	7-2	Agilent_SureSelectXT_Mouse_All_Exon_Kit	HiSeq2000	NCBIM37/mm9
chr11	119873386	C	T	SNP	.	Aatk	1197518	exonic:synonymous SNV	exon11	c.G1326A	p.E442E	1.000	Tolerated	7-2-T	7-2	Agilent_SureSelectXT_Mouse_All_Exon_Kit	HiSeq2000	NCBIM37/mm9
chr11	120092368	C	T	SNP	.	-	-	intergenic	-	-	-	-	-	7-2-T	7-2	Agilent_SureSelectXT_Mouse_All_Exon_Kit	HiSeq2000	NCBIM37/mm9
chr11	120587119	C	T	SNP	.	Dcxr	1915130	exonic:synonymous SNV	exon7	c.G564A	p.R188R	1.000	Tolerated	7-2-T	7-2	Agilent_SureSelectXT_Mouse_All_Exon_Kit	HiSeq2000	NCBIM37/mm9
chr11	120677976	C	T	SNP	.	Fasn	95485	exonic:nonsynonymous SNV	exon15	c.G2380A	p.E794K	0.113	Tolerated	7-2-T	7-2	Agilent_SureSelectXT_Mouse_All_Exon_Kit	HiSeq2000	NCBIM37/mm9
chr11	121478271	C	T	SNP	.	B3gntl1	2441705	UTR3	-	-	-	-	-	7-2-T	7-2	Agilent_SureSelectXT_Mouse_All_Exon_Kit	HiSeq2000	NCBIM37/mm9
chr11	16789906	C	T	SNP	.	Egfr	95294	intronic	-	-	-	-	-	7-2-T	7-2	Agilent_SureSelectXT_Mouse_All_Exon_Kit	HiSeq2000	NCBIM37/mm9
chr11	48621331	G	A	SNP	.	Trim41	2384814	exonic:nonsynonymous SNV	exon6	c.C1309T	p.P437S	0.003	Damaging	7-2-T	7-2	Agilent_SureSelectXT_Mouse_All_Exon_Kit	HiSeq2000	NCBIM37/mm9
chr11	53459521	G	A	SNP	.	-	-	intergenic	-	-	-	-	-	7-2-T	7-2	Agilent_SureSelectXT_Mouse_All_Exon_Kit	HiSeq2000	NCBIM37/mm9
chr11	58682390	A	G	SNP	.	2810021J22Rik	1917194	UTR5	-	-	-	-	-	7-2-T	7-2	Agilent_SureSelectXT_Mouse_All_Exon_Kit	HiSeq2000	NCBIM37/mm9
chr11	58693719	C	T	SNP	.	2810021J22Rik	1917194	exonic:nonsynonymous SNV	exon5	c.C524T	p.P175L	0.651	Tolerated	7-2-T	7-2	Agilent_SureSelectXT_Mouse_All_Exon_Kit	HiSeq2000	NCBIM37/mm9
chr11	6174177	G	A	SNP	.	Tmed4	1915070	exonic:synonymous SNV	exon3	c.C321T	p.P107P	1.000	Tolerated	7-2-T	7-2	Agilent_SureSelectXT_Mouse_All_Exon_Kit	HiSeq2000	NCBIM37/mm9
chr11	64799060	C	T	SNP	.	Elac2	1890496	intronic	-	-	-	1.000	Tolerated	7-2-T	7-2	Agilent_SureSelectXT_Mouse_All_Exon_Kit	HiSeq2000	NCBIM37/mm9
chr11	64852159	C	T	SNP	.	Arhgap44	2144423	exonic:nonsynonymous SNV	exon10	c.G820A	p.A274T	0.023	Damaging	7-2-T	7-2	Agilent_SureSelectXT_Mouse_All_Exon_Kit	HiSeq2000	NCBIM37/mm9
chr11	67161375	C	T	SNP	.	Myh13	1339967	intronic	-	-	-	-	-	7-2-T	7-2	Agilent_SureSelectXT_Mouse_All_Exon_Kit	HiSeq2000	NCBIM37/mm9
chr11	68359278	C	T	SNP	.	Pik3r6	2144613	intronic	-	-	-	-	-	7-2-T	7-2	Agilent_SureSelectXT_Mouse_All_Exon_Kit	HiSeq2000	NCBIM37/mm9
chr11	69571651	G	A	SNP	.	Polr2a	98086	exonic:synonymous SNV	exon1	c.C75T	p.V25V	0.329	Tolerated	7-2-T	7-2	Agilent_SureSelectXT_Mouse_All_Exon_Kit	HiSeq2000	NCBIM37/mm9
chr11	73036590	C	T	SNP	.	Shpk	1921887	exonic:synonymous SNV	exon7	c.C1326T	p.V442V	1.000	Tolerated	7-2-T	7-2	Agilent_SureSelectXT_Mouse_All_Exon_Kit	HiSeq2000	NCBIM37/mm9
chr11	73797874	G	A	SNP	.	Olfr398	3030232	exonic:nonsynonymous SNV	exon1	c.C235T	p.P79S	0.005	Damaging	7-2-T	7-2	Agilent_SureSelectXT_Mouse_All_Exon_Kit	HiSeq2000	NCBIM37/mm9
chr11	74991761	C	T	SNP	.	Ovca2	2179725	exonic:nonsynonymous SNV	exon2	c.G313A	p.A105T	0.101	Tolerated	7-2-T	7-2	Agilent_SureSelectXT_Mouse_All_Exon_Kit	HiSeq2000	NCBIM37/mm9
chr11	76916290	C	T	SNP	.	Efcab5	2442440	intronic	-	-	-	-	-	7-2-T	7-2	Agilent_SureSelectXT_Mouse_All_Exon_Kit	HiSeq2000	NCBIM37/mm9
chr11	77796778	C	T	SNP	.	Phf12	1924057	UTR5	-	-	-	-	-	7-2-T	7-2	Agilent_SureSelectXT_Mouse_All_Exon_Kit	HiSeq2000	NCBIM37/mm9
chr11	78779182	C	T	SNP	.	Lgals9	109496	intronic	-	-	-	-	-	7-2-T	7-2	Agilent_SureSelectXT_Mouse_All_Exon_Kit	HiSeq2000	NCBIM37/mm9
chr11	82537310	C	T	SNP	.	Cct6b	1329013	intronic	-	-	-	-	-	7-2-T	7-2	Agilent_SureSelectXT_Mouse_All_Exon_Kit	HiSeq2000	NCBIM37/mm9
chr11	82717878	C	T	SNP	.	Nle1	2429770	splicing	exon9	c.829-1G>A	-	-	-	7-2-T	7-2	Agilent_SureSelectXT_Mouse_All_Exon_Kit	HiSeq2000	NCBIM37/mm9
chr11	82721599	C	T	SNP	.	Nle1	2429770	exonic:nonsynonymous SNV	exon2	c.G157A	p.A53T	0.262	Tolerated	7-2-T	7-2	Agilent_SureSelectXT_Mouse_All_Exon_Kit	HiSeq2000	NCBIM37/mm9
chr11	82842609	C	T	SNP	.	Slfn10-ps	3512288	ncRNA_exonic	-	-	-	-	-	7-2-T	7-2	Agilent_SureSelectXT_Mouse_All_Exon_Kit	HiSeq2000	NCBIM37/mm9
chr11	83068414	C	T	SNP	.	-	-	intergenic	-	-	-	-	-	7-2-T	7-2	Agilent_SureSelectXT_Mouse_All_Exon_Kit	HiSeq2000	NCBIM37/mm9
chr11	83669561	C	T	SNP	.	Hnf1b	98505	exonic:nonsynonymous SNV	exon2	c.C500T	p.A167V	0.063	Tolerated	7-2-T	7-2	Agilent_SureSelectXT_Mouse_All_Exon_Kit	HiSeq2000	NCBIM37/mm9
chr11	84092371	C	T	SNP	.	Acaca	108451	exonic:nonsynonymous SNV	exon26	c.C3364T	p.L1122F	0.002	Damaging	7-2-T	7-2	Agilent_SureSelectXT_Mouse_All_Exon_Kit	HiSeq2000	NCBIM37/mm9
chr11	87414519	C	T	SNP	.	Mtmr4	2180699	intronic	-	-	-	-	-	7-2-T	7-2	Agilent_SureSelectXT_Mouse_All_Exon_Kit	HiSeq2000	NCBIM37/mm9
chr11	87545294	C	T	SNP	.	Rnf43	2442609	exonic:nonsynonymous SNV	exon9	c.C1718T	p.T573I	0.001	Damaging	7-2-T	7-2	Agilent_SureSelectXT_Mouse_All_Exon_Kit	HiSeq2000	NCBIM37/mm9
chr11	87582331	C	T	SNP	.	Bzrap1	2450877	intronic	-	-	-	-	-	7-2-T	7-2	Agilent_SureSelectXT_Mouse_All_Exon_Kit	HiSeq2000	NCBIM37/mm9
chr11	88705531	C	T	SNP	.	Akap1	104729	intronic	-	-	-	-	-	7-2-T	7-2	Agilent_SureSelectXT_Mouse_All_Exon_Kit	HiSeq2000	NCBIM37/mm9
chr11	9175189	C	T	SNP	.	Abca13	2388707	exonic:nonsynonymous SNV	exon13	c.C1664T	p.A555V	0.001	Damaging	7-2-T	7-2	Agilent_SureSelectXT_Mouse_All_Exon_Kit	HiSeq2000	NCBIM37/mm9
chr11	94342971	C	T	SNP	.	Spata20	2183449	exonic:synonymous SNV	exon13	c.G1887A	p.E629E	1.000	Tolerated	7-2-T	7-2	Agilent_SureSelectXT_Mouse_All_Exon_Kit	HiSeq2000	NCBIM37/mm9
chr11	94643735	C	T	SNP	.	Tmem92	3034723	exonic:stopgain SNV	exon1	c.G15A	p.W5X	NA	NA	7-2-T	7-2	Agilent_SureSelectXT_Mouse_All_Exon_Kit	HiSeq2000	NCBIM37/mm9
chr11	94799879	C	T	SNP	.	Col1a1	88467	exonic:nonsynonymous SNV	exon5	c.C401T	p.P134L	0.003	Damaging	7-2-T	7-2	Agilent_SureSelectXT_Mouse_All_Exon_Kit	HiSeq2000	NCBIM37/mm9
chr11	95236292	C	T	SNP	.	Fam117a	2144564	intronic	-	-	-	-	-	7-2-T	7-2	Agilent_SureSelectXT_Mouse_All_Exon_Kit	HiSeq2000	NCBIM37/mm9
chr11	96681126	C	T	SNP	.	Nfe2l1	99421	exonic:synonymous SNV	exon4	c.G726A	p.Q242Q	0.581	Tolerated	7-2-T	7-2	Agilent_SureSelectXT_Mouse_All_Exon_Kit	HiSeq2000	NCBIM37/mm9
chr11	96883720	C	T	SNP	.	Sp6	1932575	exonic:nonsynonymous SNV	exon2	c.C944T	p.P315L	0.017	Damaging	7-2-T	7-2	Agilent_SureSelectXT_Mouse_All_Exon_Kit	HiSeq2000	NCBIM37/mm9
chr11	98690221	C	T	SNP	.	Casc3	2179723	exonic:synonymous SNV	exon10	c.C1684T	p.L562L	1.000	Tolerated	7-2-T	7-2	Agilent_SureSelectXT_Mouse_All_Exon_Kit	HiSeq2000	NCBIM37/mm9
chr11	98902990	C	T	SNP	.	Igfbp4	96439	exonic:synonymous SNV	exon1	c.C180T	p.A60A	1.000	Tolerated	7-2-T	7-2	Agilent_SureSelectXT_Mouse_All_Exon_Kit	HiSeq2000	NCBIM37/mm9
chr11	99196504	C	T	SNP	.	Krt26	2444913	intronic	-	-	-	-	-	7-2-T	7-2	Agilent_SureSelectXT_Mouse_All_Exon_Kit	HiSeq2000	NCBIM37/mm9
chr11	99235205	C	T	SNP	.	Krt28	1918093	intronic	-	-	-	-	-	7-2-T	7-2	Agilent_SureSelectXT_Mouse_All_Exon_Kit	HiSeq2000	NCBIM37/mm9
chr11	99676897	C	T	SNP	.	Gm11564	3650329	exonic:nonsynonymous SNV	exon1	c.G20A	p.G7D	0.075	Tolerated	7-2-T	7-2	Agilent_SureSelectXT_Mouse_All_Exon_Kit	HiSeq2000	NCBIM37/mm9
chr11	99735734	C	T	SNP	.	Krtap9-1	1309997	downstream	-	-	-	-	-	7-2-T	7-2	Agilent_SureSelectXT_Mouse_All_Exon_Kit	HiSeq2000	NCBIM37/mm9
chr11	99910887	C	T	SNP	.	Krt31	1309993	exonic:nonsynonymous SNV	exon3	c.G455A	p.R152Q	0.005	Damaging	7-2-T	7-2	Agilent_SureSelectXT_Mouse_All_Exon_Kit	HiSeq2000	NCBIM37/mm9
chr12	103730301	C	T	SNP	.	Golga5	1351475	exonic:stopgain SNV	exon10	c.C1792T	p.Q598X	NA	NA	7-2-T	7-2	Agilent_SureSelectXT_Mouse_All_Exon_Kit	HiSeq2000	NCBIM37/mm9
chr12	103730319	G	A	SNP	.	Golga5	1351475	exonic:nonsynonymous SNV	exon10	c.G1810A	p.E604K	0.000	Damaging	7-2-T	7-2	Agilent_SureSelectXT_Mouse_All_Exon_Kit	HiSeq2000	NCBIM37/mm9
chr12	104026347	G	A	SNP	.	Btbd7	1917858	exonic:nonsynonymous SNV	exon11	c.C2369T	p.S790F	0.000	Damaging	7-2-T	7-2	Agilent_SureSelectXT_Mouse_All_Exon_Kit	HiSeq2000	NCBIM37/mm9
chr12	112136799	T	TAAAAA	INS	.	Tecpr2	2144865	intronic	-	-	-	-	-	7-2-T	7-2	Agilent_SureSelectXT_Mouse_All_Exon_Kit	HiSeq2000	NCBIM37/mm9
chr12	113016847	G	A	SNP	.	Klc1	107978	exonic:nonsynonymous SNV	exon7	c.G923A	p.G308D	0.026	Damaging	7-2-T	7-2	Agilent_SureSelectXT_Mouse_All_Exon_Kit	HiSeq2000	NCBIM37/mm9
chr12	11466118	G	A	SNP	.	Rad51ap2	3644580	intronic	-	-	-	-	-	7-2-T	7-2	Agilent_SureSelectXT_Mouse_All_Exon_Kit	HiSeq2000	NCBIM37/mm9
chr12	117471084	G	A	SNP	.	Wdr60	2445085	exonic:synonymous SNV	exon10	c.C1515T	p.G505G	0.713	Tolerated	7-2-T	7-2	Agilent_SureSelectXT_Mouse_All_Exon_Kit	HiSeq2000	NCBIM37/mm9
chr12	16742078	G	A	SNP	.	Greb1	2149712	intronic	-	-	-	-	-	7-2-T	7-2	Agilent_SureSelectXT_Mouse_All_Exon_Kit	HiSeq2000	NCBIM37/mm9
chr12	24987779	G	A	SNP	.	-	-	intergenic	-	-	-	-	-	7-2-T	7-2	Agilent_SureSelectXT_Mouse_All_Exon_Kit	HiSeq2000	NCBIM37/mm9
chr12	29244190	G	A	SNP	.	Allc	2136971	intronic	-	-	-	-	-	7-2-T	7-2	Agilent_SureSelectXT_Mouse_All_Exon_Kit	HiSeq2000	NCBIM37/mm9
chr12	30686985	G	A	SNP	.	Pxdn	1916925	exonic:synonymous SNV	exon17	c.G2295A	p.K765K	1.000	Tolerated	7-2-T	7-2	Agilent_SureSelectXT_Mouse_All_Exon_Kit	HiSeq2000	NCBIM37/mm9
chr12	3500880	G	A	SNP	.	Asxl2	1922552	exonic:nonsynonymous SNV	exon12	c.G2765A	p.G922E	0.002	Damaging	7-2-T	7-2	Agilent_SureSelectXT_Mouse_All_Exon_Kit	HiSeq2000	NCBIM37/mm9
chr12	36722481	G	A	SNP	.	Agr2	1344405	splicing	exon3	c.140-1G>A	-	-	-	7-2-T	7-2	Agilent_SureSelectXT_Mouse_All_Exon_Kit	HiSeq2000	NCBIM37/mm9
chr12	37044000	G	A	SNP	.	Sostdc1	1913292	exonic:nonsynonymous SNV	exon2	c.G587A	p.R196K	0.113	Tolerated	7-2-T	7-2	Agilent_SureSelectXT_Mouse_All_Exon_Kit	HiSeq2000	NCBIM37/mm9
chr12	39583708	G	A	SNP	.	Etv1	99254	intronic	-	-	-	-	-	7-2-T	7-2	Agilent_SureSelectXT_Mouse_All_Exon_Kit	HiSeq2000	NCBIM37/mm9
chr12	41362680	G	A	SNP	.	Dock4	1918006	exonic:nonsynonymous SNV	exon6	c.G326A	p.G109E	1.000	Tolerated	7-2-T	7-2	Agilent_SureSelectXT_Mouse_All_Exon_Kit	HiSeq2000	NCBIM37/mm9
chr12	4873063	G	A	SNP	.	Mfsd2b	3583946	exonic:synonymous SNV	exon11	c.C1041T	p.P347P	1.000	Tolerated	7-2-T	7-2	Agilent_SureSelectXT_Mouse_All_Exon_Kit	HiSeq2000	NCBIM37/mm9
chr12	66244272	G	A	SNP	.	Mis18bp1	2145099	exonic:nonsynonymous SNV	exon9	c.C2375T	p.P792L	0.065	Tolerated	7-2-T	7-2	Agilent_SureSelectXT_Mouse_All_Exon_Kit	HiSeq2000	NCBIM37/mm9
chr12	73260901	T	C	SNP	.	Ccdc175	1921186	exonic:nonsynonymous SNV	exon5	c.A557G	p.E186G	0.009	Damaging	7-2-T	7-2	Agilent_SureSelectXT_Mouse_All_Exon_Kit	HiSeq2000	NCBIM37/mm9
chr12	73642864	T	C	SNP	.	Pcnxl4	1914958	exonic:nonsynonymous SNV	exon2	c.T458C	p.V153A	0.138	Tolerated	7-2-T	7-2	Agilent_SureSelectXT_Mouse_All_Exon_Kit	HiSeq2000	NCBIM37/mm9
chr12	89134252	G	A	SNP	.	Gm2022	3780191	UTR3	-	-	-	-	-	7-2-T	7-2	Agilent_SureSelectXT_Mouse_All_Exon_Kit	HiSeq2000	NCBIM37/mm9
chr12	89322583	A	T	SNP	.	Gm21319	5434674	intronic	-	-	-	-	-	7-2-T	7-2	Agilent_SureSelectXT_Mouse_All_Exon_Kit	HiSeq2000	NCBIM37/mm9
chr12	89322585	T	A	SNP	.	Gm21319	5434674	intronic	-	-	-	-	-	7-2-T	7-2	Agilent_SureSelectXT_Mouse_All_Exon_Kit	HiSeq2000	NCBIM37/mm9
chr12	89488570	G	A	SNP	.	Gm21319	5434674	intronic	-	-	-	-	-	7-2-T	7-2	Agilent_SureSelectXT_Mouse_All_Exon_Kit	HiSeq2000	NCBIM37/mm9
chr13	105606737	G	A	SNP	.	Cwc27	1914535	intronic	-	-	-	-	-	7-2-T	7-2	Agilent_SureSelectXT_Mouse_All_Exon_Kit	HiSeq2000	NCBIM37/mm9
chr13	105757040	G	A	SNP	.	Rgs7bp	106334	intronic	-	-	-	-	-	7-2-T	7-2	Agilent_SureSelectXT_Mouse_All_Exon_Kit	HiSeq2000	NCBIM37/mm9
chr13	105971583	C	T	SNP	.	Rnf180	1919066	exonic:nonsynonymous SNV	exon6	c.G1400A	p.S467N	0.467	Tolerated	7-2-T	7-2	Agilent_SureSelectXT_Mouse_All_Exon_Kit	HiSeq2000	NCBIM37/mm9
chr13	115806500	T	C	SNP	.	Itga1	96599	intronic	-	-	-	-	-	7-2-T	7-2	Agilent_SureSelectXT_Mouse_All_Exon_Kit	HiSeq2000	NCBIM37/mm9
chr13	11809286	G	A	SNP	.	Ryr2	99685	exonic:nonsynonymous SNV	exon46	c.C7034T	p.A2345V	0.004	Damaging	7-2-T	7-2	Agilent_SureSelectXT_Mouse_All_Exon_Kit	HiSeq2000	NCBIM37/mm9
chr13	11891989	G	A	SNP	.	Ryr2	99685	exonic:synonymous SNV	exon20	c.C2163T	p.D721D	1.000	Tolerated	7-2-T	7-2	Agilent_SureSelectXT_Mouse_All_Exon_Kit	HiSeq2000	NCBIM37/mm9
chr13	13413305	G	A	SNP	.	-	-	intergenic	-	-	-	-	-	7-2-T	7-2	Agilent_SureSelectXT_Mouse_All_Exon_Kit	HiSeq2000	NCBIM37/mm9
chr13	13818178	G	A	SNP	.	Lyst	107448	exonic:nonsynonymous SNV	exon40	c.G9371A	p.G3124E	0.000	Damaging	7-2-T	7-2	Agilent_SureSelectXT_Mouse_All_Exon_Kit	HiSeq2000	NCBIM37/mm9
chr13	14729401	G	A	SNP	.	AW209491	2145422	exonic:nonsynonymous SNV	exon2	c.G571A	p.D191N	0.008	Damaging	7-2-T	7-2	Agilent_SureSelectXT_Mouse_All_Exon_Kit	HiSeq2000	NCBIM37/mm9
chr13	17913184	G	A	SNP	.	-	-	intergenic	-	-	-	-	-	7-2-T	7-2	Agilent_SureSelectXT_Mouse_All_Exon_Kit	HiSeq2000	NCBIM37/mm9
chr13	19192406	G	A	SNP	.	Amph	103574	intronic	-	-	-	-	-	7-2-T	7-2	Agilent_SureSelectXT_Mouse_All_Exon_Kit	HiSeq2000	NCBIM37/mm9
chr13	19464539	G	A	SNP	.	Stard3nl	1923455	intronic	-	-	-	-	-	7-2-T	7-2	Agilent_SureSelectXT_Mouse_All_Exon_Kit	HiSeq2000	NCBIM37/mm9
chr13	21618433	G	A	SNP	.	Zkscan8	1913815	exonic:synonymous SNV	exon2	c.C375T	p.T125T	1.000	Tolerated	7-2-T	7-2	Agilent_SureSelectXT_Mouse_All_Exon_Kit	HiSeq2000	NCBIM37/mm9
chr13	21751119	G	A	SNP	.	Olfr1361	3031195	exonic:synonymous SNV	exon1	c.C72T	p.D24D	1.000	Tolerated	7-2-T	7-2	Agilent_SureSelectXT_Mouse_All_Exon_Kit	HiSeq2000	NCBIM37/mm9
chr13	22270703	G	A	SNP	.	Vmn1r191	2182258	exonic:nonsynonymous SNV	exon1	c.C749T	p.A250V	0.390	Tolerated	7-2-T	7-2	Agilent_SureSelectXT_Mouse_All_Exon_Kit	HiSeq2000	NCBIM37/mm9
chr13	22475331	G	A	SNP	.	Vmn1r199	2159662	exonic:nonsynonymous SNV	exon1	c.G925A	p.V309I	0.267	Tolerated	7-2-T	7-2	Agilent_SureSelectXT_Mouse_All_Exon_Kit	HiSeq2000	NCBIM37/mm9
chr13	23853926	G	A	SNP	.	Hist1h3a	2668828	exonic:synonymous SNV	exon1	c.C297T	p.A99A	NA	NA	7-2-T	7-2	Agilent_SureSelectXT_Mouse_All_Exon_Kit	HiSeq2000	NCBIM37/mm9
chr13	23993736	C	T	SNP	.	Slc17a4	2442850	intronic	-	-	-	-	-	7-2-T	7-2	Agilent_SureSelectXT_Mouse_All_Exon_Kit	HiSeq2000	NCBIM37/mm9
chr13	27335629	C	T	SNP	.	Prl3b1	97607	exonic:synonymous SNV	exon2	c.C52T	p.L18L	1.000	Tolerated	7-2-T	7-2	Agilent_SureSelectXT_Mouse_All_Exon_Kit	HiSeq2000	NCBIM37/mm9
chr13	31901002	G	A	SNP	.	Foxc1	1347466	UTR3	-	-	-	-	-	7-2-T	7-2	Agilent_SureSelectXT_Mouse_All_Exon_Kit	HiSeq2000	NCBIM37/mm9
chr13	33100645	G	A	SNP	.	Serpinb9	106603	exonic:synonymous SNV	exon4	c.G315A	p.K105K	1.000	Tolerated	7-2-T	7-2	Agilent_SureSelectXT_Mouse_All_Exon_Kit	HiSeq2000	NCBIM37/mm9
chr13	33289965	G	A	SNP	.	Serpinb9d	894667	exonic:nonsynonymous SNV	exon5	c.G547A	p.E183K	0.081	Tolerated	7-2-T	7-2	Agilent_SureSelectXT_Mouse_All_Exon_Kit	HiSeq2000	NCBIM37/mm9
chr13	37985743	A	G	SNP	.	Rreb1	2443664	exonic:nonsynonymous SNV	exon4	c.A61G	p.M21V	0.000	Damaging	7-2-T	7-2	Agilent_SureSelectXT_Mouse_All_Exon_Kit	HiSeq2000	NCBIM37/mm9
chr13	38022621	C	T	SNP	.	Rreb1	2443664	exonic:nonsynonymous SNV	exon10	c.C2086T	p.P696S	0.000	Damaging	7-2-T	7-2	Agilent_SureSelectXT_Mouse_All_Exon_Kit	HiSeq2000	NCBIM37/mm9
chr13	38022867	C	T	SNP	.	Rreb1	2443664	exonic:synonymous SNV	exon10	c.C2332T	p.L778L	1.000	Tolerated	7-2-T	7-2	Agilent_SureSelectXT_Mouse_All_Exon_Kit	HiSeq2000	NCBIM37/mm9
chr13	38023734	C	T	SNP	.	Rreb1	2443664	exonic:synonymous SNV	exon10	c.C3199T	p.L1067L	1.000	Tolerated	7-2-T	7-2	Agilent_SureSelectXT_Mouse_All_Exon_Kit	HiSeq2000	NCBIM37/mm9
chr13	41112579	G	A	SNP	.	Tmem14c	1913404	intronic	-	-	-	-	-	7-2-T	7-2	Agilent_SureSelectXT_Mouse_All_Exon_Kit	HiSeq2000	NCBIM37/mm9
chr13	41113158	C	T	SNP	.	Tmem14c	1913404	intronic	-	-	-	-	-	7-2-T	7-2	Agilent_SureSelectXT_Mouse_All_Exon_Kit	HiSeq2000	NCBIM37/mm9
chr13	46856793	C	T	SNP	.	Kif13a	1098264	exonic:nonsynonymous SNV	exon36	c.G4286A	p.G1429D	0.166	Tolerated	7-2-T	7-2	Agilent_SureSelectXT_Mouse_All_Exon_Kit	HiSeq2000	NCBIM37/mm9
chr13	46893699	G	A	SNP	.	Kif13a	1098264	intronic	-	-	-	-	-	7-2-T	7-2	Agilent_SureSelectXT_Mouse_All_Exon_Kit	HiSeq2000	NCBIM37/mm9
chr13	48609570	G	A	SNP	.	Zfp169	1915161	upstream	-	-	-	-	-	7-2-T	7-2	Agilent_SureSelectXT_Mouse_All_Exon_Kit	HiSeq2000	NCBIM37/mm9
chr13	49148142	C	T	SNP	.	Wnk2	1922857	exonic:synonymous SNV	exon24	c.G5544A	p.K1848K	1.000	Tolerated	7-2-T	7-2	Agilent_SureSelectXT_Mouse_All_Exon_Kit	HiSeq2000	NCBIM37/mm9
chr13	49156604	G	A	SNP	.	Wnk2	1922857	exonic:synonymous SNV	exon20	c.C4164T	p.A1388A	1.000	Tolerated	7-2-T	7-2	Agilent_SureSelectXT_Mouse_All_Exon_Kit	HiSeq2000	NCBIM37/mm9
chr13	49166376	C	T	SNP	.	Wnk2	1922857	exonic:nonsynonymous SNV	exon15	c.G3371A	p.R1124H	0.001	Damaging	7-2-T	7-2	Agilent_SureSelectXT_Mouse_All_Exon_Kit	HiSeq2000	NCBIM37/mm9
chr13	49711035	G	A	SNP	.	Ogn	109278	exonic:nonsynonymous SNV	exon4	c.G380A	p.R127Q	0.000	Damaging	7-2-T	7-2	Agilent_SureSelectXT_Mouse_All_Exon_Kit	HiSeq2000	NCBIM37/mm9
chr13	50399039	C	T	SNP	.	-	-	intergenic	-	-	-	-	-	7-2-T	7-2	Agilent_SureSelectXT_Mouse_All_Exon_Kit	HiSeq2000	NCBIM37/mm9
chr13	55106159	C	T	SNP	.	Unc5a	894682	intronic	-	-	-	-	-	7-2-T	7-2	Agilent_SureSelectXT_Mouse_All_Exon_Kit	HiSeq2000	NCBIM37/mm9
chr13	55113973	G	A	SNP	.	Hk3	2670962	intronic	-	-	-	-	-	7-2-T	7-2	Agilent_SureSelectXT_Mouse_All_Exon_Kit	HiSeq2000	NCBIM37/mm9
chr13	55391454	G	A	SNP	.	Nsd1	1276545	exonic:nonsynonymous SNV	exon13	c.G4807A	p.D1603N	0.071	Tolerated	7-2-T	7-2	Agilent_SureSelectXT_Mouse_All_Exon_Kit	HiSeq2000	NCBIM37/mm9
chr13	56736910	C	T	SNP	.	Tgfbi	99959	intronic	-	-	-	-	-	7-2-T	7-2	Agilent_SureSelectXT_Mouse_All_Exon_Kit	HiSeq2000	NCBIM37/mm9
chr13	56824986	C	T	SNP	.	Smad5	1328787	exonic:nonsynonymous SNV	exon2	c.C32T	p.T11I	0.001	Damaging	7-2-T	7-2	Agilent_SureSelectXT_Mouse_All_Exon_Kit	HiSeq2000	NCBIM37/mm9
chr13	59229549	G	A	SNP	.	Ntrk2	97384	exonic:synonymous SNV	exon18	c.G2301A	p.Q767Q	1.000	Tolerated	7-2-T	7-2	Agilent_SureSelectXT_Mouse_All_Exon_Kit	HiSeq2000	NCBIM37/mm9
chr13	59632467	C	T	SNP	.	Agtpbp1	2159437	exonic:synonymous SNV	exon5	c.G387A	p.E129E	1.000	Tolerated	7-2-T	7-2	Agilent_SureSelectXT_Mouse_All_Exon_Kit	HiSeq2000	NCBIM37/mm9
chr13	59828653	C	T	SNP	.	Spata31d1d	3045260	exonic:nonsynonymous SNV	exon4	c.G2428A	p.V810M	0.056	Tolerated	7-2-T	7-2	Agilent_SureSelectXT_Mouse_All_Exon_Kit	HiSeq2000	NCBIM37/mm9
chr13	59874171	C	T	SNP	.	Etohd2	1261417	ncRNA_exonic	-	-	-	-	-	7-2-T	7-2	Agilent_SureSelectXT_Mouse_All_Exon_Kit	HiSeq2000	NCBIM37/mm9
chr13	60314527	G	A	SNP	.	Gm5084	3647835	ncRNA_intronic	-	-	-	-	-	7-2-T	7-2	Agilent_SureSelectXT_Mouse_All_Exon_Kit	HiSeq2000	NCBIM37/mm9
chr13	65176406	G	A	SNP	.	Hiatl1	1913881	exonic:nonsynonymous SNV	exon7	c.C737T	p.S246L	0.003	Damaging	7-2-T	7-2	Agilent_SureSelectXT_Mouse_All_Exon_Kit	HiSeq2000	NCBIM37/mm9
chr13	65501975	C	T	SNP	.	-	-	intergenic	-	-	-	-	-	7-2-T	7-2	Agilent_SureSelectXT_Mouse_All_Exon_Kit	HiSeq2000	NCBIM37/mm9
chr13	65828845	C	G	SNP	rs51878334	-	-	intergenic	-	-	-	-	-	7-2-T	7-2	Agilent_SureSelectXT_Mouse_All_Exon_Kit	HiSeq2000	NCBIM37/mm9
chr13	66133226	C	T	SNP	.	-	-	intergenic	-	-	-	-	-	7-2-T	7-2	Agilent_SureSelectXT_Mouse_All_Exon_Kit	HiSeq2000	NCBIM37/mm9
chr13	67213144	G	A	SNP	.	Rslcan18	5433745	exonic:nonsynonymous SNV	exon2	c.C124T	p.L42F	0.153	Tolerated	7-2-T	7-2	Agilent_SureSelectXT_Mouse_All_Exon_Kit	HiSeq2000	NCBIM37/mm9
chr13	67418631	C	T	SNP	.	Zfp595	3040707	exonic:nonsynonymous SNV	exon4	c.G512A	p.G171D	0.067	Tolerated	7-2-T	7-2	Agilent_SureSelectXT_Mouse_All_Exon_Kit	HiSeq2000	NCBIM37/mm9
chr13	69645986	G	A	SNP	.	Papd7	2682295	exonic:nonsynonymous SNV	exon7	c.C517T	p.R173W	0.106	Tolerated	7-2-T	7-2	Agilent_SureSelectXT_Mouse_All_Exon_Kit	HiSeq2000	NCBIM37/mm9
chr13	69750045	G	A	SNP	.	Srd5a1	98400	exonic:synonymous SNV	exon1	c.C81T	p.L27L	1.000	Tolerated	7-2-T	7-2	Agilent_SureSelectXT_Mouse_All_Exon_Kit	HiSeq2000	NCBIM37/mm9
chr13	69769651	G	A	SNP	.	Nsun2	107252	intronic	-	-	-	-	-	7-2-T	7-2	Agilent_SureSelectXT_Mouse_All_Exon_Kit	HiSeq2000	NCBIM37/mm9
chr13	70744815	G	A	SNP	.	Ice1	-	exonic:nonsynonymous SNV	exon13	c.C2029T	p.P677S	0.069	Tolerated	7-2-T	7-2	Agilent_SureSelectXT_Mouse_All_Exon_Kit	HiSeq2000	NCBIM37/mm9
chr13	70974981	C	T	SNP	.	Adamts16	2429637	exonic:nonsynonymous SNV	exon3	c.G440A	p.G147E	0.000	Damaging	7-2-T	7-2	Agilent_SureSelectXT_Mouse_All_Exon_Kit	HiSeq2000	NCBIM37/mm9
chr13	74075825	G	A	SNP	.	Brd9	2145317	intronic	-	-	-	-	-	7-2-T	7-2	Agilent_SureSelectXT_Mouse_All_Exon_Kit	HiSeq2000	NCBIM37/mm9
chr13	75252755	C	T	SNP	.	Pcsk1	97511	exonic:nonsynonymous SNV	exon9	c.C1166T	p.A389V	0.007	Damaging	7-2-T	7-2	Agilent_SureSelectXT_Mouse_All_Exon_Kit	HiSeq2000	NCBIM37/mm9
chr13	81659687	G	A	SNP	.	Gpr98	1274784	exonic:nonsynonymous SNV	exon33	c.C7748T	p.P2583L	0.002	Damaging	7-2-T	7-2	Agilent_SureSelectXT_Mouse_All_Exon_Kit	HiSeq2000	NCBIM37/mm9
chr13	93112247	G	A	SNP	.	Msh3	109519	exonic:synonymous SNV	exon8	c.C1168T	p.L390L	1.000	Tolerated	7-2-T	7-2	Agilent_SureSelectXT_Mouse_All_Exon_Kit	HiSeq2000	NCBIM37/mm9
chr13	93238096	G	A	SNP	.	Fam151b	1921192	exonic:synonymous SNV	exon4	c.C339T	p.S113S	1.000	Tolerated	7-2-T	7-2	Agilent_SureSelectXT_Mouse_All_Exon_Kit	HiSeq2000	NCBIM37/mm9
chr13	93865090	G	A	SNP	.	Cmya5	1923719	exonic:synonymous SNV	exon2	c.C3444T	p.Y1148Y	1.000	Tolerated	7-2-T	7-2	Agilent_SureSelectXT_Mouse_All_Exon_Kit	HiSeq2000	NCBIM37/mm9
chr13	97434791	G	A	SNP	.	Hmgcr	96159	exonic:nonsynonymous SNV	exon5	c.C376T	p.P126S	0.139	Tolerated	7-2-T	7-2	Agilent_SureSelectXT_Mouse_All_Exon_Kit	HiSeq2000	NCBIM37/mm9
chr13	97932877	G	A	SNP	.	Gfm2	2444783	exonic:nonsynonymous SNV	exon13	c.G1150A	p.V384I	0.201	Tolerated	7-2-T	7-2	Agilent_SureSelectXT_Mouse_All_Exon_Kit	HiSeq2000	NCBIM37/mm9
chr13	99036466	G	A	SNP	.	Ankra2	1915808	exonic:nonsynonymous SNV	exon2	c.G265A	p.V89M	0.004	Damaging	7-2-T	7-2	Agilent_SureSelectXT_Mouse_All_Exon_Kit	HiSeq2000	NCBIM37/mm9
chr14	103555464	G	A	SNP	.	Mycbp2	2179432	exonic:synonymous SNV	exon58	c.C8877T	p.P2959P	1.000	Tolerated	7-2-T	7-2	Agilent_SureSelectXT_Mouse_All_Exon_Kit	HiSeq2000	NCBIM37/mm9
chr14	104847966	G	A	SNP	.	-	-	intergenic	-	-	-	-	-	7-2-T	7-2	Agilent_SureSelectXT_Mouse_All_Exon_Kit	HiSeq2000	NCBIM37/mm9
chr14	111370194	G	A	SNP	.	-	-	intergenic	-	-	-	-	-	7-2-T	7-2	Agilent_SureSelectXT_Mouse_All_Exon_Kit	HiSeq2000	NCBIM37/mm9
chr14	112079875	G	A	SNP	.	Slitrk5	2679448	exonic:nonsynonymous SNV	exon2	c.G1708A	p.D570N	0.053	Tolerated	7-2-T	7-2	Agilent_SureSelectXT_Mouse_All_Exon_Kit	HiSeq2000	NCBIM37/mm9
chr14	121618667	G	A	SNP	.	Farp1	2446173	intronic	-	-	-	-	-	7-2-T	7-2	Agilent_SureSelectXT_Mouse_All_Exon_Kit	HiSeq2000	NCBIM37/mm9
chr14	122018676	G	A	SNP	.	Dock9	106321	intronic	-	-	-	-	-	7-2-T	7-2	Agilent_SureSelectXT_Mouse_All_Exon_Kit	HiSeq2000	NCBIM37/mm9
chr14	25272438	G	A	SNP	.	Polr3a	2681836	exonic:synonymous SNV	exon27	c.C3549T	p.S1183S	1.000	Tolerated	7-2-T	7-2	Agilent_SureSelectXT_Mouse_All_Exon_Kit	HiSeq2000	NCBIM37/mm9
chr14	26808650	G	A	SNP	.	Duxbl1	1916048	exonic:nonsynonymous SNV	exon5	c.G823A	p.V275I	0.000	Damaging	7-2-T	7-2	Agilent_SureSelectXT_Mouse_All_Exon_Kit	HiSeq2000	NCBIM37/mm9
chr14	27087918	G	A	SNP	.	Duxbl3	3710520	exonic:nonsynonymous SNV	exon5	c.G823A	p.V275I	0.000	Damaging	7-2-T	7-2	Agilent_SureSelectXT_Mouse_All_Exon_Kit	HiSeq2000	NCBIM37/mm9
chr14	27192734	G	A	SNP	.	4933413J09Rik	1918356	ncRNA_exonic	-	-	-	-	-	7-2-T	7-2	Agilent_SureSelectXT_Mouse_All_Exon_Kit	HiSeq2000	NCBIM37/mm9
chr14	32039311	G	A	SNP	.	Sema3g	3041242	exonic:synonymous SNV	exon14	c.G1716A	p.Q572Q	1.000	Tolerated	7-2-T	7-2	Agilent_SureSelectXT_Mouse_All_Exon_Kit	HiSeq2000	NCBIM37/mm9
chr14	33473466	G	A	SNP	.	3425401B19Rik	3588196	exonic:nonsynonymous SNV	exon4	c.C3727T	p.P1243S	0.614	Tolerated	7-2-T	7-2	Agilent_SureSelectXT_Mouse_All_Exon_Kit	HiSeq2000	NCBIM37/mm9
chr14	34768969	G	A	SNP	.	Rbp3	97878	exonic:nonsynonymous SNV	exon1	c.G1687A	p.V563I	0.579	Tolerated	7-2-T	7-2	Agilent_SureSelectXT_Mouse_All_Exon_Kit	HiSeq2000	NCBIM37/mm9
chr14	44540591	G	A	SNP	.	Ang3	-	UTR3	-	-	-	-	-	7-2-T	7-2	Agilent_SureSelectXT_Mouse_All_Exon_Kit	HiSeq2000	NCBIM37/mm9
chr14	49278894	C	T	SNP	.	Otx2	97451	exonic:synonymous SNV	exon3	c.G357A	p.R119R	1.000	Tolerated	7-2-T	7-2	Agilent_SureSelectXT_Mouse_All_Exon_Kit	HiSeq2000	NCBIM37/mm9
chr14	51153689	G	A	SNP	.	Olfr743	3030577	exonic:nonsynonymous SNV	exon1	c.G601A	p.V201I	0.211	Tolerated	7-2-T	7-2	Agilent_SureSelectXT_Mouse_All_Exon_Kit	HiSeq2000	NCBIM37/mm9
chr14	51571218	G	A	SNP	.	Pnp	97365	exonic:synonymous SNV	exon6	c.G792A	p.G264G	1.000	Tolerated	7-2-T	7-2	Agilent_SureSelectXT_Mouse_All_Exon_Kit	HiSeq2000	NCBIM37/mm9
chr14	52034030	A	C	SNP	.	Vmn2r88	1316662	exonic:synonymous SNV	exon3	c.A1149C	p.T383T	0.231	Tolerated	7-2-T	7-2	Agilent_SureSelectXT_Mouse_All_Exon_Kit	HiSeq2000	NCBIM37/mm9
chr14	52034043	G	T	SNP	.	Vmn2r88	1316662	exonic:nonsynonymous SNV	exon3	c.G1162T	p.A388S	0.153	Tolerated	7-2-T	7-2	Agilent_SureSelectXT_Mouse_All_Exon_Kit	HiSeq2000	NCBIM37/mm9
chr14	52034086	A	G	SNP	rs30949624	Vmn2r88	1316662	exonic:nonsynonymous SNV	exon3	c.A1205G	p.N402S	0.081	Tolerated	7-2-T	7-2	Agilent_SureSelectXT_Mouse_All_Exon_Kit	HiSeq2000	NCBIM37/mm9
chr14	52034090	G	A	SNP	rs30571687	Vmn2r88	1316662	exonic:synonymous SNV	exon3	c.G1209A	p.L403L	0.535	Tolerated	7-2-T	7-2	Agilent_SureSelectXT_Mouse_All_Exon_Kit	HiSeq2000	NCBIM37/mm9
chr14	54286022	G	A	SNP	.	-	-	intergenic	-	-	-	-	-	7-2-T	7-2	Agilent_SureSelectXT_Mouse_All_Exon_Kit	HiSeq2000	NCBIM37/mm9
chr14	55161170	G	A	SNP	.	Haus4	1261794	intronic	-	-	-	-	-	7-2-T	7-2	Agilent_SureSelectXT_Mouse_All_Exon_Kit	HiSeq2000	NCBIM37/mm9
chr14	55687069	G	A	SNP	.	Zfhx2	2686934	exonic:nonsynonymous SNV	exon7	c.C2993T	p.A998V	0.074	Tolerated	7-2-T	7-2	Agilent_SureSelectXT_Mouse_All_Exon_Kit	HiSeq2000	NCBIM37/mm9
chr14	55728917	G	A	SNP	.	Jph4	2443113	exonic:nonsynonymous SNV	exon4	c.C1267T	p.P423S	0.002	Damaging	7-2-T	7-2	Agilent_SureSelectXT_Mouse_All_Exon_Kit	HiSeq2000	NCBIM37/mm9
chr14	56213298	C	T	SNP	.	Rnf31	1934704	exonic:synonymous SNV	exon6	c.C789T	p.S263S	1.000	Tolerated	7-2-T	7-2	Agilent_SureSelectXT_Mouse_All_Exon_Kit	HiSeq2000	NCBIM37/mm9
chr14	56327783	G	A	SNP	.	Tgm1	98730	exonic:nonsynonymous SNV	exon8	c.C1232T	p.T411I	0.016	Damaging	7-2-T	7-2	Agilent_SureSelectXT_Mouse_All_Exon_Kit	HiSeq2000	NCBIM37/mm9
chr14	56362511	G	A	SNP	.	Dhrs1	1196314	exonic:nonsynonymous SNV	exon3	c.C278T	p.A93V	0.192	Tolerated	7-2-T	7-2	Agilent_SureSelectXT_Mouse_All_Exon_Kit	HiSeq2000	NCBIM37/mm9
chr14	56629801	G	A	SNP	.	Gm5801	3646055	ncRNA_exonic	-	-	-	-	-	7-2-T	7-2	Agilent_SureSelectXT_Mouse_All_Exon_Kit	HiSeq2000	NCBIM37/mm9
chr14	57297702	C	T	SNP	.	Mphosph8	1922589	intronic	-	-	-	-	-	7-2-T	7-2	Agilent_SureSelectXT_Mouse_All_Exon_Kit	HiSeq2000	NCBIM37/mm9
chr14	57654928	G	A	SNP	.	Gja3	95714	exonic:nonsynonymous SNV	exon2	c.C823T	p.P275S	0.073	Tolerated	7-2-T	7-2	Agilent_SureSelectXT_Mouse_All_Exon_Kit	HiSeq2000	NCBIM37/mm9
chr14	58564224	G	A	SNP	.	Micu2	1915764	exonic:nonsynonymous SNV	exon5	c.C503T	p.T168I	0.081	Tolerated	7-2-T	7-2	Agilent_SureSelectXT_Mouse_All_Exon_Kit	HiSeq2000	NCBIM37/mm9
chr14	60861370	G	A	SNP	.	Nupl1	1919094	intronic	-	-	-	-	-	7-2-T	7-2	Agilent_SureSelectXT_Mouse_All_Exon_Kit	HiSeq2000	NCBIM37/mm9
chr14	60912398	G	A	SNP	.	Mtmr6	2145637	intronic	-	-	-	-	-	7-2-T	7-2	Agilent_SureSelectXT_Mouse_All_Exon_Kit	HiSeq2000	NCBIM37/mm9
chr14	61405170	C	T	SNP	.	Mipep	1917728	intronic	-	-	-	-	-	7-2-T	7-2	Agilent_SureSelectXT_Mouse_All_Exon_Kit	HiSeq2000	NCBIM37/mm9
chr14	64641306	G	A	SNP	.	Rp1l1	2384303	exonic:nonsynonymous SNV	exon2	c.G559A	p.A187T	0.490	Tolerated	7-2-T	7-2	Agilent_SureSelectXT_Mouse_All_Exon_Kit	HiSeq2000	NCBIM37/mm9
chr14	67453050	G	A	SNP	.	Dpysl2	1349763	exonic:synonymous SNV	exon4	c.C477T	p.H159H	0.316	Tolerated	7-2-T	7-2	Agilent_SureSelectXT_Mouse_All_Exon_Kit	HiSeq2000	NCBIM37/mm9
chr14	71038653	G	A	SNP	.	Fgf17	1202401	exonic:nonsynonymous SNV	exon3	c.C206T	p.T69I	0.035	Damaging	7-2-T	7-2	Agilent_SureSelectXT_Mouse_All_Exon_Kit	HiSeq2000	NCBIM37/mm9
chr14	74197000	G	A	SNP	.	-	-	intergenic	-	-	-	-	-	7-2-T	7-2	Agilent_SureSelectXT_Mouse_All_Exon_Kit	HiSeq2000	NCBIM37/mm9
chr14	78996560	G	A	SNP	.	Dgkh	2444188	exonic:nonsynonymous SNV	exon18	c.C2153T	p.A718V	0.373	Tolerated	7-2-T	7-2	Agilent_SureSelectXT_Mouse_All_Exon_Kit	HiSeq2000	NCBIM37/mm9
chr14	79612884	G	A	SNP	.	Zfp957	2145729	exonic:synonymous SNV	exon3	c.C1281T	p.R427R	0.318	Tolerated	7-2-T	7-2	Agilent_SureSelectXT_Mouse_All_Exon_Kit	HiSeq2000	NCBIM37/mm9
chr14	80003293	G	A	SNP	.	Sugt1	1915205	exonic:synonymous SNV	exon7	c.G399A	p.V133V	1.000	Tolerated	7-2-T	7-2	Agilent_SureSelectXT_Mouse_All_Exon_Kit	HiSeq2000	NCBIM37/mm9
chr14	8747833	C	T	SNP	.	Flnb	2446089	exonic:synonymous SNV	exon26	c.C4449T	p.Y1483Y	1.000	Tolerated	7-2-T	7-2	Agilent_SureSelectXT_Mouse_All_Exon_Kit	HiSeq2000	NCBIM37/mm9
chr14	9003834	C	T	SNP	.	Pdhb	1915513	exonic:nonsynonymous SNV	exon4	c.G214A	p.G72S	0.001	Damaging	7-2-T	7-2	Agilent_SureSelectXT_Mouse_All_Exon_Kit	HiSeq2000	NCBIM37/mm9
chr14	90297016	G	A	SNP	.	Gm5088	-	ncRNA_exonic	-	-	-	0.040	Damaging	7-2-T	7-2	Agilent_SureSelectXT_Mouse_All_Exon_Kit	HiSeq2000	NCBIM37/mm9
chr14	9062765	C	T	SNP	.	Acox2	1934852	exonic:nonsynonymous SNV	exon14	c.G1891A	p.D631N	0.000	Damaging	7-2-T	7-2	Agilent_SureSelectXT_Mouse_All_Exon_Kit	HiSeq2000	NCBIM37/mm9
chr14	9200969	C	T	SNP	.	Oit1	1201784	intronic	-	-	-	-	-	7-2-T	7-2	Agilent_SureSelectXT_Mouse_All_Exon_Kit	HiSeq2000	NCBIM37/mm9
chr14	98567878	C	T	SNP	.	Dach1	1277991	exonic:synonymous SNV	exon1	c.G651A	p.G217G	1.000	Tolerated	7-2-T	7-2	Agilent_SureSelectXT_Mouse_All_Exon_Kit	HiSeq2000	NCBIM37/mm9
chr15	100628424	G	A	SNP	.	Slc4a8	1928745	exonic:synonymous SNV	exon14	c.G1653A	p.K551K	1.000	Tolerated	7-2-T	7-2	Agilent_SureSelectXT_Mouse_All_Exon_Kit	HiSeq2000	NCBIM37/mm9
chr15	100630188	G	A	SNP	.	Slc4a8	1928745	intronic	-	-	-	-	-	7-2-T	7-2	Agilent_SureSelectXT_Mouse_All_Exon_Kit	HiSeq2000	NCBIM37/mm9
chr15	101041287	G	A	SNP	.	Acvr1b	1338944	exonic:synonymous SNV	exon9	c.G1512A	p.K504K	1.000	Tolerated	7-2-T	7-2	Agilent_SureSelectXT_Mouse_All_Exon_Kit	HiSeq2000	NCBIM37/mm9
chr15	101542864	G	A	SNP	.	Krt5	96702	exonic:synonymous SNV	exon1	c.C378T	p.F126F	0.861	Tolerated	7-2-T	7-2	Agilent_SureSelectXT_Mouse_All_Exon_Kit	HiSeq2000	NCBIM37/mm9
chr15	101941288	G	A	SNP	.	Tenc1	2387586	intronic	-	-	-	-	-	7-2-T	7-2	Agilent_SureSelectXT_Mouse_All_Exon_Kit	HiSeq2000	NCBIM37/mm9
chr15	102841214	G	A	SNP	.	Hoxc6	96197	exonic:synonymous SNV	exon2	c.G450A	p.R150R	1.000	Tolerated	7-2-T	7-2	Agilent_SureSelectXT_Mouse_All_Exon_Kit	HiSeq2000	NCBIM37/mm9
chr15	103320525	G	A	SNP	.	Nckap1l	1926063	intronic	-	-	-	-	-	7-2-T	7-2	Agilent_SureSelectXT_Mouse_All_Exon_Kit	HiSeq2000	NCBIM37/mm9
chr15	44356811	C	T	SNP	.	Pkhd1l1	2183153	exonic:synonymous SNV	exon33	c.C4017T	p.G1339G	1.000	Tolerated	7-2-T	7-2	Agilent_SureSelectXT_Mouse_All_Exon_Kit	HiSeq2000	NCBIM37/mm9
chr15	47498068	G	A	SNP	.	Csmd3	2386403	exonic:synonymous SNV	exon50	c.C7881T	p.C2627C	1.000	Tolerated	7-2-T	7-2	Agilent_SureSelectXT_Mouse_All_Exon_Kit	HiSeq2000	NCBIM37/mm9
chr15	4868188	C	T	SNP	.	Mroh2b	1921905	intronic	-	-	-	-	-	7-2-T	7-2	Agilent_SureSelectXT_Mouse_All_Exon_Kit	HiSeq2000	NCBIM37/mm9
chr15	50596994	G	A	SNP	.	Trps1	1927616	intronic	-	-	-	-	-	7-2-T	7-2	Agilent_SureSelectXT_Mouse_All_Exon_Kit	HiSeq2000	NCBIM37/mm9
chr15	50662542	G	A	SNP	.	Trps1	1927616	exonic:synonymous SNV	exon3	c.C1890T	p.L630L	1.000	Tolerated	7-2-T	7-2	Agilent_SureSelectXT_Mouse_All_Exon_Kit	HiSeq2000	NCBIM37/mm9
chr15	58775123	G	A	SNP	.	Mtss1	2384818	exonic:synonymous SNV	exon14	c.C2100T	p.G700G	1.000	Tolerated	7-2-T	7-2	Agilent_SureSelectXT_Mouse_All_Exon_Kit	HiSeq2000	NCBIM37/mm9
chr15	58796032	G	A	SNP	.	Mtss1	2384818	intronic	-	-	-	-	-	7-2-T	7-2	Agilent_SureSelectXT_Mouse_All_Exon_Kit	HiSeq2000	NCBIM37/mm9
chr15	63747550	C	T	SNP	.	Gsdmcl-ps	-	ncRNA_exonic	-	-	-	-	-	7-2-T	7-2	Agilent_SureSelectXT_Mouse_All_Exon_Kit	HiSeq2000	NCBIM37/mm9
chr15	65719652	G	A	SNP	.	Oc90	1313269	intronic	-	-	-	-	-	7-2-T	7-2	Agilent_SureSelectXT_Mouse_All_Exon_Kit	HiSeq2000	NCBIM37/mm9
chr15	66561244	G	A	SNP	.	Tg	98733	exonic:synonymous SNV	exon27	c.G5397A	p.Q1799Q	0.538	Tolerated	7-2-T	7-2	Agilent_SureSelectXT_Mouse_All_Exon_Kit	HiSeq2000	NCBIM37/mm9
chr15	66776408	G	A	SNP	.	Ndrg1	1341799	intronic	-	-	-	-	-	7-2-T	7-2	Agilent_SureSelectXT_Mouse_All_Exon_Kit	HiSeq2000	NCBIM37/mm9
chr15	71737035	G	A	SNP	.	Col22a1	1916950	intronic	-	-	-	-	-	7-2-T	7-2	Agilent_SureSelectXT_Mouse_All_Exon_Kit	HiSeq2000	NCBIM37/mm9
chr15	75779183	G	A	SNP	.	Zfp623	1926084	UTR3	-	-	-	-	-	7-2-T	7-2	Agilent_SureSelectXT_Mouse_All_Exon_Kit	HiSeq2000	NCBIM37/mm9
chr15	75917607	C	T	SNP	.	Nrbp2	2385017	intronic	-	-	-	-	-	7-2-T	7-2	Agilent_SureSelectXT_Mouse_All_Exon_Kit	HiSeq2000	NCBIM37/mm9
chr15	76005636	G	A	SNP	.	Plec	1277961	exonic:synonymous SNV	exon32	c.C10125T	p.T3375T	1.000	Tolerated	7-2-T	7-2	Agilent_SureSelectXT_Mouse_All_Exon_Kit	HiSeq2000	NCBIM37/mm9
chr15	76011942	G	A	SNP	.	Plec	1277961	exonic:synonymous SNV	exon31	c.C3952T	p.L1318L	1.000	Tolerated	7-2-T	7-2	Agilent_SureSelectXT_Mouse_All_Exon_Kit	HiSeq2000	NCBIM37/mm9
chr15	76015850	G	A	SNP	.	Plec	1277961	exonic:synonymous SNV	exon25	c.C2671T	p.L891L	1.000	Tolerated	7-2-T	7-2	Agilent_SureSelectXT_Mouse_All_Exon_Kit	HiSeq2000	NCBIM37/mm9
chr15	76127615	A	G	SNP	.	Oplah	1922725	exonic:nonsynonymous SNV	exon25	c.T3554C	p.V1185A	0.025	Damaging	7-2-T	7-2	Agilent_SureSelectXT_Mouse_All_Exon_Kit	HiSeq2000	NCBIM37/mm9
chr15	76425855	G	A	SNP	.	Adck5	2679274	exonic:nonsynonymous SNV	exon14	c.G1609A	p.E537K	0.077	Tolerated	7-2-T	7-2	Agilent_SureSelectXT_Mouse_All_Exon_Kit	HiSeq2000	NCBIM37/mm9
chr15	76433516	G	A	SNP	.	Cpsf1	2679722	exonic:nonsynonymous SNV	exon5	c.C487T	p.P163S	0.000	Damaging	7-2-T	7-2	Agilent_SureSelectXT_Mouse_All_Exon_Kit	HiSeq2000	NCBIM37/mm9
chr15	76491965	C	T	SNP	.	Kifc2	109187	exonic:nonsynonymous SNV	exon4	c.C386T	p.A129V	0.000	Damaging	7-2-T	7-2	Agilent_SureSelectXT_Mouse_All_Exon_Kit	HiSeq2000	NCBIM37/mm9
chr15	76532468	G	A	SNP	.	Mfsd3	1916822	exonic:nonsynonymous SNV	exon1	c.G370A	p.V124M	0.110	Tolerated	7-2-T	7-2	Agilent_SureSelectXT_Mouse_All_Exon_Kit	HiSeq2000	NCBIM37/mm9
chr15	78866260	C	A	SNP	.	Gcat	1349389	exonic:nonsynonymous SNV	exon5	c.C621A	p.D207E	0.257	Tolerated	7-2-T	7-2	Agilent_SureSelectXT_Mouse_All_Exon_Kit	HiSeq2000	NCBIM37/mm9
chr15	80225946	G	A	SNP	.	Cacna1i	2178051	exonic:nonsynonymous SNV	exon37	c.G6457A	p.A2153T	0.054	Tolerated	7-2-T	7-2	Agilent_SureSelectXT_Mouse_All_Exon_Kit	HiSeq2000	NCBIM37/mm9
chr15	80857599	G	A	SNP	.	Mkl1	2384495	intronic	-	-	-	-	-	7-2-T	7-2	Agilent_SureSelectXT_Mouse_All_Exon_Kit	HiSeq2000	NCBIM37/mm9
chr15	82070283	G	A	SNP	.	Cenpm	1913820	intronic	-	-	-	-	-	7-2-T	7-2	Agilent_SureSelectXT_Mouse_All_Exon_Kit	HiSeq2000	NCBIM37/mm9
chr15	83164859	G	A	SNP	.	Arfgap3	1913501	intronic	-	-	-	-	-	7-2-T	7-2	Agilent_SureSelectXT_Mouse_All_Exon_Kit	HiSeq2000	NCBIM37/mm9
chr15	84765616	G	A	SNP	.	Nup50	1351502	exonic:synonymous SNV	exon5	c.G660A	p.E220E	0.595	Tolerated	7-2-T	7-2	Agilent_SureSelectXT_Mouse_All_Exon_Kit	HiSeq2000	NCBIM37/mm9
chr15	88932390	G	A	SNP	.	Tubgcp6	2146071	intronic	-	-	-	-	-	7-2-T	7-2	Agilent_SureSelectXT_Mouse_All_Exon_Kit	HiSeq2000	NCBIM37/mm9
chr15	88988734	G	A	SNP	.	Plxnb2	2154239	exonic:nonsynonymous SNV	exon31	c.C4676T	p.T1559I	0.000	Damaging	7-2-T	7-2	Agilent_SureSelectXT_Mouse_All_Exon_Kit	HiSeq2000	NCBIM37/mm9
chr15	88992381	G	A	SNP	.	Plxnb2	2154239	intronic	-	-	-	-	-	7-2-T	7-2	Agilent_SureSelectXT_Mouse_All_Exon_Kit	HiSeq2000	NCBIM37/mm9
chr15	89414796	G	A	SNP	.	Rabl2	1915958	exonic:nonsynonymous SNV	exon6	c.C323T	p.T108I	0.000	Damaging	7-2-T	7-2	Agilent_SureSelectXT_Mouse_All_Exon_Kit	HiSeq2000	NCBIM37/mm9
chr15	91076138	G	A	SNP	.	-	-	intergenic	-	-	-	0.034	Damaging	7-2-T	7-2	Agilent_SureSelectXT_Mouse_All_Exon_Kit	HiSeq2000	NCBIM37/mm9
chr15	91711110	G	A	SNP	.	Muc19	2676278	exonic:nonsynonymous SNV	exon11	c.G1154A	p.C385Y	0.000	Damaging	7-2-T	7-2	Agilent_SureSelectXT_Mouse_All_Exon_Kit	HiSeq2000	NCBIM37/mm9
chr15	92140421	G	A	SNP	.	Cntn1	105980	exonic:nonsynonymous SNV	exon20	c.G2461A	p.V821M	0.022	Damaging	7-2-T	7-2	Agilent_SureSelectXT_Mouse_All_Exon_Kit	HiSeq2000	NCBIM37/mm9
chr15	96419325	G	A	SNP	.	Slc38a1	2145895	intronic	-	-	-	-	-	7-2-T	7-2	Agilent_SureSelectXT_Mouse_All_Exon_Kit	HiSeq2000	NCBIM37/mm9
chr15	97697539	G	A	SNP	.	Vdr	103076	intronic	-	-	-	-	-	7-2-T	7-2	Agilent_SureSelectXT_Mouse_All_Exon_Kit	HiSeq2000	NCBIM37/mm9
chr15	98170580	G	A	SNP	.	Olfr284	3030118	exonic:nonsynonymous SNV	exon1	c.C791T	p.S264F	0.005	Damaging	7-2-T	7-2	Agilent_SureSelectXT_Mouse_All_Exon_Kit	HiSeq2000	NCBIM37/mm9
chr15	98557001	G	A	SNP	.	Fkbp11	1913370	intronic	-	-	-	-	-	7-2-T	7-2	Agilent_SureSelectXT_Mouse_All_Exon_Kit	HiSeq2000	NCBIM37/mm9
chr15	98670752	G	A	SNP	.	Kmt2d	2682319	exonic:nonsynonymous SNV	exon49	c.C14893T	p.P4965S	0.299	Tolerated	7-2-T	7-2	Agilent_SureSelectXT_Mouse_All_Exon_Kit	HiSeq2000	NCBIM37/mm9
chr15	98692407	G	A	SNP	.	Kmt2d	2682319	exonic:stopgain SNV	exon12	c.C3400T	p.Q1134X	NA	NA	7-2-T	7-2	Agilent_SureSelectXT_Mouse_All_Exon_Kit	HiSeq2000	NCBIM37/mm9
chr15	99010999	C	T	SNP	.	Spats2	1919822	intronic	-	-	-	-	-	7-2-T	7-2	Agilent_SureSelectXT_Mouse_All_Exon_Kit	HiSeq2000	NCBIM37/mm9
chr15	99056973	G	A	SNP	.	Kcnh3	1341723	splicing	exon2	c.310+1G>A	-	-	-	7-2-T	7-2	Agilent_SureSelectXT_Mouse_All_Exon_Kit	HiSeq2000	NCBIM37/mm9
chr15	99820751	G	C	SNP	.	Larp4	2443114	exonic:nonsynonymous SNV	exon5	c.G237C	p.L79F	0.000	Damaging	7-2-T	7-2	Agilent_SureSelectXT_Mouse_All_Exon_Kit	HiSeq2000	NCBIM37/mm9
chr16	14096071	C	T	SNP	.	2900011O08Rik	1914504	exonic:nonsynonymous SNV	exon5	c.C491T	p.T164I	0.057	Tolerated	7-2-T	7-2	Agilent_SureSelectXT_Mouse_All_Exon_Kit	HiSeq2000	NCBIM37/mm9
chr16	14459970	C	T	SNP	.	Abcc1	102676	exonic:nonsynonymous SNV	exon22	c.C2980T	p.L994F	0.065	Tolerated	7-2-T	7-2	Agilent_SureSelectXT_Mouse_All_Exon_Kit	HiSeq2000	NCBIM37/mm9
chr16	15678308	C	T	SNP	.	Prkdc	104779	exonic:synonymous SNV	exon21	c.C2269T	p.L757L	1.000	Tolerated	7-2-T	7-2	Agilent_SureSelectXT_Mouse_All_Exon_Kit	HiSeq2000	NCBIM37/mm9
chr16	15888627	C	T	SNP	.	Cebpd	103573	UTR3	-	-	-	-	-	7-2-T	7-2	Agilent_SureSelectXT_Mouse_All_Exon_Kit	HiSeq2000	NCBIM37/mm9
chr16	16475282	C	T	SNP	.	Fgd4	2183747	intronic	-	-	-	-	-	7-2-T	7-2	Agilent_SureSelectXT_Mouse_All_Exon_Kit	HiSeq2000	NCBIM37/mm9
chr16	17354990	C	T	SNP	.	Pi4ka	2448506	exonic:synonymous SNV	exon15	c.G1620A	p.R540R	1.000	Tolerated	7-2-T	7-2	Agilent_SureSelectXT_Mouse_All_Exon_Kit	HiSeq2000	NCBIM37/mm9
chr16	18623469	C	T	SNP	.	Sept5	1195461	exonic:synonymous SNV	exon9	c.G759A	p.V253V	1.000	Tolerated	7-2-T	7-2	Agilent_SureSelectXT_Mouse_All_Exon_Kit	HiSeq2000	NCBIM37/mm9
chr16	19066412	C	T	SNP	.	-	-	intergenic	-	-	-	-	-	7-2-T	7-2	Agilent_SureSelectXT_Mouse_All_Exon_Kit	HiSeq2000	NCBIM37/mm9
chr16	20734747	C	T	SNP	.	Chrd	1313268	intronic	-	-	-	-	-	7-2-T	7-2	Agilent_SureSelectXT_Mouse_All_Exon_Kit	HiSeq2000	NCBIM37/mm9
chr16	21456250	C	T	SNP	.	Vps8	2146407	intronic	-	-	-	-	-	7-2-T	7-2	Agilent_SureSelectXT_Mouse_All_Exon_Kit	HiSeq2000	NCBIM37/mm9
chr16	24971923	C	T	SNP	.	Lpp	2441849	exonic:synonymous SNV	exon6	c.C1045T	p.L349L	1.000	Tolerated	7-2-T	7-2	Agilent_SureSelectXT_Mouse_All_Exon_Kit	HiSeq2000	NCBIM37/mm9
chr16	32753950	C	T	SNP	.	Muc4	2153525	exonic:nonsynonymous SNV	exon3	c.C3739T	p.P1247S	0.130	Tolerated	7-2-T	7-2	Agilent_SureSelectXT_Mouse_All_Exon_Kit	HiSeq2000	NCBIM37/mm9
chr16	32753960	C	A	SNP	.	Muc4	2153525	exonic:nonsynonymous SNV	exon3	c.C3749A	p.T1250N	0.017	Damaging	7-2-T	7-2	Agilent_SureSelectXT_Mouse_All_Exon_Kit	HiSeq2000	NCBIM37/mm9
chr16	32754054	T	G	SNP	.	Muc4	2153525	exonic:synonymous SNV	exon3	c.T3843G	p.G1281G	1.000	Tolerated	7-2-T	7-2	Agilent_SureSelectXT_Mouse_All_Exon_Kit	HiSeq2000	NCBIM37/mm9
chr16	32754076	C	T	SNP	.	Muc4	2153525	exonic:nonsynonymous SNV	exon3	c.C3865T	p.P1289S	0.017	Damaging	7-2-T	7-2	Agilent_SureSelectXT_Mouse_All_Exon_Kit	HiSeq2000	NCBIM37/mm9
chr16	32754080	T	G	SNP	.	Muc4	2153525	exonic:nonsynonymous SNV	exon3	c.T3869G	p.I1290S	0.626	Tolerated	7-2-T	7-2	Agilent_SureSelectXT_Mouse_All_Exon_Kit	HiSeq2000	NCBIM37/mm9
chr16	32754165	A	T	SNP	.	Muc4	2153525	exonic:synonymous SNV	exon3	c.A3954T	p.T1318T	1.000	Tolerated	7-2-T	7-2	Agilent_SureSelectXT_Mouse_All_Exon_Kit	HiSeq2000	NCBIM37/mm9
chr16	32755943	G	C	SNP	.	Muc4	2153525	exonic:nonsynonymous SNV	exon4	c.G5730C	p.L1910F	0.009	Damaging	7-2-T	7-2	Agilent_SureSelectXT_Mouse_All_Exon_Kit	HiSeq2000	NCBIM37/mm9
chr16	33005702	C	T	SNP	.	Lrch3	1917394	intronic	-	-	-	-	-	7-2-T	7-2	Agilent_SureSelectXT_Mouse_All_Exon_Kit	HiSeq2000	NCBIM37/mm9
chr16	35658600	C	T	SNP	.	Sema5b	107555	exonic:synonymous SNV	exon13	c.C1707T	p.D569D	1.000	Tolerated	7-2-T	7-2	Agilent_SureSelectXT_Mouse_All_Exon_Kit	HiSeq2000	NCBIM37/mm9
chr16	36757250	G	A	SNP	.	Slc15a2	1890457	exonic:synonymous SNV	exon15	c.C1332T	p.N444N	1.000	Tolerated	7-2-T	7-2	Agilent_SureSelectXT_Mouse_All_Exon_Kit	HiSeq2000	NCBIM37/mm9
chr16	37094139	C	T	SNP	.	Polq	2155399	exonic:nonsynonymous SNV	exon29	c.C7445T	p.P2482L	0.020	Damaging	7-2-T	7-2	Agilent_SureSelectXT_Mouse_All_Exon_Kit	HiSeq2000	NCBIM37/mm9
chr16	37188755	C	T	SNP	.	Stxbp5l	2443815	exonic:synonymous SNV	exon19	c.G2007A	p.K669K	1.000	Tolerated	7-2-T	7-2	Agilent_SureSelectXT_Mouse_All_Exon_Kit	HiSeq2000	NCBIM37/mm9
chr16	38518557	C	T	SNP	.	Timmdc1	1922139	exonic:nonsynonymous SNV	exon2	c.G254A	p.G85D	0.065	Tolerated	7-2-T	7-2	Agilent_SureSelectXT_Mouse_All_Exon_Kit	HiSeq2000	NCBIM37/mm9
chr16	44089164	C	T	SNP	.	Atp6v1a	1201780	exonic:nonsynonymous SNV	exon14	c.G1616A	p.G539E	0.082	Tolerated	7-2-T	7-2	Agilent_SureSelectXT_Mouse_All_Exon_Kit	HiSeq2000	NCBIM37/mm9
chr16	4551272	C	T	SNP	.	Tfap4	103239	exonic:synonymous SNV	exon4	c.G483A	p.Q161Q	1.000	Tolerated	7-2-T	7-2	Agilent_SureSelectXT_Mouse_All_Exon_Kit	HiSeq2000	NCBIM37/mm9
chr16	45965234	C	T	SNP	.	Plcxd2	3647874	exonic:nonsynonymous SNV	exon4	c.G920A	p.G307D	0.003	Damaging	7-2-T	7-2	Agilent_SureSelectXT_Mouse_All_Exon_Kit	HiSeq2000	NCBIM37/mm9
chr16	4764914	C	T	SNP	.	Hmox2	109373	exonic:synonymous SNV	exon4	c.C510T	p.A170A	1.000	Tolerated	7-2-T	7-2	Agilent_SureSelectXT_Mouse_All_Exon_Kit	HiSeq2000	NCBIM37/mm9
chr16	48927735	C	T	SNP	.	Dzip3	1917433	exonic:nonsynonymous SNV	exon31	c.G3424A	p.E1142K	0.050	Damaging	7-2-T	7-2	Agilent_SureSelectXT_Mouse_All_Exon_Kit	HiSeq2000	NCBIM37/mm9
chr16	5106936	C	T	SNP	.	Ppl	1194898	exonic:synonymous SNV	exon4	c.G357A	p.G119G	0.605	Tolerated	7-2-T	7-2	Agilent_SureSelectXT_Mouse_All_Exon_Kit	HiSeq2000	NCBIM37/mm9
chr16	56254375	C	T	SNP	.	Impg2	3044955	intronic	-	-	-	-	-	7-2-T	7-2	Agilent_SureSelectXT_Mouse_All_Exon_Kit	HiSeq2000	NCBIM37/mm9
chr16	60060061	G	A	SNP	.	Epha6	108034	intronic	-	-	-	-	-	7-2-T	7-2	Agilent_SureSelectXT_Mouse_All_Exon_Kit	HiSeq2000	NCBIM37/mm9
chr16	63583362	C	T	SNP	.	Epha3	99612	exonic:nonsynonymous SNV	exon13	c.G2201A	p.G734D	0.000	Damaging	7-2-T	7-2	Agilent_SureSelectXT_Mouse_All_Exon_Kit	HiSeq2000	NCBIM37/mm9
chr16	63773015	A	G	SNP	.	Epha3	99612	exonic:nonsynonymous SNV	exon3	c.T535C	p.F179L	0.024	Damaging	7-2-T	7-2	Agilent_SureSelectXT_Mouse_All_Exon_Kit	HiSeq2000	NCBIM37/mm9
chr16	87489052	C	T	SNP	.	Cct8	107183	exonic:synonymous SNV	exon7	c.G762A	p.K254K	1.000	Tolerated	7-2-T	7-2	Agilent_SureSelectXT_Mouse_All_Exon_Kit	HiSeq2000	NCBIM37/mm9
chr16	92099970	C	T	SNP	.	Mrps6	2153111	exonic:synonymous SNV	exon2	c.C177T	p.S59S	0.895	Tolerated	7-2-T	7-2	Agilent_SureSelectXT_Mouse_All_Exon_Kit	HiSeq2000	NCBIM37/mm9
chr16	93906259	C	T	SNP	.	Chaf1b	1314881	exonic:synonymous SNV	exon14	c.C1716T	p.V572V	1.000	Tolerated	7-2-T	7-2	Agilent_SureSelectXT_Mouse_All_Exon_Kit	HiSeq2000	NCBIM37/mm9
chr16	94984204	C	T	SNP	.	Kcnj6	104781	exonic:synonymous SNV	exon4	c.G1041A	p.G347G	1.000	Tolerated	7-2-T	7-2	Agilent_SureSelectXT_Mouse_All_Exon_Kit	HiSeq2000	NCBIM37/mm9
chr16	96844292	C	T	SNP	.	Dscam	1196281	intronic	-	-	-	-	-	7-2-T	7-2	Agilent_SureSelectXT_Mouse_All_Exon_Kit	HiSeq2000	NCBIM37/mm9
chr17	12879467	G	A	SNP	.	Igf2r	96435	intronic	-	-	-	-	-	7-2-T	7-2	Agilent_SureSelectXT_Mouse_All_Exon_Kit	HiSeq2000	NCBIM37/mm9
chr17	15862398	G	A	SNP	.	Chd1	88393	exonic:synonymous SNV	exon3	c.G219A	p.K73K	1.000	Tolerated	7-2-T	7-2	Agilent_SureSelectXT_Mouse_All_Exon_Kit	HiSeq2000	NCBIM37/mm9
chr17	18463020	G	A	SNP	.	Vmn2r93	3645591	exonic:nonsynonymous SNV	exon6	c.G2189A	p.G730E	0.082	Tolerated	7-2-T	7-2	Agilent_SureSelectXT_Mouse_All_Exon_Kit	HiSeq2000	NCBIM37/mm9
chr17	19515907	G	A	SNP	.	Vmn2r99	3644540	exonic:stopgain SNV	exon3	c.G888A	p.W296X	NA	NA	7-2-T	7-2	Agilent_SureSelectXT_Mouse_All_Exon_Kit	HiSeq2000	NCBIM37/mm9
chr17	23433783	A	G	SNP	.	Vmn2r114	3648252	intronic	-	-	-	-	-	7-2-T	7-2	Agilent_SureSelectXT_Mouse_All_Exon_Kit	HiSeq2000	NCBIM37/mm9
chr17	23445084	T	G	SNP	.	Vmn2r114	3648252	exonic:nonsynonymous SNV	exon4	c.A1440C	p.K480N	0.000	Damaging	7-2-T	7-2	Agilent_SureSelectXT_Mouse_All_Exon_Kit	HiSeq2000	NCBIM37/mm9
chr17	23445097	T	C	SNP	.	Vmn2r114	3648252	exonic:nonsynonymous SNV	exon4	c.A1427G	p.E476G	1.000	Tolerated	7-2-T	7-2	Agilent_SureSelectXT_Mouse_All_Exon_Kit	HiSeq2000	NCBIM37/mm9
chr17	23445142	T	A	SNP	.	Vmn2r114	3648252	exonic:nonsynonymous SNV	exon4	c.A1382T	p.E461V	0.257	Tolerated	7-2-T	7-2	Agilent_SureSelectXT_Mouse_All_Exon_Kit	HiSeq2000	NCBIM37/mm9
chr17	23445144	C	T	SNP	.	Vmn2r114	3648252	exonic:synonymous SNV	exon4	c.G1380A	p.Q460Q	0.614	Tolerated	7-2-T	7-2	Agilent_SureSelectXT_Mouse_All_Exon_Kit	HiSeq2000	NCBIM37/mm9
chr17	23447999	G	A	SNP	.	Vmn2r114	3648252	exonic:nonsynonymous SNV	exon2	c.C400T	p.L134F	0.116	Tolerated	7-2-T	7-2	Agilent_SureSelectXT_Mouse_All_Exon_Kit	HiSeq2000	NCBIM37/mm9
chr17	23448038	G	A	SNP	.	Vmn2r114	3648252	exonic:stopgain SNV	exon2	c.C361T	p.Q121X	NA	NA	7-2-T	7-2	Agilent_SureSelectXT_Mouse_All_Exon_Kit	HiSeq2000	NCBIM37/mm9
chr17	23448048	G	A	SNP	.	Vmn2r114	3648252	exonic:synonymous SNV	exon2	c.C351T	p.H117H	0.543	Tolerated	7-2-T	7-2	Agilent_SureSelectXT_Mouse_All_Exon_Kit	HiSeq2000	NCBIM37/mm9
chr17	23448110	C	G	SNP	.	Vmn2r114	3648252	exonic:nonsynonymous SNV	exon2	c.G289C	p.V97L	1.000	Tolerated	7-2-T	7-2	Agilent_SureSelectXT_Mouse_All_Exon_Kit	HiSeq2000	NCBIM37/mm9
chr17	23482860	G	A	SNP	rs51125772	Vmn2r115	3647235	exonic:synonymous SNV	exon3	c.G753A	p.L251L	1.000	Tolerated	7-2-T	7-2	Agilent_SureSelectXT_Mouse_All_Exon_Kit	HiSeq2000	NCBIM37/mm9
chr17	23496316	G	T	SNP	.	Vmn2r115	3647235	exonic:nonsynonymous SNV	exon6	c.G1795T	p.A599S	0.069	Tolerated	7-2-T	7-2	Agilent_SureSelectXT_Mouse_All_Exon_Kit	HiSeq2000	NCBIM37/mm9
chr17	23496326	T	C	SNP	.	Vmn2r115	3647235	exonic:nonsynonymous SNV	exon6	c.T1805C	p.I602T	0.134	Tolerated	7-2-T	7-2	Agilent_SureSelectXT_Mouse_All_Exon_Kit	HiSeq2000	NCBIM37/mm9
chr17	23496364	C	T	SNP	.	Vmn2r115	3647235	exonic:nonsynonymous SNV	exon6	c.C1843T	p.P615S	0.002	Damaging	7-2-T	7-2	Agilent_SureSelectXT_Mouse_All_Exon_Kit	HiSeq2000	NCBIM37/mm9
chr17	23538484	T	A	SNP	.	Vmn2r116	3646674	exonic:nonsynonymous SNV	exon6	c.T2224A	p.S742T	0.000	Damaging	7-2-T	7-2	Agilent_SureSelectXT_Mouse_All_Exon_Kit	HiSeq2000	NCBIM37/mm9
chr17	24670421	C	T	SNP	.	Rab26	2443284	exonic:synonymous SNV	exon1	c.G108A	p.R36R	1.000	Tolerated	7-2-T	7-2	Agilent_SureSelectXT_Mouse_All_Exon_Kit	HiSeq2000	NCBIM37/mm9
chr17	24724365	G	A	SNP	.	Pkd1	97603	exonic:synonymous SNV	exon32	c.G10161A	p.K3387K	1.000	Tolerated	7-2-T	7-2	Agilent_SureSelectXT_Mouse_All_Exon_Kit	HiSeq2000	NCBIM37/mm9
chr17	24730473	G	A	SNP	.	Pkd1	97603	exonic:nonsynonymous SNV	exon41	c.G11434A	p.E3812K	0.156	Tolerated	7-2-T	7-2	Agilent_SureSelectXT_Mouse_All_Exon_Kit	HiSeq2000	NCBIM37/mm9
chr17	24842432	G	A	SNP	.	Tbl3	2384863	intronic	-	-	-	-	-	7-2-T	7-2	Agilent_SureSelectXT_Mouse_All_Exon_Kit	HiSeq2000	NCBIM37/mm9
chr17	25033613	G	A	SNP	.	Nme3	1930182	exonic:synonymous SNV	exon2	c.G87A	p.K29K	1.000	Tolerated	7-2-T	7-2	Agilent_SureSelectXT_Mouse_All_Exon_Kit	HiSeq2000	NCBIM37/mm9
chr17	25372041	G	A	SNP	.	Gnptg	2147006	exonic:synonymous SNV	exon9	c.C625T	p.L209L	1.000	Tolerated	7-2-T	7-2	Agilent_SureSelectXT_Mouse_All_Exon_Kit	HiSeq2000	NCBIM37/mm9
chr17	25384025	G	A	SNP	.	Baiap3	2685783	intronic	-	-	-	-	-	7-2-T	7-2	Agilent_SureSelectXT_Mouse_All_Exon_Kit	HiSeq2000	NCBIM37/mm9
chr17	25405492	G	A	SNP	.	Ube2i	107365	exonic:nonsynonymous SNV	exon4	c.C217T	p.P73S	0.022	Damaging	7-2-T	7-2	Agilent_SureSelectXT_Mouse_All_Exon_Kit	HiSeq2000	NCBIM37/mm9
chr17	25969007	A	G	SNP	.	Stub1	1891731	exonic:synonymous SNV	exon2	c.T345C	p.I115I	1.000	Tolerated	7-2-T	7-2	Agilent_SureSelectXT_Mouse_All_Exon_Kit	HiSeq2000	NCBIM37/mm9
chr17	25969022	A	G	SNP	.	Stub1	1891731	exonic:synonymous SNV	exon2	c.T330C	p.S110S	1.000	Tolerated	7-2-T	7-2	Agilent_SureSelectXT_Mouse_All_Exon_Kit	HiSeq2000	NCBIM37/mm9
chr17	25969094	T	G	SNP	.	Stub1	1891731	exonic:synonymous SNV	exon2	c.A258C	p.R86R	1.000	Tolerated	7-2-T	7-2	Agilent_SureSelectXT_Mouse_All_Exon_Kit	HiSeq2000	NCBIM37/mm9
chr17	25969106	A	G	SNP	.	Stub1	1891731	exonic:synonymous SNV	exon2	c.T246C	p.A82A	0.899	Tolerated	7-2-T	7-2	Agilent_SureSelectXT_Mouse_All_Exon_Kit	HiSeq2000	NCBIM37/mm9
chr17	25969109	A	C	SNP	.	Stub1	1891731	exonic:synonymous SNV	exon2	c.T243G	p.L81L	0.439	Tolerated	7-2-T	7-2	Agilent_SureSelectXT_Mouse_All_Exon_Kit	HiSeq2000	NCBIM37/mm9
chr17	25969112	T	G	SNP	.	Stub1	1891731	exonic:synonymous SNV	exon2	c.A240C	p.A80A	1.000	Tolerated	7-2-T	7-2	Agilent_SureSelectXT_Mouse_All_Exon_Kit	HiSeq2000	NCBIM37/mm9
chr17	27071399	G	A	SNP	.	Phf1	98647	exonic:nonsynonymous SNV	exon3	c.G160A	p.V54M	0.001	Damaging	7-2-T	7-2	Agilent_SureSelectXT_Mouse_All_Exon_Kit	HiSeq2000	NCBIM37/mm9
chr17	28308277	G	A	SNP	.	Scube3	3045253	exonic:nonsynonymous SNV	exon22	c.G2969A	p.R990K	0.007	Damaging	7-2-T	7-2	Agilent_SureSelectXT_Mouse_All_Exon_Kit	HiSeq2000	NCBIM37/mm9
chr17	28543039	G	A	SNP	.	Fkbp5	104670	exonic:synonymous SNV	exon9	c.C1017T	p.C339C	0.406	Tolerated	7-2-T	7-2	Agilent_SureSelectXT_Mouse_All_Exon_Kit	HiSeq2000	NCBIM37/mm9
chr17	29419174	G	A	SNP	.	BC004004	2136782	exonic:nonsynonymous SNV	exon3	c.G151A	p.G51R	0.087	Tolerated	7-2-T	7-2	Agilent_SureSelectXT_Mouse_All_Exon_Kit	HiSeq2000	NCBIM37/mm9
chr17	29510336	G	A	SNP	.	Fgd2	1347084	exonic:nonsynonymous SNV	exon11	c.G1210A	p.D404N	0.001	Damaging	7-2-T	7-2	Agilent_SureSelectXT_Mouse_All_Exon_Kit	HiSeq2000	NCBIM37/mm9
chr17	29663368	G	A	SNP	.	Tmem217	3646280	exonic:nonsynonymous SNV	exon2	c.C332T	p.T111I	1.000	Tolerated	7-2-T	7-2	Agilent_SureSelectXT_Mouse_All_Exon_Kit	HiSeq2000	NCBIM37/mm9
chr17	30790224	G	A	SNP	.	Dnah8	107714	exonic:nonsynonymous SNV	exon8	c.G1241A	p.G414D	0.001	Damaging	7-2-T	7-2	Agilent_SureSelectXT_Mouse_All_Exon_Kit	HiSeq2000	NCBIM37/mm9
chr17	3079341	G	A	SNP	.	Pisd-ps2	3612472	ncRNA_intronic	-	-	-	-	-	7-2-T	7-2	Agilent_SureSelectXT_Mouse_All_Exon_Kit	HiSeq2000	NCBIM37/mm9
chr17	3079342	A	G	SNP	.	Pisd-ps2	3612472	ncRNA_intronic	-	-	-	-	-	7-2-T	7-2	Agilent_SureSelectXT_Mouse_All_Exon_Kit	HiSeq2000	NCBIM37/mm9
chr17	3079350	C	A	SNP	.	Pisd-ps2	3612472	ncRNA_intronic	-	-	-	-	-	7-2-T	7-2	Agilent_SureSelectXT_Mouse_All_Exon_Kit	HiSeq2000	NCBIM37/mm9
chr17	3079363	G	A	SNP	.	Pisd-ps2	3612472	ncRNA_exonic	-	-	-	-	-	7-2-T	7-2	Agilent_SureSelectXT_Mouse_All_Exon_Kit	HiSeq2000	NCBIM37/mm9
chr17	31096147	G	A	SNP	.	Umodl1	1929785	exonic:nonsynonymous SNV	exon2	c.G151A	p.A51T	0.006	Damaging	7-2-T	7-2	Agilent_SureSelectXT_Mouse_All_Exon_Kit	HiSeq2000	NCBIM37/mm9
chr17	31123471	G	A	SNP	.	Umodl1	1929785	exonic:stopgain SNV	exon11	c.G2094A	p.W698X	NA	NA	7-2-T	7-2	Agilent_SureSelectXT_Mouse_All_Exon_Kit	HiSeq2000	NCBIM37/mm9
chr17	31694664	G	A	SNP	.	-	-	intergenic	-	-	-	NA	NA	7-2-T	7-2	Agilent_SureSelectXT_Mouse_All_Exon_Kit	HiSeq2000	NCBIM37/mm9
chr17	31816504	G	A	SNP	.	Cryaa	88515	exonic:nonsynonymous SNV	exon3	c.G277A	p.V93I	0.495	Tolerated	7-2-T	7-2	Agilent_SureSelectXT_Mouse_All_Exon_Kit	HiSeq2000	NCBIM37/mm9
chr17	32557710	GC	G	DEL	.	Pglyrp2	1928099	intronic	-	-	-	-	-	7-2-T	7-2	Agilent_SureSelectXT_Mouse_All_Exon_Kit	HiSeq2000	NCBIM37/mm9
chr17	34070707	G	A	SNP	.	Rgl2	107483	exonic:synonymous SNV	exon10	c.G1260A	p.R420R	1.000	Tolerated	7-2-T	7-2	Agilent_SureSelectXT_Mouse_All_Exon_Kit	HiSeq2000	NCBIM37/mm9
chr17	34201686	G	A	SNP	.	Col11a2	88447	exonic:stopgain SNV	exon62	c.G4503A	p.W1501X	NA	NA	7-2-T	7-2	Agilent_SureSelectXT_Mouse_All_Exon_Kit	HiSeq2000	NCBIM37/mm9
chr17	34338144	G	A	SNP	.	Psmb8	1346527	exonic:nonsynonymous SNV	exon6	c.G764A	p.G255D	0.014	Damaging	7-2-T	7-2	Agilent_SureSelectXT_Mouse_All_Exon_Kit	HiSeq2000	NCBIM37/mm9
chr17	34342759	G	A	SNP	.	Tap2	98484	intronic	-	-	-	-	-	7-2-T	7-2	Agilent_SureSelectXT_Mouse_All_Exon_Kit	HiSeq2000	NCBIM37/mm9
chr17	34728165	G	A	SNP	.	Gpsm3	2146785	exonic:synonymous SNV	exon4	c.G393A	p.G131G	1.000	Tolerated	7-2-T	7-2	Agilent_SureSelectXT_Mouse_All_Exon_Kit	HiSeq2000	NCBIM37/mm9
chr17	34738941	G	A	SNP	.	Rnf5	1860076	intronic	-	-	-	-	-	7-2-T	7-2	Agilent_SureSelectXT_Mouse_All_Exon_Kit	HiSeq2000	NCBIM37/mm9
chr17	34783073	G	A	SNP	.	Fkbpl	1932127	exonic:nonsynonymous SNV	exon2	c.G869A	p.R290K	0.000	Damaging	7-2-T	7-2	Agilent_SureSelectXT_Mouse_All_Exon_Kit	HiSeq2000	NCBIM37/mm9
chr17	35165747	G	A	SNP	.	Msh5	1329021	exonic:nonsynonymous SNV	exon24	c.C2441T	p.T814I	0.025	Damaging	7-2-T	7-2	Agilent_SureSelectXT_Mouse_All_Exon_Kit	HiSeq2000	NCBIM37/mm9
chr17	35373748	G	A	SNP	.	Atp6v1g2	1913487	exonic:nonsynonymous SNV	exon1	c.G40A	p.A14T	0.001	Damaging	7-2-T	7-2	Agilent_SureSelectXT_Mouse_All_Exon_Kit	HiSeq2000	NCBIM37/mm9
chr17	35389691	G	A	SNP	.	Ddx39b	99240	splicing	exon8	c.868-1G>A	-	-	-	7-2-T	7-2	Agilent_SureSelectXT_Mouse_All_Exon_Kit	HiSeq2000	NCBIM37/mm9
chr17	36004150	C	T	SNP	.	Ppp1r18	1923698	UTR5	-	-	-	-	-	7-2-T	7-2	Agilent_SureSelectXT_Mouse_All_Exon_Kit	HiSeq2000	NCBIM37/mm9
chr17	36151487	C	T	SNP	.	A930015D03Rik	1925060	ncRNA_intronic	-	-	-	-	-	7-2-T	7-2	Agilent_SureSelectXT_Mouse_All_Exon_Kit	HiSeq2000	NCBIM37/mm9
chr17	36598880	C	T	SNP	.	H2-M10.4	1276527	exonic:nonsynonymous SNV	exon2	c.G154A	p.V52I	0.001	Damaging	7-2-T	7-2	Agilent_SureSelectXT_Mouse_All_Exon_Kit	HiSeq2000	NCBIM37/mm9
chr17	37003261	G	A	SNP	.	Trim15	1916347	exonic:stopgain SNV	exon2	c.C451T	p.Q151X	NA	NA	7-2-T	7-2	Agilent_SureSelectXT_Mouse_All_Exon_Kit	HiSeq2000	NCBIM37/mm9
chr17	37809062	C	T	SNP	.	Olfr118	2177501	exonic:synonymous SNV	exon1	c.C93T	p.F31F	0.740	Tolerated	7-2-T	7-2	Agilent_SureSelectXT_Mouse_All_Exon_Kit	HiSeq2000	NCBIM37/mm9
chr17	43442274	G	A	SNP	.	Gpr110	1924846	exonic:nonsynonymous SNV	exon10	c.G854A	p.R285K	1.000	Tolerated	7-2-T	7-2	Agilent_SureSelectXT_Mouse_All_Exon_Kit	HiSeq2000	NCBIM37/mm9
chr17	43801097	G	A	SNP	.	Slc25a27	1921261	exonic:nonsynonymous SNV	exon2	c.C221T	p.A74V	0.117	Tolerated	7-2-T	7-2	Agilent_SureSelectXT_Mouse_All_Exon_Kit	HiSeq2000	NCBIM37/mm9
chr17	45655133	G	A	SNP	.	Aars2	2681839	exonic:nonsynonymous SNV	exon17	c.G2275A	p.V759M	0.001	Damaging	7-2-T	7-2	Agilent_SureSelectXT_Mouse_All_Exon_Kit	HiSeq2000	NCBIM37/mm9
chr17	45697655	G	A	SNP	.	Nfkbie	1194908	intronic	-	-	-	-	-	7-2-T	7-2	Agilent_SureSelectXT_Mouse_All_Exon_Kit	HiSeq2000	NCBIM37/mm9
chr17	46165287	G	A	SNP	.	Vegfa	103178	intronic	-	-	-	-	-	7-2-T	7-2	Agilent_SureSelectXT_Mouse_All_Exon_Kit	HiSeq2000	NCBIM37/mm9
chr17	46566981	C	T	SNP	.	Crip3	2152434	exonic:nonsynonymous SNV	exon4	c.C268T	p.L90F	0.071	Tolerated	7-2-T	7-2	Agilent_SureSelectXT_Mouse_All_Exon_Kit	HiSeq2000	NCBIM37/mm9
chr17	46658364	G	A	SNP	.	Cul9	1925559	exonic:synonymous SNV	exon21	c.C4266T	p.S1422S	1.000	Tolerated	7-2-T	7-2	Agilent_SureSelectXT_Mouse_All_Exon_Kit	HiSeq2000	NCBIM37/mm9
chr17	46863302	C	T	SNP	.	Gnmt	1202304	exonic:synonymous SNV	exon4	c.G504A	p.G168G	1.000	Tolerated	7-2-T	7-2	Agilent_SureSelectXT_Mouse_All_Exon_Kit	HiSeq2000	NCBIM37/mm9
chr17	47454759	C	T	SNP	.	Trerf1	2442086	exonic:synonymous SNV	exon8	c.C1524T	p.A508A	1.000	Tolerated	7-2-T	7-2	Agilent_SureSelectXT_Mouse_All_Exon_Kit	HiSeq2000	NCBIM37/mm9
chr17	47490715	G	A	SNP	.	Trerf1	2442086	exonic:nonsynonymous SNV	exon18	c.G3178A	p.A1060T	0.022	Damaging	7-2-T	7-2	Agilent_SureSelectXT_Mouse_All_Exon_Kit	HiSeq2000	NCBIM37/mm9
chr17	48491078	G	A	SNP	.	Trem2	1913150	exonic:nonsynonymous SNV	exon4	c.G545A	p.R182K	0.243	Tolerated	7-2-T	7-2	Agilent_SureSelectXT_Mouse_All_Exon_Kit	HiSeq2000	NCBIM37/mm9
chr17	53037909	C	T	SNP	.	Kcnh8	2445160	exonic:nonsynonymous SNV	exon10	c.C1706T	p.T569I	0.002	Damaging	7-2-T	7-2	Agilent_SureSelectXT_Mouse_All_Exon_Kit	HiSeq2000	NCBIM37/mm9
chr17	53093775	A	T	SNP	.	-	-	intergenic	-	-	-	-	-	7-2-T	7-2	Agilent_SureSelectXT_Mouse_All_Exon_Kit	HiSeq2000	NCBIM37/mm9
chr17	5342579	T	A	SNP	.	Arid1b	1926129	exonic:nonsynonymous SNV	exon20	c.T6227A	p.L2076H	0.000	Damaging	7-2-T	7-2	Agilent_SureSelectXT_Mouse_All_Exon_Kit	HiSeq2000	NCBIM37/mm9
chr17	56318833	G	A	SNP	.	D17Wsu104e	2156020	exonic:synonymous SNV	exon3	c.C220T	p.L74L	1.000	Tolerated	7-2-T	7-2	Agilent_SureSelectXT_Mouse_All_Exon_Kit	HiSeq2000	NCBIM37/mm9
chr17	56561562	G	A	SNP	.	Ptprs	97815	exonic:synonymous SNV	exon15	c.C2620T	p.L874L	1.000	Tolerated	7-2-T	7-2	Agilent_SureSelectXT_Mouse_All_Exon_Kit	HiSeq2000	NCBIM37/mm9
chr17	56591222	G	A	SNP	.	Ptprs	97815	exonic:nonsynonymous SNV	exon5	c.C421T	p.P141S	0.000	Damaging	7-2-T	7-2	Agilent_SureSelectXT_Mouse_All_Exon_Kit	HiSeq2000	NCBIM37/mm9
chr17	57146608	C	T	SNP	.	Gtf2f1	1923848	intronic	-	-	-	-	-	7-2-T	7-2	Agilent_SureSelectXT_Mouse_All_Exon_Kit	HiSeq2000	NCBIM37/mm9
chr17	57285632	C	T	SNP	.	Cd70	1195273	exonic:nonsynonymous SNV	exon3	c.G454A	p.D152N	0.116	Tolerated	7-2-T	7-2	Agilent_SureSelectXT_Mouse_All_Exon_Kit	HiSeq2000	NCBIM37/mm9
chr17	57402482	G	A	SNP	.	Trip10	2146901	exonic:nonsynonymous SNV	exon15	c.G1720A	p.D574N	0.001	Damaging	7-2-T	7-2	Agilent_SureSelectXT_Mouse_All_Exon_Kit	HiSeq2000	NCBIM37/mm9
chr17	57583399	C	T	SNP	.	Emr1	106912	exonic:nonsynonymous SNV	exon14	c.C1649T	p.S550F	0.007	Damaging	7-2-T	7-2	Agilent_SureSelectXT_Mouse_All_Exon_Kit	HiSeq2000	NCBIM37/mm9
chr17	66693259	C	T	SNP	.	Mtcl1	-	exonic:nonsynonymous SNV	exon13	c.G4550A	p.G1517D	0.079	Tolerated	7-2-T	7-2	Agilent_SureSelectXT_Mouse_All_Exon_Kit	HiSeq2000	NCBIM37/mm9
chr17	66763144	G	A	SNP	.	Mtcl1	-	intronic	-	-	-	-	-	7-2-T	7-2	Agilent_SureSelectXT_Mouse_All_Exon_Kit	HiSeq2000	NCBIM37/mm9
chr17	68092689	G	A	SNP	.	Lama1	99892	exonic:synonymous SNV	exon7	c.G954A	p.Q318Q	0.739	Tolerated	7-2-T	7-2	Agilent_SureSelectXT_Mouse_All_Exon_Kit	HiSeq2000	NCBIM37/mm9
chr17	68122186	G	A	SNP	.	Lama1	99892	intronic	-	-	-	-	-	7-2-T	7-2	Agilent_SureSelectXT_Mouse_All_Exon_Kit	HiSeq2000	NCBIM37/mm9
chr17	71744216	C	T	SNP	.	Smchd1	1921605	exonic:synonymous SNV	exon25	c.G3120A	p.L1040L	1.000	Tolerated	7-2-T	7-2	Agilent_SureSelectXT_Mouse_All_Exon_Kit	HiSeq2000	NCBIM37/mm9
chr17	71987828	G	A	SNP	.	Wdr43	1919765	intronic	-	-	-	-	-	7-2-T	7-2	Agilent_SureSelectXT_Mouse_All_Exon_Kit	HiSeq2000	NCBIM37/mm9
chr17	72054150	G	A	SNP	.	Fam179a	2443498	exonic:nonsynonymous SNV	exon11	c.G1483A	p.D495N	0.353	Tolerated	7-2-T	7-2	Agilent_SureSelectXT_Mouse_All_Exon_Kit	HiSeq2000	NCBIM37/mm9
chr17	72098609	G	A	SNP	.	BC027072	2385061	exonic:synonymous SNV	exon1	c.C3412T	p.L1138L	0.822	Tolerated	7-2-T	7-2	Agilent_SureSelectXT_Mouse_All_Exon_Kit	HiSeq2000	NCBIM37/mm9
chr17	73884866	C	T	SNP	.	Galnt14	1918935	exonic:synonymous SNV	exon5	c.G528A	p.R176R	1.000	Tolerated	7-2-T	7-2	Agilent_SureSelectXT_Mouse_All_Exon_Kit	HiSeq2000	NCBIM37/mm9
chr17	7534215	G	A	SNP	.	Tcp10a	98541	exonic:nonsynonymous SNV	exon5	c.G421A	p.A141T	0.109	Tolerated	7-2-T	7-2	Agilent_SureSelectXT_Mouse_All_Exon_Kit	HiSeq2000	NCBIM37/mm9
chr17	75909096	C	T	SNP	.	Rasgrp3	3028579	exonic:synonymous SNV	exon10	c.C1095T	p.D365D	1.000	Tolerated	7-2-T	7-2	Agilent_SureSelectXT_Mouse_All_Exon_Kit	HiSeq2000	NCBIM37/mm9
chr17	79352063	C	T	SNP	.	Prkd3	1922542	exonic:nonsynonymous SNV	exon18	c.G2450A	p.R817K	0.096	Tolerated	7-2-T	7-2	Agilent_SureSelectXT_Mouse_All_Exon_Kit	HiSeq2000	NCBIM37/mm9
chr17	80748801	C	T	SNP	.	Arhgef33	2685787	exonic:nonsynonymous SNV	exon6	c.C404T	p.A135V	0.069	Tolerated	7-2-T	7-2	Agilent_SureSelectXT_Mouse_All_Exon_Kit	HiSeq2000	NCBIM37/mm9
chr17	84175050	C	T	SNP	.	Mta3	2151172	exonic:synonymous SNV	exon9	c.C831T	p.C277C	0.119	Tolerated	7-2-T	7-2	Agilent_SureSelectXT_Mouse_All_Exon_Kit	HiSeq2000	NCBIM37/mm9
chr17	84815673	C	T	SNP	.	Thada	3039623	exonic:nonsynonymous SNV	exon22	c.G3292A	p.G1098R	0.000	Damaging	7-2-T	7-2	Agilent_SureSelectXT_Mouse_All_Exon_Kit	HiSeq2000	NCBIM37/mm9
chr17	89034689	C	T	SNP	.	Ston1	1924307	exonic:nonsynonymous SNV	exon2	c.C182T	p.P61L	0.000	Damaging	7-2-T	7-2	Agilent_SureSelectXT_Mouse_All_Exon_Kit	HiSeq2000	NCBIM37/mm9
chr18	21005773	T	C	SNP	.	Trappc8	2443008	exonic:synonymous SNV	exon15	c.A2103G	p.E701E	1.000	Tolerated	7-2-T	7-2	Agilent_SureSelectXT_Mouse_All_Exon_Kit	HiSeq2000	NCBIM37/mm9
chr18	3421314	G	A	SNP	.	Cul2	1918995	exonic:synonymous SNV	exon9	c.G828A	p.Q276Q	0.759	Tolerated	7-2-T	7-2	Agilent_SureSelectXT_Mouse_All_Exon_Kit	HiSeq2000	NCBIM37/mm9
chr18	36699317	C	T	SNP	.	Slc4a9	2443384	exonic:synonymous SNV	exon18	c.C2319T	p.L773L	0.250	Tolerated	7-2-T	7-2	Agilent_SureSelectXT_Mouse_All_Exon_Kit	HiSeq2000	NCBIM37/mm9
chr18	37107847	C	T	SNP	.	Pcdha3	-	exonic:synonymous SNV	exon1	c.C1987T	p.L663L	-	-	7-2-T	7-2	Agilent_SureSelectXT_Mouse_All_Exon_Kit	HiSeq2000	NCBIM37/mm9
chr18	37153907	C	T	SNP	.	Pcdha8	-	exonic:nonsynonymous SNV	exon1	c.C1787T	p.A596V	-	-	7-2-T	7-2	Agilent_SureSelectXT_Mouse_All_Exon_Kit	HiSeq2000	NCBIM37/mm9
chr18	37828719	C	T	SNP	.	Pcdha4-g	-	intronic	-	-	-	-	-	7-2-T	7-2	Agilent_SureSelectXT_Mouse_All_Exon_Kit	HiSeq2000	NCBIM37/mm9
chr18	37850065	C	T	SNP	.	Pcdhgb2	-	exonic:nonsynonymous SNV	exon1	c.C454T	p.P152S	-	-	7-2-T	7-2	Agilent_SureSelectXT_Mouse_All_Exon_Kit	HiSeq2000	NCBIM37/mm9
chr18	37855913	C	T	SNP	.	Pcdhga5	-	exonic:synonymous SNV	exon1	c.C1759T	p.L587L	-	-	7-2-T	7-2	Agilent_SureSelectXT_Mouse_All_Exon_Kit	HiSeq2000	NCBIM37/mm9
chr18	38134135	C	T	SNP	.	Arap3	2147274	exonic:nonsynonymous SNV	exon31	c.G3982A	p.V1328I	0.239	Tolerated	7-2-T	7-2	Agilent_SureSelectXT_Mouse_All_Exon_Kit	HiSeq2000	NCBIM37/mm9
chr18	39446160	C	T	SNP	.	Arhgap26	1918552	intronic	-	-	-	-	-	7-2-T	7-2	Agilent_SureSelectXT_Mouse_All_Exon_Kit	HiSeq2000	NCBIM37/mm9
chr18	42270975	C	T	SNP	.	Sh3rf2	2444628	exonic:nonsynonymous SNV	exon4	c.C947T	p.S316F	0.001	Damaging	7-2-T	7-2	Agilent_SureSelectXT_Mouse_All_Exon_Kit	HiSeq2000	NCBIM37/mm9
chr18	44540333	C	T	SNP	.	Dcp2	1917890	exonic:nonsynonymous SNV	exon1	c.C46T	p.L16F	0.011	Damaging	7-2-T	7-2	Agilent_SureSelectXT_Mouse_All_Exon_Kit	HiSeq2000	NCBIM37/mm9
chr18	46453147	C	T	SNP	.	Ccdc112	1918800	exonic:nonsynonymous SNV	exon4	c.G362A	p.R121K	0.364	Tolerated	7-2-T	7-2	Agilent_SureSelectXT_Mouse_All_Exon_Kit	HiSeq2000	NCBIM37/mm9
chr18	47024415	A	G	SNP	.	4833403I15Rik	1921824	exonic:nonsynonymous SNV	exon2	c.A775G	p.I259V	0.070	Tolerated	7-2-T	7-2	Agilent_SureSelectXT_Mouse_All_Exon_Kit	HiSeq2000	NCBIM37/mm9
chr18	47033422	C	T	SNP	.	4833403I15Rik	1921824	intronic	-	-	-	-	-	7-2-T	7-2	Agilent_SureSelectXT_Mouse_All_Exon_Kit	HiSeq2000	NCBIM37/mm9
chr18	58716517	T	A	SNP	.	Slc27a6	3036230	exonic:nonsynonymous SNV	exon1	c.T400A	p.F134I	0.128	Tolerated	7-2-T	7-2	Agilent_SureSelectXT_Mouse_All_Exon_Kit	HiSeq2000	NCBIM37/mm9
chr18	59569729	C	T	SNP	.	Chsy3	1926173	exonic:nonsynonymous SNV	exon3	c.C2284T	p.P762S	0.478	Tolerated	7-2-T	7-2	Agilent_SureSelectXT_Mouse_All_Exon_Kit	HiSeq2000	NCBIM37/mm9
chr18	61808955	C	T	SNP	.	Mir143hg	4439832	ncRNA_intronic	-	-	-	-	-	7-2-T	7-2	Agilent_SureSelectXT_Mouse_All_Exon_Kit	HiSeq2000	NCBIM37/mm9
chr18	62774627	C	T	SNP	.	Spink13	3642511	exonic:nonsynonymous SNV	exon2	c.G14A	p.G5D	0.247	Tolerated	7-2-T	7-2	Agilent_SureSelectXT_Mouse_All_Exon_Kit	HiSeq2000	NCBIM37/mm9
[truncated: 5,576 more rows]
