# Supplementary material for: Genomic variants in mouse model induced by azoxymethane and dextran sodium sulfate improperly mimic human colorectal cancer
Source: Sci Rep. 2017 Feb 7;7:25. doi: 10.1038/s41598-017-00057-3 (PMC5453956; doi:10.1038/s41598-017-00057-3)
Supplement: Supplementary file 3 — Supplementary Table S4 [file 41598_2017_57_MOESM3_ESM.xls]

## Sheet: Sheet1
Gene ID	Gene Name	P-value	P-adj	Number of Sample with Mutant Gene	List of Sample with Mutant Gene	Total	Silent	Missense	Nonsense	Splicing	Fs_indel	nFS_indel
Vmn2r88	vomeronasal 2, receptor 88 [Source:MGI Symbol;Acc:MGI:1316662]	2.81422e-22	5.24008e-19	7	7-3-T,7-1-A,7-5-T,7-2-T,7-4-T,7-4-A,10-3-T	32	17	15	0	0	0	0
Vmn2r114	vomeronasal 2, receptor 114 [Source:MGI Symbol;Acc:MGI:3648252]	3.23889e-17	4.02054e-14	5	10-5-T,7-3-T,7-1-A,7-2-T,10-4-T	20	6	12	2	0	0	0
Vmn2r115	vomeronasal 2, receptor 115 [Source:MGI Symbol;Acc:MGI:3647235]	2.22067e-16	1.65395e-13	5	7-3-T,7-1-A,7-2-T,10-4-T,7-4-A	13	2	11	0	0	0	0
Dux	-	1.95762e-16	1.82254e-13	7	7-3-T,7-3-A,7-2-T,10-4-T,7-4-T,7-2-A,7-4-A	15	1	14	0	0	0	0
Muc4	mucin 4 [Source:MGI Symbol;Acc:MGI:2153525]	4.09057e-14	2.53888e-11	6	10-2-T,7-1-A,7-2-T,7-4-T,7-2-A,10-3-T	21	4	17	0	0	0	0
Mroh2a	maestro heat-like repeat family member 2A [Source:MGI Symbol;Acc:MGI:3705228]	2.79571e-11	1.48732e-08	5	7-5-T,10-4-T,7-4-T,7-2-A,7-4-A	23	13	10	0	0	0	0
Vmn2r117	vomeronasal 2, receptor 117 [Source:MGI Symbol;Acc:MGI:3648766]	6.41933e-11	2.9882e-08	2	7-1-A,7-1-T	12	4	8	0	0	0	0
Phf5a	PHD finger protein 5A [Source:MGI Symbol;Acc:MGI:2156864]	1.40803e-10	5.82611e-08	3	10-2-T,7-1-A,7-1-T	3	0	1	2	0	0	0
Sirpb1b	signal-regulatory protein beta 1B [Source:MGI Symbol;Acc:MGI:3779828]	8.51134e-09	3.16962e-06	2	7-5-T,7-1-T	7	2	4	1	0	0	0
Thap1	THAP domain containing, apoptosis associated protein 1 [Source:MGI Symbol;Acc:MGI:1921004]	2.15988e-08	7.31218e-06	1	7-2-T	5	1	3	0	0	1	0
Vmn2r89	vomeronasal 2, receptor 89 [Source:MGI Symbol;Acc:MGI:1316707]	2.60018e-08	8.06923e-06	3	10-5-T,7-2-A,10-3-T	11	5	6	0	0	0	0
Gm10220	predicted gene 10220 [Source:MGI Symbol;Acc:MGI:3798181]	3.06434e-08	8.77814e-06	3	10-5-T,7-1-A,7-5-T	7	3	4	0	0	0	0
Gm10471	predicted gene 10471 [Source:MGI Symbol;Acc:MGI:3641900]	3.8468e-07	9.55033e-05	3	10-5-T,7-4-T,7-4-A	3	0	3	0	0	0	0
Vmn2r116	vomeronasal 2, receptor 116 [Source:MGI Symbol;Acc:MGI:3646674]	3.66978e-07	9.76161e-05	3	10-5-T,7-1-A,7-2-T	4	0	4	0	0	0	0
Stub1	STIP1 homology and U-Box containing protein 1 [Source:MGI Symbol;Acc:MGI:1891731]	6.36598e-07	0.000148168	2	7-3-T,7-1-A	24	22	0	0	2	0	0
Gm7361	predicted gene 7361 [Source:MGI Symbol;Acc:MGI:3805965]	7.11395e-07	0.000155837	4	7-2-T,7-2-A,7-4-A,10-3-T	5	1	4	0	0	0	0
Gm10354	predicted gene 10354 [Source:MGI Symbol;Acc:MGI:3809109]	1.21134e-06	0.000250612	3	7-3-T,7-1-A,7-5-T	3	0	3	0	0	0	0
5031410I06Rik	RIKEN cDNA 5031410I06 gene [Source:MGI Symbol;Acc:MGI:3036277]	2.23087e-06	0.00043725	1	10-5-T	3	0	3	0	0	0	0
Speer4b	spermatogenesis associated glutamate (E)-rich protein 4b [Source:MGI Symbol;Acc:MGI:1920776]	4.23058e-06	0.000787735	3	7-4-T,7-4-A,10-3-T	4	1	3	0	0	0	0
Speer4c	spermatogenesis associated glutamate (E)-rich protein 4c [Source:MGI Symbol;Acc:MGI:1914023]	9.37144e-06	0.00166187	2	7-3-A,10-3-T	3	0	3	0	0	0	0
Cyp3a44	cytochrome P450, family 3, subfamily a, polypeptide 44 [Source:MGI Symbol;Acc:MGI:2449818]	1.30962e-05	0.00221682	3	10-5-T,7-3-T,7-3-A	5	2	3	0	0	0	0
Edaradd	EDAR (ectodysplasin-A receptor)-associated death domain [Source:MGI Symbol;Acc:MGI:1931001]	1.72381e-05	0.00279108	2	10-5-T,10-4-T	2	0	0	1	1	0	0
Gm17019	predicted gene 17019 [Source:MGI Symbol;Acc:MGI:4868370]	9.21821e-05	0.0143036	1	7-3-A	2	0	2	0	0	0	0
Pgs1	phosphatidylglycerophosphate synthase 1 [Source:MGI Symbol;Acc:MGI:1921701]	0.000304579	0.043625	2	7-2-T,7-2-A	3	0	3	0	0	0	0
Gm13152	predicted gene 13152 [Source:MGI Symbol;Acc:MGI:3701121]	0.000485211	0.064533	1	10-5-T	2	0	2	0	0	0	0
Kifc5b	kinesin family member C5B [Source:MGI Symbol;Acc:MGI:2137414]	0.000869795	0.107971	1	10-3-T	3	1	1	1	0	0	0
Zfp534	zinc finger protein 534 [Source:MGI Symbol;Acc:MGI:3650650]	0.00124498	0.149559	2	10-2-T,7-2-A	6	4	2	0	0	0	0
Espl1	extra spindle poles-like 1 (S. cerevisiae) [Source:MGI Symbol;Acc:MGI:2146156]	0.00208981	0.228895	2	7-3-A,10-3-T	3	0	3	0	0	0	0
Dpm1	dolichol-phosphate (beta-D) mannosyltransferase 1 [Source:MGI Symbol;Acc:MGI:1330239]	0.00198326	0.230802	1	7-2-T	1	0	1	0	0	0	0
Camkk1	calcium/calmodulin-dependent protein kinase kinase 1, alpha [Source:MGI Symbol;Acc:MGI:1891766]	0.00206203	0.232697	1	10-2-T	1	0	0	1	0	0	0
Speer4d	Protein Speer4d [Source:UniProtKB/TrEMBL;Acc:L7N216]	0.00231811	0.246647	2	7-2-T,7-2-A	2	0	2	0	0	0	0
Arsg	arylsulfatase G [Source:MGI Symbol;Acc:MGI:1921258]	0.00289183	0.299144	1	7-2-T	1	0	1	0	0	0	0
Mkks	McKusick-Kaufman syndrome [Source:MGI Symbol;Acc:MGI:1891836]	0.00320568	0.322648	2	10-5-T,7-4-A	2	0	0	2	0	0	0
Gm14496	predicted gene 14496 [Source:MGI Symbol;Acc:MGI:3769929]	0.00333299	0.326633	2	7-3-T,10-4-T	5	2	3	0	0	0	0
Vmn1r238	vomeronasal 1 receptor, 238 [Source:MGI Symbol;Acc:MGI:3852494]	0.00407617	0.389222	1	7-4-A	3	0	3	0	0	0	0
Cep76	centrosomal protein 76 [Source:MGI Symbol;Acc:MGI:1923401]	0.00426518	0.397088	1	7-3-A	1	0	0	1	0	0	0
Dcaf8	DDB1 and CUL4 associated factor 8 [Source:MGI Symbol;Acc:MGI:91860]	0.00448151	0.407052	1	7-2-A	2	1	0	0	1	0	0
Edc4	enhancer of mRNA decapping 4 [Source:MGI Symbol;Acc:MGI:2446249]	0.00477894	0.413878	2	10-4-T,7-4-T	2	0	1	1	0	0	0
Esr2	estrogen receptor 2 (beta) [Source:MGI Symbol;Acc:MGI:109392]	0.0046777	0.414756	2	10-5-T,7-3-A	2	0	1	1	0	0	0
Pax4	paired box gene 4 [Source:MGI Symbol;Acc:MGI:97488]	0.00499717	0.422942	1	10-3-T	1	0	0	1	0	0	0
Olfr1278	olfactory receptor 1278 [Source:MGI Symbol;Acc:MGI:3031112]	0.00632341	0.501029	2	7-4-T,7-4-A	2	0	2	0	0	0	0
Pmel	premelanosome protein [Source:MGI Symbol;Acc:MGI:98301]	0.00607187	0.502481	1	10-1-T	2	1	1	0	0	0	0
Hrg	histidine-rich glycoprotein [Source:MGI Symbol;Acc:MGI:2146636]	0.00629004	0.50922	1	10-1-T	1	0	0	0	1	0	0
Oxsr1	oxidative-stress responsive 1 [Source:MGI Symbol;Acc:MGI:1917378]	0.00719719	0.558382	2	10-5-T,7-3-A	2	0	0	0	2	0	0
Crot	carnitine O-octanoyltransferase [Source:MGI Symbol;Acc:MGI:1921364]	0.00828741	0.617246	2	7-5-T,7-4-T	2	0	2	0	0	0	0
Sfpq	splicing factor proline/glutamine rich (polypyrimidine tract binding protein associated) [Source:MGI Symbol;Acc:MGI:1918764]	0.00814732	0.619196	1	7-4-T	1	0	0	1	0	0	0
Myl6	myosin, light polypeptide 6, alkali, smooth muscle and non-muscle [Source:MGI Symbol;Acc:MGI:109318]	0.00887364	0.64795	2	7-4-T,10-1-T	2	0	2	0	0	0	0
Draxin	dorsal inhibitory axon guidance protein [Source:MGI Symbol;Acc:MGI:1917683]	0.00925446	0.662762	1	7-4-T	1	0	1	0	0	0	0
Usp16	ubiquitin specific peptidase 16 [Source:MGI Symbol;Acc:MGI:1921362]	0.00965814	0.678621	1	10-1-T	1	0	0	1	0	0	0
Polg	polymerase (DNA directed), gamma [Source:MGI Symbol;Acc:MGI:1196389]	0.0172961	0.766793	2	10-4-T,7-4-A	2	0	2	0	0	0	0
Cdr2l	cerebellar degeneration-related protein 2-like [Source:MGI Symbol;Acc:MGI:2684867]	0.0161029	0.768811	1	10-1-T	1	0	1	0	0	0	0
Vmn1r201	vomeronasal 1 receptor 201 [Source:MGI Symbol;Acc:MGI:2159690]	0.0172151	0.772397	1	10-1-T	1	0	1	0	0	0	0
Larp4	La ribonucleoprotein domain family, member 4 [Source:MGI Symbol;Acc:MGI:2443114]	0.016045	0.775994	1	7-2-T	1	0	1	0	0	0	0
Ogn	osteoglycin [Source:MGI Symbol;Acc:MGI:109278]	0.0170142	0.777432	1	7-2-T	1	0	1	0	0	0	0
Wdr83os	-	0.0170142	0.777432	1	7-2-T	1	0	1	0	0	0	0
Tbc1d25	TBC1 domain family, member 25 [Source:MGI Symbol;Acc:MGI:2444862]	0.0179602	0.777719	1	10-4-T	2	1	1	0	0	0	0
Slc39a11	solute carrier family 39 (metal ion transporter), member 11 [Source:MGI Symbol;Acc:MGI:1917056]	0.0185986	0.778215	1	7-4-A	1	0	1	0	0	0	0
Stra6	stimulated by retinoic acid gene 6 [Source:MGI Symbol;Acc:MGI:107742]	0.0167274	0.778659	1	7-5-T	1	0	1	0	0	0	0
Fam122c	family with sequence similarity 122, member C [Source:MGI Symbol;Acc:MGI:1921116]	0.0165266	0.779053	1	10-4-T	1	0	0	0	1	0	0
Lix1l	Lix1-like [Source:MGI Symbol;Acc:MGI:3036267]	0.0184505	0.780791	1	10-3-T	1	0	1	0	0	0	0
Tomt	transmembrane O-methyltransferase [Source:MGI Symbol;Acc:MGI:3769724]	0.0159459	0.781347	1	7-2-A	1	0	1	0	0	0	0
Vmn2r121	vomeronasal 2, receptor 121 [Source:MGI Symbol;Acc:MGI:3643045]	0.015739	0.781491	2	10-5-T,10-3-T	5	3	2	0	0	0	0
Spin2d	spindlin family, member 2D [Source:MGI Symbol;Acc:MGI:1922101]	0.0179339	0.785716	1	7-2-T	2	1	1	0	0	0	0
Olfr1213	olfactory receptor 1213 [Source:MGI Symbol;Acc:MGI:3031047]	0.0156919	0.789683	1	10-1-T	1	0	1	0	0	0	0
Slc30a9	solute carrier family 30 (zinc transporter), member 9 [Source:MGI Symbol;Acc:MGI:1923690]	0.0146508	0.790719	2	7-2-T,10-3-T	2	0	1	0	1	0	0
Speer4a	spermatogenesis associated glutamate (E)-rich protein 4a [Source:MGI Symbol;Acc:MGI:1922907]	0.0191182	0.791069	1	10-5-T	1	0	1	0	0	0	0
Ccdc141	coiled-coil domain containing 141 [Source:MGI Symbol;Acc:MGI:1919735]	0.0156701	0.799388	2	7-5-T,7-2-T	3	0	3	0	0	0	0
Gnpat	glyceronephosphate O-acyltransferase [Source:MGI Symbol;Acc:MGI:1343460]	0.0146296	0.801188	1	7-5-T	1	0	1	0	0	0	0
Rbbp7	retinoblastoma binding protein 7 [Source:MGI Symbol;Acc:MGI:1194910]	0.015575	0.805573	1	7-1-A	20	19	0	0	0	1	0
Nrk	Nik related kinase [Source:MGI Symbol;Acc:MGI:1351326]	0.0143179	0.807878	1	7-1-T	1	0	1	0	0	0	0
Adora1	adenosine A1 receptor [Source:MGI Symbol;Acc:MGI:99401]	0.0145595	0.809246	1	7-5-T	1	0	1	0	0	0	0
Sit1	suppression inducing transmembrane adaptor 1 [Source:MGI Symbol;Acc:MGI:1889342]	0.0117598	0.810991	2	10-5-T,7-4-T	2	0	2	0	0	0	0
Tiam1	T cell lymphoma invasion and metastasis 1 [Source:MGI Symbol;Acc:MGI:103306]	0.0119846	0.811464	3	10-4-T,7-4-T,10-1-T	4	0	4	0	0	0	0
Taf1b	TATA box binding protein (Tbp)-associated factor, RNA polymerase I, B [Source:MGI Symbol;Acc:MGI:109577]	0.0124243	0.811722	1	7-5-T	1	0	1	0	0	0	0
Pisd	phosphatidylserine decarboxylase [Source:MGI Symbol;Acc:MGI:2445114]	0.0154957	0.812762	1	7-5-T	2	1	1	0	0	0	0
Vmn1r3	vomeronasal 1 receptor 3 [Source:MGI Symbol;Acc:MGI:4438436]	0.0199098	0.81477	2	7-4-T,7-4-A	4	1	3	0	0	0	0
Wwc2	WW, C2 and coiled-coil domain containing 2 [Source:MGI Symbol;Acc:MGI:1261872]	0.014225	0.814981	2	7-3-A,7-2-T	2	0	1	1	0	0	0
Lmnb2	lamin B2 [Source:MGI Symbol;Acc:MGI:96796]	0.0153239	0.815233	1	10-5-T	1	0	1	0	0	0	0
Acot8	acyl-CoA thioesterase 8 [Source:MGI Symbol;Acc:MGI:2158201]	0.0122744	0.816247	1	7-5-T	1	0	1	0	0	0	0
Chd8	chromodomain helicase DNA binding protein 8 [Source:MGI Symbol;Acc:MGI:1915022]	0.0127231	0.816912	1	7-4-T	1	0	0	1	0	0	0
Ppap2c	phosphatidic acid phosphatase type 2C [Source:MGI Symbol;Acc:MGI:1354945]	0.0140943	0.820112	1	7-3-T	1	0	1	0	0	0	0
Tmtc4	transmembrane and tetratricopeptide repeat containing 4 [Source:MGI Symbol;Acc:MGI:1921050]	0.0204763	0.828846	1	10-2-T	1	0	0	0	1	0	0
Eef2	eukaryotic translation elongation factor 2 [Source:MGI Symbol;Acc:MGI:95288]	0.0140617	0.831203	1	7-2-T	5	1	3	0	0	1	0
Map3k13	mitogen-activated protein kinase kinase kinase 13 [Source:MGI Symbol;Acc:MGI:2444243]	0.0134133	0.832518	1	7-1-T	1	0	1	0	0	0	0
Gabpa	GA repeat binding protein, alpha [Source:MGI Symbol;Acc:MGI:95610]	0.0138859	0.834049	1	7-2-A	1	0	0	1	0	0	0
Mapre2	microtubule-associated protein, RP/EB family, member 2 [Source:MGI Symbol;Acc:MGI:106271]	0.0211615	0.838355	1	7-4-A	1	0	1	0	0	0	0
Dync1h1	dynein cytoplasmic 1 heavy chain 1 [Source:MGI Symbol;Acc:MGI:103147]	0.0210418	0.842578	3	10-1-T,7-4-A,7-1-T	5	1	4	0	0	0	0
Smc1b	structural maintenance of chromosomes 1B [Source:MGI Symbol;Acc:MGI:2154049]	0.0138175	0.84355	1	10-5-T	1	0	0	1	0	0	0
Sertad2	SERTA domain containing 2 [Source:MGI Symbol;Acc:MGI:1931026]	0.0133965	0.845572	2	10-5-T,7-3-A	2	0	2	0	0	0	0
Pcgf3	polycomb group ring finger 3 [Source:MGI Symbol;Acc:MGI:1916837]	0.0220813	0.865588	1	7-4-A	1	0	1	0	0	0	0
Olfr1232	olfactory receptor 1232 [Source:MGI Symbol;Acc:MGI:3031066]	0.0223696	0.867754	1	7-4-A	1	0	1	0	0	0	0
Dgke	diacylglycerol kinase, epsilon [Source:MGI Symbol;Acc:MGI:1889276]	0.0229499	0.872096	1	10-4-T	1	0	1	0	0	0	0
Abhd15	abhydrolase domain containing 15 [Source:MGI Symbol;Acc:MGI:1914727]	0.0229425	0.880802	1	10-1-T	1	0	1	0	0	0	0
Mettl7a3	methyltransferase like 7A3 [Source:MGI Symbol;Acc:MGI:3710670]	0.023606	0.887967	1	7-4-T	1	0	0	0	1	0	0
Zbtb48	zinc finger and BTB domain containing 48 [Source:MGI Symbol;Acc:MGI:2140248]	0.0243431	0.906537	1	7-5-T	2	0	2	0	0	0	0
Cort	cortistatin [Source:MGI Symbol;Acc:MGI:109538]	0.0259034	0.910039	2	10-5-T,7-4-A	2	0	2	0	0	0	0
Bco1	-	0.0257141	0.911993	1	7-5-T	1	0	1	0	0	0	0
Pcx	pyruvate carboxylase [Source:MGI Symbol;Acc:MGI:97520]	0.0257056	0.920458	1	7-5-T	2	1	1	0	0	0	0
Golga5	golgi autoantigen, golgin subfamily a, 5 [Source:MGI Symbol;Acc:MGI:1351475]	0.0249751	0.920865	3	7-2-T,7-4-T,7-2-A	4	0	3	1	0	0	0
Gm9994	predicted gene 9994 [Source:MGI Symbol;Acc:MGI:3711964]	0.0272543	0.922683	1	10-4-T	2	1	0	1	0	0	0
Cd209a	CD209a antigen [Source:MGI Symbol;Acc:MGI:2157942]	0.0271275	0.926815	1	7-2-T	1	0	1	0	0	0	0
Treml2	triggering receptor expressed on myeloid cells-like 2 [Source:MGI Symbol;Acc:MGI:2147038]	0.0256511	0.927424	1	7-4-T	1	0	1	0	0	0	0
Telo2	TEL2, telomere maintenance 2, homolog (S. cerevisiae) [Source:MGI Symbol;Acc:MGI:1918968]	0.0277298	0.930324	1	10-4-T	2	1	1	0	0	0	0
Urgcp	upregulator of cell proliferation [Source:MGI Symbol;Acc:MGI:1919296]	0.027992	0.930735	1	7-3-A	2	1	0	0	1	0	0
Ahcy	S-adenosylhomocysteine hydrolase [Source:MGI Symbol;Acc:MGI:87968]	0.0282609	0.93136	1	7-3-T	1	0	1	0	0	0	0
Sugp2	SURP and G patch domain containing 2 [Source:MGI Symbol;Acc:MGI:2678085]	0.0270191	0.931658	1	7-2-A	1	0	1	0	0	0	0
Fes	feline sarcoma oncogene [Source:MGI Symbol;Acc:MGI:95514]	0.0287715	0.931696	1	7-5-T	1	0	1	0	0	0	0
Ptger3	prostaglandin E receptor 3 (subtype EP3) [Source:MGI Symbol;Acc:MGI:97795]	0.025611	0.935053	1	10-3-T	1	0	1	0	0	0	0
Gm9758	predicted gene 9758 [Source:MGI Symbol;Acc:MGI:3704245]	0.0286801	0.936883	1	10-1-T	3	1	2	0	0	0	0
Asphd2	aspartate beta-hydroxylase domain containing 2 [Source:MGI Symbol;Acc:MGI:1920148]	0.0269195	0.936899	1	7-4-A	1	0	1	0	0	0	0
Mtus2	microtubule associated tumor suppressor candidate 2 [Source:MGI Symbol;Acc:MGI:1915388]	0.0356445	0.948144	2	10-4-T,7-4-A	3	1	2	0	0	0	0
Tes	testis derived transcript [Source:MGI Symbol;Acc:MGI:105081]	0.0349526	0.950098	1	7-4-T	1	0	1	0	0	0	0
Cabp2	calcium binding protein 2 [Source:MGI Symbol;Acc:MGI:1352749]	0.0344505	0.950324	1	7-5-T	1	0	1	0	0	0	0
Cela3b	chymotrypsin-like elastase family, member 3B [Source:MGI Symbol;Acc:MGI:1915118]	0.0347411	0.951293	1	10-1-T	1	0	1	0	0	0	0
Clca3	chloride channel calcium activated 3 [Source:MGI Symbol;Acc:MGI:1346342]	0.0355569	0.952619	1	7-4-A	1	0	1	0	0	0	0
4833420G17Rik	RIKEN cDNA 4833420G17 gene [Source:MGI Symbol;Acc:MGI:1914642]	0.0353016	0.952632	2	10-5-T,10-3-T	2	0	2	0	0	0	0
Rhox8	reproductive homeobox 8 [Source:MGI Symbol;Acc:MGI:3579898]	0.0335579	0.953967	1	10-1-T	1	0	1	0	0	0	0
Msx2	msh homeobox 2 [Source:MGI Symbol;Acc:MGI:97169]	0.0340785	0.954197	1	7-5-T	1	0	1	0	0	0	0
9130011E15Rik	RIKEN cDNA 9130011E15 gene [Source:MGI Symbol;Acc:MGI:1918867]	0.0297764	0.955924	1	7-5-T	1	0	1	0	0	0	0
Dhrs13	dehydrogenase/reductase (SDR family) member 13 [Source:MGI Symbol;Acc:MGI:1917701]	0.0328942	0.957015	2	10-5-T,7-5-T	2	0	2	0	0	0	0
Ttc23	tetratricopeptide repeat domain 23 [Source:MGI Symbol;Acc:MGI:1914259]	0.0344373	0.957048	1	7-2-A	1	0	0	0	0	1	0
Mfn2	mitofusin 2 [Source:MGI Symbol;Acc:MGI:2442230]	0.032691	0.958594	2	7-3-A,7-4-T	2	0	2	0	0	0	0
Gcat	glycine C-acetyltransferase (2-amino-3-ketobutyrate-coenzyme A ligase) [Source:MGI Symbol;Acc:MGI:1349389]	0.0332121	0.958775	2	7-2-T,7-4-A	2	0	2	0	0	0	0
Vmn1r43	vomeronasal 1 receptor 43 [Source:MGI Symbol;Acc:MGI:2148510]	0.0340268	0.95997	1	7-4-A	1	0	1	0	0	0	0
Sp140	Sp140 nuclear body protein [Source:MGI Symbol;Acc:MGI:3702467]	0.0363887	0.961074	1	7-2-A	2	1	0	0	0	0	1
Foxp3	forkhead box P3 [Source:MGI Symbol;Acc:MGI:1891436]	0.0302304	0.962204	1	7-2-A	1	0	1	0	0	0	0
Ncs1	neuronal calcium sensor 1 [Source:MGI Symbol;Acc:MGI:109166]	0.0325818	0.962974	1	7-5-T	1	0	1	0	0	0	0
Zfp954	zinc finger protein 954 [Source:MGI Symbol;Acc:MGI:1917764]	0.0310044	0.970256	1	10-3-T	1	0	1	0	0	0	0
Gemin5	gem (nuclear organelle) associated protein 5 [Source:MGI Symbol;Acc:MGI:2449311]	0.0317913	0.970416	1	10-3-T	1	0	1	0	0	0	0
Mark2	MAP/microtubule affinity-regulating kinase 2 [Source:MGI Symbol;Acc:MGI:99638]	0.0325734	0.970427	1	7-3-A	1	0	1	0	0	0	0
Mrgprh	MAS-related GPR, member H [Source:MGI Symbol;Acc:MGI:1934134]	0.0307569	0.970667	1	7-3-T	1	0	1	0	0	0	0
Ufsp1	UFM1-specific peptidase 1 [Source:MGI Symbol;Acc:MGI:1917490]	0.0324028	0.973129	1	7-3-A	1	0	0	1	0	0	0
Gm4952	predicted gene 4952 [Source:MGI Symbol;Acc:MGI:3643569]	0.0321847	0.974436	1	7-4-T	1	0	1	0	0	0	0
Pard6a	par-6 (partitioning defective 6,) homolog alpha (C. elegans) [Source:MGI Symbol;Acc:MGI:1927223]	0.0316964	0.975516	1	7-1-A	1	0	1	0	0	0	0
Gcnt2	glucosaminyl (N-acetyl) transferase 2, I-branching enzyme [Source:MGI Symbol;Acc:MGI:1100870]	0.0372181	0.976058	1	7-3-A	2	1	1	0	0	0	0
Usp11	ubiquitin specific peptidase 11 [Source:MGI Symbol;Acc:MGI:2384312]	0.031498	0.977487	2	10-5-T,7-2-A	5	3	2	0	0	0	0
Ttll9	tubulin tyrosine ligase-like family, member 9 [Source:MGI Symbol;Acc:MGI:1913589]	0.0384422	0.980541	1	7-4-T	1	0	1	0	0	0	0
Pgm3	phosphoglucomutase 3 [Source:MGI Symbol;Acc:MGI:97566]	0.0389927	0.981142	1	7-4-A	1	0	1	0	0	0	0
Ctsa	cathepsin A [Source:MGI Symbol;Acc:MGI:97748]	0.0382261	0.981751	1	7-2-A	1	0	0	1	0	0	0
Slc27a6	solute carrier family 27 (fatty acid transporter), member 6 [Source:MGI Symbol;Acc:MGI:3036230]	0.0389418	0.986526	1	7-2-T	1	0	1	0	0	0	0
D1Pas1	DNA segment, Chr 1, Pasteur Institute 1 [Source:MGI Symbol;Acc:MGI:91842]	0.0381825	0.987443	1	7-4-A	1	0	1	0	0	0	0
Ano6	anoctamin 6 [Source:MGI Symbol;Acc:MGI:2145890]	0.0379313	0.987805	1	7-5-T	1	0	1	0	0	0	0
Olfr605	olfactory receptor 605 [Source:MGI Symbol;Acc:MGI:3030439]	0.0405401	0.999811	1	10-1-T	1	0	1	0	0	0	0
0610030E20Rik	RIKEN cDNA 0610030E20 gene [Source:MGI Symbol;Acc:MGI:1915614]	0.438118	1	1	7-2-T	1	0	1	0	0	0	0
1110007C09Rik	RIKEN cDNA 1110007C09 gene [Source:MGI Symbol;Acc:MGI:1915730]	0.419508	1	1	7-5-T	1	0	1	0	0	0	0
1110017D15Rik	RIKEN cDNA 1110017D15 gene [Source:MGI Symbol;Acc:MGI:1920971]	0.620585	1	1	7-2-T	1	0	1	0	0	0	0
1110034G24Rik	RIKEN cDNA 1110034G24 gene [Source:MGI Symbol;Acc:MGI:1920997]	0.289774	1	1	10-3-T	1	0	1	0	0	0	0
1110037F02Rik	RIKEN cDNA 1110037F02 gene [Source:MGI Symbol;Acc:MGI:1913435]	1	1	1	10-3-T	1	0	1	0	0	0	0
1700007B14Rik	RIKEN cDNA 1700007B14 gene [Source:MGI Symbol;Acc:MGI:1919081]	0.268705	1	2	10-5-T,10-1-T	2	0	2	0	0	0	0
1700011A15Rik	RIKEN cDNA 1700011A15 gene [Source:MGI Symbol;Acc:MGI:1913572]	0.12856	1	1	10-1-T	1	0	0	0	1	0	0
1700015E13Rik	RIKEN cDNA 1700015E13 gene [Source:MGI Symbol;Acc:MGI:1924175]	0.498809	1	1	7-2-T	1	0	1	0	0	0	0
1700017B05Rik	RIKEN cDNA 1700017B05 gene [Source:MGI Symbol;Acc:MGI:1921461]	1	1	1	7-5-T	1	0	1	0	0	0	0
1700017N19Rik	RIKEN cDNA 1700017N19 gene [Source:MGI Symbol;Acc:MGI:1913855]	0.234461	1	1	7-2-A	1	0	1	0	0	0	0
1700018F24Rik	RIKEN cDNA 1700018F24 gene [Source:MGI Symbol;Acc:MGI:1916646]	0.166371	1	2	10-1-T,10-3-T	2	0	2	0	0	0	0
1700024P16Rik	RIKEN cDNA 1700024P16 gene [Source:MGI Symbol;Acc:MGI:2685466]	0.674862	1	1	10-3-T	1	0	1	0	0	0	0
1700028K03Rik	RIKEN cDNA 1700028K03 gene [Source:MGI Symbol;Acc:MGI:1923671]	0.164659	1	1	7-3-A	1	0	1	0	0	0	0
1700052N19Rik	RIKEN cDNA 1700052N19 gene [Source:MGI Symbol;Acc:MGI:1920669]	0.688876	1	1	7-2-T	1	0	1	0	0	0	0
1700102P08Rik	RIKEN cDNA 1700102P08 gene [Source:MGI Symbol;Acc:MGI:2148248]	0.390542	1	1	7-4-A	1	0	1	0	0	0	0
2300002M23Rik	RIKEN cDNA 2300002M23 gene [Source:MGI Symbol;Acc:MGI:1916792]	0.82411	1	1	10-1-T	2	1	1	0	0	0	0
2410089E03Rik	RIKEN cDNA 2410089E03 gene [Source:MGI Symbol;Acc:MGI:1920942]	1	1	1	7-5-T	1	0	1	0	0	0	0
2410131K14Rik	RIKEN cDNA 2410131K14 gene [Source:MGI Symbol;Acc:MGI:1924042]	0.522079	1	1	10-1-T	1	0	1	0	0	0	0
2610008E11Rik	RIKEN cDNA 2610008E11 gene [Source:MGI Symbol;Acc:MGI:1919378]	0.561227	1	1	10-3-T	1	0	1	0	0	0	0
2610015P09Rik	RIKEN cDNA 2610015P09 gene [Source:MGI Symbol;Acc:MGI:1922661]	1	1	1	7-4-T	1	0	1	0	0	0	0
2700081O15Rik	RIKEN cDNA 2700081O15 gene [Source:MGI Symbol;Acc:MGI:1919667]	0.336781	1	1	7-1-T	1	0	1	0	0	0	0
2810021J22Rik	RIKEN cDNA 2810021J22 gene [Source:MGI Symbol;Acc:MGI:1917194]	0.7846	1	1	7-2-T	1	0	1	0	0	0	0
2810408M09Rik	RIKEN cDNA 2810408M09 gene [Source:MGI Symbol;Acc:MGI:1918294]	0.335102	1	1	7-4-A	2	1	1	0	0	0	0
2900011O08Rik	RIKEN cDNA 2900011O08 gene [Source:MGI Symbol;Acc:MGI:1914504]	0.464641	1	1	7-2-T	1	0	1	0	0	0	0
3010026O09Rik	RIKEN cDNA 3010026O09 gene [Source:MGI Symbol;Acc:MGI:1915317]	0.620128	1	1	7-4-T	1	0	1	0	0	0	0
3425401B19Rik	RIKEN cDNA 3425401B19 gene [Source:MGI Symbol;Acc:MGI:3588196]	1	1	1	7-2-T	1	0	1	0	0	0	0
4833403I15Rik	RIKEN cDNA 4833403I15 gene [Source:MGI Symbol;Acc:MGI:1921824]	0.268401	1	2	7-2-T,10-1-T	2	0	2	0	0	0	0
4921530L21Rik	RIKEN cDNA 4921530L21 gene [Source:MGI Symbol;Acc:MGI:1913982]	0.614664	1	1	10-1-T	1	0	1	0	0	0	0
4930474N05Rik	RIKEN cDNA 4930474N05 gene [Source:MGI Symbol;Acc:MGI:3586330]	0.58201	1	1	10-1-T	1	0	1	0	0	0	0
4930563E22Rik	RIKEN cDNA 4930563E22 gene [Source:MGI Symbol;Acc:MGI:1922554]	0.309183	1	1	7-4-T	1	0	1	0	0	0	0
4931406P16Rik	RIKEN cDNA 4931406P16 gene [Source:MGI Symbol;Acc:MGI:1924311]	0.759546	1	1	10-3-T	1	0	1	0	0	0	0
4931429I11Rik	RIKEN cDNA 4931429I11 gene [Source:MGI Symbol;Acc:MGI:1918239]	0.546618	1	1	7-5-T	3	1	2	0	0	0	0
4931440F15Rik	RIKEN cDNA 4931440F15 gene [Source:MGI Symbol;Acc:MGI:2441689]	0.639716	1	1	10-5-T	1	0	1	0	0	0	0
4933403O08Rik	RIKEN cDNA 4933403O08 gene [Source:MGI Symbol;Acc:MGI:1918280]	0.789907	1	1	10-1-T	1	0	1	0	0	0	0
4933427D14Rik	RIKEN cDNA 4933427D14 gene [Source:MGI Symbol;Acc:MGI:1921727]	1	1	1	7-4-T	1	0	1	0	0	0	0
5730559C18Rik	RIKEN cDNA 5730559C18 gene [Source:MGI Symbol;Acc:MGI:1921579]	1	1	1	7-2-T	1	0	1	0	0	0	0
9330182L06Rik	RIKEN cDNA 9330182L06 gene [Source:MGI Symbol;Acc:MGI:2443264]	0.730924	1	1	10-3-T	2	1	1	0	0	0	0
9530053A07Rik	RIKEN cDNA 9530053A07 gene [Source:MGI Symbol;Acc:MGI:2442118]	1	1	1	7-5-T	3	2	1	0	0	0	0
9530077C05Rik	RIKEN cDNA 9530077C05 gene [Source:MGI Symbol;Acc:MGI:1915533]	0.746395	1	1	7-2-T	1	0	1	0	0	0	0
A330050F15Rik	RIKEN cDNA A330050F15 gene [Source:MGI Symbol;Acc:MGI:2444600]	0.073006	1	1	7-3-A	1	0	1	0	0	0	0
A430105I19Rik	RIKEN cDNA A430105I19 gene [Source:MGI Symbol;Acc:MGI:2685199]	0.791485	1	1	7-4-T	1	0	1	0	0	0	0
A630073D07Rik	RIKEN cDNA A630073D07 gene [Source:MGI Symbol;Acc:MGI:2686534]	0.290137	1	1	7-5-T	1	0	1	0	0	0	0
AI413582	expressed sequence AI413582 [Source:MGI Symbol;Acc:MGI:2146839]	0.199905	1	1	7-4-A	1	0	1	0	0	0	0
AW209491	expressed sequence AW209491 [Source:MGI Symbol;Acc:MGI:2145422]	0.699945	1	1	7-2-T	1	0	1	0	0	0	0
AW551984	expressed sequence AW551984 [Source:MGI Symbol;Acc:MGI:2143322]	1	1	1	7-2-T	1	0	1	0	0	0	0
Aacs	acetoacetyl-CoA synthetase [Source:MGI Symbol;Acc:MGI:1926144]	0.108863	1	1	7-2-A	1	0	1	0	0	0	0
Aadacl2	arylacetamide deacetylase-like 2 [Source:MGI Symbol;Acc:MGI:3646333]	0.307217	1	1	7-3-A	1	0	1	0	0	0	0
Aadacl3	arylacetamide deacetylase-like 3 [Source:MGI Symbol;Acc:MGI:2685281]	0.63356	1	1	7-4-T	1	0	1	0	0	0	0
Aagab	alpha- and gamma-adaptin binding protein [Source:MGI Symbol;Acc:MGI:1914189]	0.454899	1	1	10-5-T	1	0	1	0	0	0	0
Aars	alanyl-tRNA synthetase [Source:MGI Symbol;Acc:MGI:2384560]	1	1	1	7-5-T	1	0	1	0	0	0	0
Aars2	alanyl-tRNA synthetase 2, mitochondrial (putative) [Source:MGI Symbol;Acc:MGI:2681839]	1	1	1	7-2-T	1	0	1	0	0	0	0
Aarsd1	alanyl-tRNA synthetase domain containing 1 [Source:MGI Symbol;Acc:MGI:1916934]	0.691615	1	1	7-5-T	2	1	1	0	0	0	0
Aass	aminoadipate-semialdehyde synthase [Source:MGI Symbol;Acc:MGI:1353573]	0.769005	1	1	10-5-T	1	0	1	0	0	0	0
Aatf	apoptosis antagonizing transcription factor [Source:MGI Symbol;Acc:MGI:1929608]	1	1	1	10-1-T	1	0	1	0	0	0	0
Abca12	ATP-binding cassette, sub-family A (ABC1), member 12 [Source:MGI Symbol;Acc:MGI:2676312]	1	1	1	7-4-T	1	0	1	0	0	0	0
Abca13	ATP-binding cassette, sub-family A (ABC1), member 13 [Source:MGI Symbol;Acc:MGI:2388707]	0.753756	1	3	7-2-T,7-4-T,7-1-T	3	0	3	0	0	0	0
Abca16	ATP-binding cassette, sub-family A (ABC1), member 16 [Source:MGI Symbol;Acc:MGI:2388711]	1	1	1	7-5-T	1	0	1	0	0	0	0
Abca8a	ATP-binding cassette, sub-family A (ABC1), member 8a [Source:MGI Symbol;Acc:MGI:2386846]	1	1	1	10-1-T	1	0	1	0	0	0	0
Abca8b	ATP-binding cassette, sub-family A (ABC1), member 8b [Source:MGI Symbol;Acc:MGI:1351668]	1	1	1	10-1-T	1	0	1	0	0	0	0
Abcb1a	ATP-binding cassette, sub-family B (MDR/TAP), member 1A [Source:MGI Symbol;Acc:MGI:97570]	1	1	1	10-1-T	1	0	1	0	0	0	0
Abcb1b	ATP-binding cassette, sub-family B (MDR/TAP), member 1B [Source:MGI Symbol;Acc:MGI:97568]	1	1	1	10-1-T	1	0	1	0	0	0	0
Abcc1	ATP-binding cassette, sub-family C (CFTR/MRP), member 1 [Source:MGI Symbol;Acc:MGI:102676]	1	1	1	7-2-T	1	0	1	0	0	0	0
Abcc10	ATP-binding cassette, sub-family C (CFTR/MRP), member 10 [Source:MGI Symbol;Acc:MGI:2386976]	1	1	1	7-5-T	1	0	1	0	0	0	0
Abcc3	ATP-binding cassette, sub-family C (CFTR/MRP), member 3 [Source:MGI Symbol;Acc:MGI:1923658]	0.65122	1	1	7-3-A	1	0	1	0	0	0	0
Abcc9	ATP-binding cassette, sub-family C (CFTR/MRP), member 9 [Source:MGI Symbol;Acc:MGI:1352630]	1	1	1	7-2-T	1	0	1	0	0	0	0
Abcd2	ATP-binding cassette, sub-family D (ALD), member 2 [Source:MGI Symbol;Acc:MGI:1349467]	1	1	1	7-5-T	1	0	1	0	0	0	0
Abcd3	ATP-binding cassette, sub-family D (ALD), member 3 [Source:MGI Symbol;Acc:MGI:1349216]	0.78878	1	1	7-5-T	1	0	1	0	0	0	0
Acaca	acetyl-Coenzyme A carboxylase alpha [Source:MGI Symbol;Acc:MGI:108451]	1	1	1	7-2-T	1	0	1	0	0	0	0
Acadsb	acyl-Coenzyme A dehydrogenase, short/branched chain [Source:MGI Symbol;Acc:MGI:1914135]	0.711496	1	1	7-2-T	1	0	1	0	0	0	0
Acap1	ArfGAP with coiled-coil, ankyrin repeat and PH domains 1 [Source:MGI Symbol;Acc:MGI:2388270]	0.560165	1	2	7-5-T,7-4-T	2	0	2	0	0	0	0
Acd	adrenocortical dysplasia [Source:MGI Symbol;Acc:MGI:87873]	0.480168	1	1	10-3-T	1	0	1	0	0	0	0
Ace2	angiotensin I converting enzyme (peptidyl-dipeptidase A) 2 [Source:MGI Symbol;Acc:MGI:1917258]	0.0554408	1	1	7-2-A	1	0	0	0	1	0	0
Acin1	apoptotic chromatin condensation inducer 1 [Source:MGI Symbol;Acc:MGI:1891824]	1	1	1	7-5-T	2	1	1	0	0	0	0
Acly	ATP citrate lyase [Source:MGI Symbol;Acc:MGI:103251]	1	1	1	7-2-T	1	0	1	0	0	0	0
Acot11	acyl-CoA thioesterase 11 [Source:MGI Symbol;Acc:MGI:1913736]	0.731564	1	1	7-4-T	1	0	1	0	0	0	0
Acot7	acyl-CoA thioesterase 7 [Source:MGI Symbol;Acc:MGI:1917275]	0.689549	1	1	7-4-T	1	0	1	0	0	0	0
Acox1	acyl-Coenzyme A oxidase 1, palmitoyl [Source:MGI Symbol;Acc:MGI:1330812]	0.662635	1	1	7-4-A	1	0	1	0	0	0	0
Acox2	acyl-Coenzyme A oxidase 2, branched chain [Source:MGI Symbol;Acc:MGI:1934852]	1	1	1	7-2-T	1	0	1	0	0	0	0
Acp5	acid phosphatase 5, tartrate resistant [Source:MGI Symbol;Acc:MGI:87883]	0.440535	1	1	10-5-T	2	1	1	0	0	0	0
Acpp	acid phosphatase, prostate [Source:MGI Symbol;Acc:MGI:1928480]	0.616946	1	1	7-4-T	1	0	1	0	0	0	0
Acsl1	acyl-CoA synthetase long-chain family member 1 [Source:MGI Symbol;Acc:MGI:102797]	0.785134	1	1	7-4-T	1	0	1	0	0	0	0
Acsl3	acyl-CoA synthetase long-chain family member 3 [Source:MGI Symbol;Acc:MGI:1921455]	0.485939	1	2	7-5-T,7-4-T	2	0	2	0	0	0	0
Acsm4	acyl-CoA synthetase medium-chain family member 4 [Source:MGI Symbol;Acc:MGI:2681844]	0.809397	1	1	7-2-T	1	0	1	0	0	0	0
Acss1	acyl-CoA synthetase short-chain family member 1 [Source:MGI Symbol;Acc:MGI:1915988]	0.819638	1	1	7-4-T	1	0	1	0	0	0	0
Acss3	acyl-CoA synthetase short-chain family member 3 [Source:MGI Symbol;Acc:MGI:2685720]	1	1	1	10-1-T	1	0	1	0	0	0	0
Actn4	actinin alpha 4 [Source:MGI Symbol;Acc:MGI:1890773]	1	1	1	10-1-T	1	0	1	0	0	0	0
Acvr1b	activin A receptor, type 1B [Source:MGI Symbol;Acc:MGI:1338944]	0.822049	1	1	10-1-T	2	1	1	0	0	0	0
Adad1	adenosine deaminase domain containing 1 (testis specific) [Source:MGI Symbol;Acc:MGI:103258]	0.522801	1	2	7-4-T,10-1-T	2	0	2	0	0	0	0
Adam11	a disintegrin and metallopeptidase domain 11 [Source:MGI Symbol;Acc:MGI:1098667]	0.194046	1	1	7-2-T	1	0	1	0	0	0	0
Adam12	a disintegrin and metallopeptidase domain 12 (meltrin alpha) [Source:MGI Symbol;Acc:MGI:105378]	0.0566519	1	2	7-2-T,7-4-A	2	0	2	0	0	0	0
Adam19	a disintegrin and metallopeptidase domain 19 (meltrin beta) [Source:MGI Symbol;Acc:MGI:105377]	1	1	1	7-4-T	1	0	1	0	0	0	0
Adam33	a disintegrin and metallopeptidase domain 33 [Source:MGI Symbol;Acc:MGI:1341813]	0.744669	1	1	10-5-T	1	0	1	0	0	0	0
Adam9	a disintegrin and metallopeptidase domain 9 (meltrin gamma) [Source:MGI Symbol;Acc:MGI:105376]	0.388669	1	1	7-1-T	1	0	1	0	0	0	0
Adamts16	a disintegrin-like and metallopeptidase (reprolysin type) with thrombospondin type 1 motif, 16 [Source:MGI Symbol;Acc:MGI:2429637]	1	1	1	7-2-T	1	0	1	0	0	0	0
Adamts19	a disintegrin-like and metallopeptidase (reprolysin type) with thrombospondin type 1 motif, 19 [Source:MGI Symbol;Acc:MGI:2442875]	1	1	1	10-1-T	1	0	1	0	0	0	0
Adamts5	a disintegrin-like and metallopeptidase (reprolysin type) with thrombospondin type 1 motif, 5 (aggrecanase-2) [Source:MGI Symbol;Acc:MGI:1346321]	1	1	1	7-5-T	1	0	1	0	0	0	0
Adamts9	a disintegrin-like and metallopeptidase (reprolysin type) with thrombospondin type 1 motif, 9 [Source:MGI Symbol;Acc:MGI:1916320]	1	1	1	7-5-T	1	0	1	0	0	0	0
Adck5	aarF domain containing kinase 5 [Source:MGI Symbol;Acc:MGI:2679274]	0.790499	1	1	7-2-T	1	0	1	0	0	0	0
Adcy4	adenylate cyclase 4 [Source:MGI Symbol;Acc:MGI:99674]	0.295447	1	1	7-4-T	1	0	0	0	1	0	0
Adcy5	adenylate cyclase 5 [Source:MGI Symbol;Acc:MGI:99673]	0.4635	1	1	7-2-A	1	0	1	0	0	0	0
Adcy7	adenylate cyclase 7 [Source:MGI Symbol;Acc:MGI:102891]	0.114123	1	1	7-4-T	1	0	1	0	0	0	0
Adcy9	adenylate cyclase 9 [Source:MGI Symbol;Acc:MGI:108450]	1	1	1	7-4-A	1	0	1	0	0	0	0
Adnp	activity-dependent neuroprotective protein [Source:MGI Symbol;Acc:MGI:1338758]	0.177559	1	1	10-2-T	2	1	1	0	0	0	0
Adprhl2	ADP-ribosylhydrolase like 2 [Source:MGI Symbol;Acc:MGI:2140364]	0.0981879	1	1	7-5-T	1	0	0	1	0	0	0
Aff2	AF4/FMR2 family, member 2 [Source:MGI Symbol;Acc:MGI:1202294]	0.354315	1	1	10-4-T	1	0	1	0	0	0	0
Aff3	AF4/FMR2 family, member 3 [Source:MGI Symbol;Acc:MGI:106927]	1	1	2	7-2-T,10-1-T	2	0	2	0	0	0	0
Agap1	ArfGAP with GTPase domain, ankyrin repeat and PH domain 1 [Source:MGI Symbol;Acc:MGI:2653690]	0.82854	1	1	7-4-T	1	0	1	0	0	0	0
Agbl3	ATP/GTP binding protein-like 3 [Source:MGI Symbol;Acc:MGI:1923473]	1	1	1	10-1-T	1	0	1	0	0	0	0
Ager	advanced glycosylation end product-specific receptor [Source:MGI Symbol;Acc:MGI:893592]	0.0917559	1	1	7-4-A	1	0	0	1	0	0	0
Ago2	argonaute RISC catalytic subunit 2 [Source:MGI Symbol;Acc:MGI:2446632]	1	1	1	10-1-T	1	0	1	0	0	0	0
Agr2	anterior gradient 2 [Source:MGI Symbol;Acc:MGI:1344405]	0.116808	1	1	7-2-T	1	0	0	0	1	0	0
Agrn	agrin [Source:MGI Symbol;Acc:MGI:87961]	1	1	1	7-2-T	1	0	1	0	0	0	0
Ahdc1	AT hook, DNA binding motif, containing 1 [Source:MGI Symbol;Acc:MGI:2444218]	1	1	1	7-5-T	1	0	1	0	0	0	0
Ahi1	Abelson helper integration site 1 [Source:MGI Symbol;Acc:MGI:87971]	0.545233	1	1	7-3-A	1	0	1	0	0	0	0
Ahnak	AHNAK nucleoprotein (desmoyokin) [Source:MGI Symbol;Acc:MGI:1316648]	1	1	2	10-5-T,10-3-T	2	0	2	0	0	0	0
Ahrr	aryl-hydrocarbon receptor repressor [Source:MGI Symbol;Acc:MGI:1333776]	0.353994	1	1	7-2-A	1	0	1	0	0	0	0
Aifm2	apoptosis-inducing factor, mitochondrion-associated 2 [Source:MGI Symbol;Acc:MGI:1918611]	0.7949	1	1	10-1-T	1	0	1	0	0	0	0
Akap12	A kinase (PRKA) anchor protein (gravin) 12 [Source:MGI Symbol;Acc:MGI:1932576]	1	1	1	10-1-T	2	1	1	0	0	0	0
Akap5	A kinase (PRKA) anchor protein 5 [Source:MGI Symbol;Acc:MGI:2685104]	0.761118	1	1	7-4-A	1	0	1	0	0	0	0
Akap6	A kinase (PRKA) anchor protein 6 [Source:MGI Symbol;Acc:MGI:3050566]	1	1	1	7-5-T	1	0	1	0	0	0	0
Aknad1	AKNA domain containing 1 [Source:MGI Symbol;Acc:MGI:3584453]	1	1	1	10-1-T	1	0	1	0	0	0	0
Akr1b8	aldo-keto reductase family 1, member B8 [Source:MGI Symbol;Acc:MGI:107673]	0.592079	1	1	7-2-T	1	0	1	0	0	0	0
Akr1c13	aldo-keto reductase family 1, member C13 [Source:MGI Symbol;Acc:MGI:1351662]	0.310061	1	1	10-1-T	2	0	2	0	0	0	0
Akr1c21	aldo-keto reductase family 1, member C21 [Source:MGI Symbol;Acc:MGI:1924587]	0.0695953	1	1	10-1-T	1	0	1	0	0	0	0
Alad	aminolevulinate, delta-, dehydratase [Source:MGI Symbol;Acc:MGI:96853]	0.490501	1	1	7-4-A	1	0	1	0	0	0	0
Alas1	aminolevulinic acid synthase 1 [Source:MGI Symbol;Acc:MGI:87989]	0.818787	1	1	7-5-T	1	0	1	0	0	0	0
Aldoa	aldolase A, fructose-bisphosphate [Source:MGI Symbol;Acc:MGI:87994]	0.536468	1	1	10-5-T	1	0	1	0	0	0	0
Alg12	asparagine-linked glycosylation 12 (alpha-1,6-mannosyltransferase) [Source:MGI Symbol;Acc:MGI:2385025]	0.0645391	1	1	10-2-T	1	0	1	0	0	0	0
Alkbh1	alkB, alkylation repair homolog 1 (E. coli) [Source:MGI Symbol;Acc:MGI:2384034]	0.639569	1	1	7-4-T	1	0	1	0	0	0	0
Alkbh3	alkB, alkylation repair homolog 3 (E. coli) [Source:MGI Symbol;Acc:MGI:1916363]	0.590064	1	1	7-5-T	1	0	1	0	0	0	0
Alpk2	alpha-kinase 2 [Source:MGI Symbol;Acc:MGI:2449492]	1	1	1	10-1-T	1	0	1	0	0	0	0
Ambra1	autophagy/beclin 1 regulator 1 [Source:MGI Symbol;Acc:MGI:2443564]	1	1	1	7-4-T	2	1	1	0	0	0	0
Amer1	APC membrane recruitment 1 [Source:MGI Symbol;Acc:MGI:1919595]	0.700262	1	2	7-4-T,10-1-T	3	0	3	0	0	0	0
Ampd1	adenosine monophosphate deaminase 1 [Source:MGI Symbol;Acc:MGI:88015]	0.431612	1	1	7-3-A	1	0	1	0	0	0	0
Anapc5	anaphase-promoting complex subunit 5 [Source:MGI Symbol;Acc:MGI:1929722]	0.690185	1	1	10-5-T	1	0	1	0	0	0	0
Angptl1	angiopoietin-like 1 [Source:MGI Symbol;Acc:MGI:1919963]	0.665205	1	1	7-4-T	1	0	1	0	0	0	0
Ank1	ankyrin 1, erythroid [Source:MGI Symbol;Acc:MGI:88024]	1	1	1	7-5-T	1	0	1	0	0	0	0
Ankra2	ankyrin repeat, family A (RFXANK-like), 2 [Source:MGI Symbol;Acc:MGI:1915808]	0.666379	1	1	7-2-T	1	0	1	0	0	0	0
Ankrd12	ankyrin repeat domain 12 [Source:MGI Symbol;Acc:MGI:1914357]	1	1	1	10-1-T	1	0	1	0	0	0	0
Ankrd13a	ankyrin repeat domain 13a [Source:MGI Symbol;Acc:MGI:1915670]	1	1	1	10-1-T	1	0	1	0	0	0	0
Ankrd26	ankyrin repeat domain 26 [Source:MGI Symbol;Acc:MGI:1917887]	1	1	1	7-5-T	1	0	1	0	0	0	0
Ankrd32	ankyrin repeat domain 32 [Source:MGI Symbol;Acc:MGI:2145448]	1	1	1	10-1-T	1	0	1	0	0	0	0
Ankrd34c	ankyrin repeat domain 34C [Source:MGI Symbol;Acc:MGI:2685617]	0.456244	1	2	7-2-T,7-4-T	2	0	2	0	0	0	0
Ankrd35	ankyrin repeat domain 35 [Source:MGI Symbol;Acc:MGI:2442590]	1	1	1	7-4-T	1	0	1	0	0	0	0
Ankrd36	ankyrin repeat domain 36 [Source:MGI Symbol;Acc:MGI:1923639]	1	1	1	10-1-T	1	0	1	0	0	0	0
Ankrd44	ankyrin repeat domain 44 [Source:MGI Symbol;Acc:MGI:3045243]	1	1	1	10-1-T	2	1	1	0	0	0	0
Ankrd45	ankyrin repeat domain 45 [Source:MGI Symbol;Acc:MGI:1921094]	0.668439	1	1	10-1-T	1	0	1	0	0	0	0
Anks1	ankyrin repeat and SAM domain containing 1 [Source:MGI Symbol;Acc:MGI:2446180]	0.341145	1	2	10-1-T,7-1-T	2	0	2	0	0	0	0
Ano5	anoctamin 5 [Source:MGI Symbol;Acc:MGI:3576659]	0.466627	1	1	7-3-A	1	0	1	0	0	0	0
Ano7	anoctamin 7 [Source:MGI Symbol;Acc:MGI:3052714]	1	1	1	10-1-T	1	0	1	0	0	0	0
Anxa11	annexin A11 [Source:MGI Symbol;Acc:MGI:108481]	0.751009	1	1	7-4-T	1	0	1	0	0	0	0
Aox2	aldehyde oxidase 2 [Source:MGI Symbol;Acc:MGI:3529596]	0.0995885	1	2	7-3-A,7-2-T	2	0	1	1	0	0	0
Ap1g2	adaptor protein complex AP-1, gamma 2 subunit [Source:MGI Symbol;Acc:MGI:1328307]	0.229632	1	1	7-5-T	2	0	1	1	0	0	0
Ap2a2	adaptor-related protein complex 2, alpha 2 subunit [Source:MGI Symbol;Acc:MGI:101920]	1	1	1	7-2-T	1	0	1	0	0	0	0
Ap5z1	adaptor-related protein complex 5, zeta 1 subunit [Source:MGI Symbol;Acc:MGI:1924908]	0.122564	1	1	10-1-T	1	0	1	0	0	0	0
Apbb1ip	amyloid beta (A4) precursor protein-binding, family B, member 1 interacting protein [Source:MGI Symbol;Acc:MGI:1861354]	0.461726	1	1	7-3-A	1	0	1	0	0	0	0
Apbb2	amyloid beta (A4) precursor protein-binding, family B, member 2 [Source:MGI Symbol;Acc:MGI:108405]	0.715771	1	1	10-5-T	1	0	1	0	0	0	0
Apc2	adenomatosis polyposis coli 2 [Source:MGI Symbol;Acc:MGI:1346052]	1	1	1	10-1-T	2	1	1	0	0	0	0
Aplp1	amyloid beta (A4) precursor-like protein 1 [Source:MGI Symbol;Acc:MGI:88046]	0.684074	1	1	10-5-T	1	0	1	0	0	0	0
Apoa5	apolipoprotein A-V [Source:MGI Symbol;Acc:MGI:1913363]	0.650312	1	1	7-2-T	1	0	1	0	0	0	0
Apob	apolipoprotein B [Source:MGI Symbol;Acc:MGI:88052]	1	1	1	7-5-T	1	0	1	0	0	0	0
Apobr	apolipoprotein B receptor [Source:MGI Symbol;Acc:MGI:2176230]	0.559194	1	3	7-5-T,7-4-T,10-1-T	3	0	3	0	0	0	0
Apol10b	apolipoprotein L 10B [Source:MGI Symbol;Acc:MGI:3043522]	0.747494	1	1	10-1-T	1	0	1	0	0	0	0
Apol7c	apolipoprotein L 7c [Source:MGI Symbol;Acc:MGI:1920912]	0.770322	1	1	10-1-T	1	0	1	0	0	0	0
Araf	v-raf murine sarcoma 3611 viral oncogene homolog [Source:MGI Symbol;Acc:MGI:88065]	0.805576	1	1	7-5-T	1	0	1	0	0	0	0
Arap1	ArfGAP with RhoGAP domain, ankyrin repeat and PH domain 1 [Source:MGI Symbol;Acc:MGI:1916960]	1	1	1	10-1-T	1	0	1	0	0	0	0
Arap2	ArfGAP with RhoGAP domain, ankyrin repeat and PH domain 2 [Source:MGI Symbol;Acc:MGI:2684416]	1	1	1	10-1-T	1	0	1	0	0	0	0
Arap3	ArfGAP with RhoGAP domain, ankyrin repeat and PH domain 3 [Source:MGI Symbol;Acc:MGI:2147274]	1	1	1	7-2-T	2	1	1	0	0	0	0
Arel1	apoptosis resistant E3 ubiquitin protein ligase 1 [Source:MGI Symbol;Acc:MGI:1915747]	0.824369	1	1	7-4-T	1	0	1	0	0	0	0
Arfgap2	ADP-ribosylation factor GTPase activating protein 2 [Source:MGI Symbol;Acc:MGI:1924288]	0.741836	1	1	7-4-T	1	0	1	0	0	0	0
Arfgef2	ADP-ribosylation factor guanine nucleotide-exchange factor 2 (brefeldin A-inhibited) [Source:MGI Symbol;Acc:MGI:2139354]	1	1	1	10-3-T	1	0	1	0	0	0	0
Arfrp1	ADP-ribosylation factor related protein 1 [Source:MGI Symbol;Acc:MGI:1923938]	0.431645	1	1	7-5-T	1	0	1	0	0	0	0
Arhgap17	Rho GTPase activating protein 17 [Source:MGI Symbol;Acc:MGI:1917747]	0.249149	1	2	7-2-T,7-4-T	2	0	1	0	1	0	0
Arhgap20	Rho GTPase activating protein 20 [Source:MGI Symbol;Acc:MGI:2445175]	1	1	1	7-4-A	1	0	1	0	0	0	0
Arhgap21	Rho GTPase activating protein 21 [Source:MGI Symbol;Acc:MGI:1918685]	1	1	1	7-4-T	1	0	1	0	0	0	0
Arhgap25	Rho GTPase activating protein 25 [Source:MGI Symbol;Acc:MGI:2443687]	0.461864	1	2	7-5-T,7-4-T	2	0	2	0	0	0	0
Arhgap27	Rho GTPase activating protein 27 [Source:MGI Symbol;Acc:MGI:1916903]	0.247719	1	1	7-5-T	2	1	0	0	1	0	0
Arhgap30	Rho GTPase activating protein 30 [Source:MGI Symbol;Acc:MGI:2684948]	0.0715524	1	1	10-5-T	1	0	1	0	0	0	0
Arhgap31	Rho GTPase activating protein 31 [Source:MGI Symbol;Acc:MGI:1333857]	0.69632	1	1	7-3-A	1	0	1	0	0	0	0
Arhgap35	-	0.350842	1	2	7-5-T,7-4-T	4	0	4	0	0	0	0
Arhgap44	Rho GTPase activating protein 44 [Source:MGI Symbol;Acc:MGI:2144423]	1	1	1	7-2-T	1	0	1	0	0	0	0
Arhgef10	Rho guanine nucleotide exchange factor (GEF) 10 [Source:MGI Symbol;Acc:MGI:2444453]	0.297764	1	3	7-2-T,7-4-T,10-1-T	4	1	2	0	1	0	0
Arhgef10l	Rho guanine nucleotide exchange factor (GEF) 10-like [Source:MGI Symbol;Acc:MGI:1920004]	0.800085	1	1	10-3-T	1	0	1	0	0	0	0
Arhgef12	Rho guanine nucleotide exchange factor (GEF) 12 [Source:MGI Symbol;Acc:MGI:1916882]	0.547878	1	3	10-5-T,7-5-T,7-4-T	4	1	3	0	0	0	0
Arhgef15	Rho guanine nucleotide exchange factor (GEF) 15 [Source:MGI Symbol;Acc:MGI:3045246]	0.775125	1	1	10-5-T	1	0	1	0	0	0	0
Arhgef16	Rho guanine nucleotide exchange factor (GEF) 16 [Source:MGI Symbol;Acc:MGI:2446219]	0.819796	1	1	7-5-T	1	0	1	0	0	0	0
Arhgef18	rho/rac guanine nucleotide exchange factor (GEF) 18 [Source:MGI Symbol;Acc:MGI:2142567]	0.754603	1	2	7-5-T,10-1-T	2	0	2	0	0	0	0
Arhgef26	Rho guanine nucleotide exchange factor (GEF) 26 [Source:MGI Symbol;Acc:MGI:1918053]	0.727864	1	1	10-5-T	1	0	1	0	0	0	0
Arhgef3	Rho guanine nucleotide exchange factor (GEF) 3 [Source:MGI Symbol;Acc:MGI:1918954]	0.391261	1	1	7-3-A	1	0	1	0	0	0	0
Arhgef33	Rho guanine nucleotide exchange factor (GEF) 33 [Source:MGI Symbol;Acc:MGI:2685787]	1	1	1	7-2-T	1	0	1	0	0	0	0
Arhgef40	Rho guanine nucleotide exchange factor (GEF) 40 [Source:MGI Symbol;Acc:MGI:2685515]	0.167501	1	1	7-5-T	1	0	1	0	0	0	0
Arhgef5	Rho guanine nucleotide exchange factor (GEF) 5 [Source:MGI Symbol;Acc:MGI:1858952]	1	1	1	10-1-T	1	0	1	0	0	0	0
Arid1a	AT rich interactive domain 1A (SWI-like) [Source:MGI Symbol;Acc:MGI:1935147]	1	1	1	7-2-T	1	0	1	0	0	0	0
Arid1b	AT rich interactive domain 1B (SWI-like) [Source:MGI Symbol;Acc:MGI:1926129]	0.0908309	1	1	7-2-T	1	0	1	0	0	0	0
Arl10	ADP-ribosylation factor-like 10 [Source:MGI Symbol;Acc:MGI:1930788]	0.504814	1	1	7-5-T	1	0	1	0	0	0	0
Arl4d	ADP-ribosylation factor-like 4D [Source:MGI Symbol;Acc:MGI:1933155]	0.562433	1	1	10-1-T	2	1	1	0	0	0	0
Armcx1	armadillo repeat containing, X-linked 1 [Source:MGI Symbol;Acc:MGI:1925498]	0.544378	1	1	10-5-T	1	0	1	0	0	0	0
Armcx2	armadillo repeat containing, X-linked 2 [Source:MGI Symbol;Acc:MGI:1914666]	0.788908	1	1	10-5-T	1	0	1	0	0	0	0
Armcx3	armadillo repeat containing, X-linked 3 [Source:MGI Symbol;Acc:MGI:1918953]	0.419303	1	1	10-3-T	1	0	1	0	0	0	0
Arnt2	aryl hydrocarbon receptor nuclear translocator 2 [Source:MGI Symbol;Acc:MGI:107188]	1	1	1	7-5-T	1	0	1	0	0	0	0
Arntl	aryl hydrocarbon receptor nuclear translocator-like [Source:MGI Symbol;Acc:MGI:1096381]	0.25733	1	1	7-2-T	1	0	0	0	1	0	0
Arpc3	actin related protein 2/3 complex, subunit 3 [Source:MGI Symbol;Acc:MGI:1928375]	0.405372	1	1	7-2-T	1	0	1	0	0	0	0
Arrdc5	arrestin domain containing 5 [Source:MGI Symbol;Acc:MGI:1924170]	0.674163	1	1	10-1-T	1	0	1	0	0	0	0
Arsb	arylsulfatase B [Source:MGI Symbol;Acc:MGI:88075]	0.159767	1	1	10-1-T	1	0	0	0	1	0	0
Arsj	arylsulfatase J [Source:MGI Symbol;Acc:MGI:2443513]	0.754822	1	1	7-4-T	1	0	1	0	0	0	0
Asic1	acid-sensing (proton-gated) ion channel 1 [Source:MGI Symbol;Acc:MGI:1194915]	1	1	1	10-1-T	1	0	1	0	0	0	0
Asph	aspartate-beta-hydroxylase [Source:MGI Symbol;Acc:MGI:1914186]	0.666054	1	2	7-5-T,7-4-T	2	0	2	0	0	0	0
Aspm	asp (abnormal spindle)-like, microcephaly associated (Drosophila) [Source:MGI Symbol;Acc:MGI:1334448]	0.303747	1	1	7-3-A	1	0	0	1	0	0	0
Astl	astacin-like metalloendopeptidase (M12 family) [Source:MGI Symbol;Acc:MGI:3046414]	0.765683	1	1	7-2-T	1	0	1	0	0	0	0
Astn2	astrotactin 2 [Source:MGI Symbol;Acc:MGI:1889277]	0.658744	1	2	7-2-T,10-3-T	2	0	2	0	0	0	0
Asun	asunder, spermatogenesis regulator [Source:MGI Symbol;Acc:MGI:1918427]	0.704267	1	1	7-4-A	1	0	1	0	0	0	0
Asxl2	additional sex combs like 2 (Drosophila) [Source:MGI Symbol;Acc:MGI:1922552]	1	1	1	7-2-T	1	0	1	0	0	0	0
Atat1	alpha tubulin acetyltransferase 1 [Source:MGI Symbol;Acc:MGI:1913869]	0.338011	1	1	7-3-A	1	0	1	0	0	0	0
Ate1	arginyltransferase 1 [Source:MGI Symbol;Acc:MGI:1333870]	0.392416	1	1	7-3-A	1	0	1	0	0	0	0
Atg2b	autophagy related 2B [Source:MGI Symbol;Acc:MGI:1923809]	1	1	1	10-3-T	1	0	1	0	0	0	0
Atg5	autophagy related 5 [Source:MGI Symbol;Acc:MGI:1277186]	0.495828	1	1	7-4-T	1	0	1	0	0	0	0
Atg7	autophagy related 7 [Source:MGI Symbol;Acc:MGI:1921494]	0.232462	1	1	10-4-T	1	0	1	0	0	0	0
Atic	5-aminoimidazole-4-carboxamide ribonucleotide formyltransferase/IMP cyclohydrolase [Source:MGI Symbol;Acc:MGI:1351352]	0.827315	1	1	7-2-T	1	0	1	0	0	0	0
Atl2	atlastin GTPase 2 [Source:MGI Symbol;Acc:MGI:1929492]	1	1	1	10-1-T	1	0	1	0	0	0	0
Atm	ataxia telangiectasia mutated homolog (human) [Source:MGI Symbol;Acc:MGI:107202]	1	1	1	7-2-T	1	0	1	0	0	0	0
Atn1	atrophin 1 [Source:MGI Symbol;Acc:MGI:104725]	1	1	1	10-5-T	1	0	1	0	0	0	0
Atoh1	atonal homolog 1 (Drosophila) [Source:MGI Symbol;Acc:MGI:104654]	0.0653338	1	1	10-3-T	2	1	1	0	0	0	0
Atp12a	ATPase, H+/K+ transporting, nongastric, alpha polypeptide [Source:MGI Symbol;Acc:MGI:1926943]	1	1	1	10-1-T	1	0	1	0	0	0	0
Atp2a1	ATPase, Ca++ transporting, cardiac muscle, fast twitch 1 [Source:MGI Symbol;Acc:MGI:105058]	0.26636	1	1	10-1-T	1	0	0	1	0	0	0
Atp6v1a	ATPase, H+ transporting, lysosomal V1 subunit A [Source:MGI Symbol;Acc:MGI:1201780]	0.378319	1	2	10-5-T,7-2-T	2	0	2	0	0	0	0
Atp6v1d	ATPase, H+ transporting, lysosomal V1 subunit D [Source:MGI Symbol;Acc:MGI:1921084]	0.487691	1	1	7-5-T	1	0	1	0	0	0	0
Atp6v1g2	ATPase, H+ transporting, lysosomal V1 subunit G2 [Source:MGI Symbol;Acc:MGI:1913487]	0.329192	1	1	7-2-T	1	0	1	0	0	0	0
Atp8b5	ATPase, class I, type 8B, member 5 [Source:MGI Symbol;Acc:MGI:2444287]	0.292836	1	1	7-5-T	1	0	0	1	0	0	0
Atp9a	ATPase, class II, type 9A [Source:MGI Symbol;Acc:MGI:1330826]	0.759043	1	1	10-5-T	2	1	1	0	0	0	0
Atp9b	ATPase, class II, type 9B [Source:MGI Symbol;Acc:MGI:1354757]	1	1	1	7-2-T	1	0	1	0	0	0	0
Atr	ataxia telangiectasia and Rad3 related [Source:MGI Symbol;Acc:MGI:108028]	0.820975	1	1	7-3-A	2	1	1	0	0	0	0
Atrnl1	attractin like 1 [Source:MGI Symbol;Acc:MGI:2147749]	1	1	1	7-4-T	1	0	1	0	0	0	0
Atrx	alpha thalassemia/mental retardation syndrome X-linked homolog (human) [Source:MGI Symbol;Acc:MGI:103067]	0.688784	1	1	7-2-A	2	1	1	0	0	0	0
Atxn7	ataxin 7 [Source:MGI Symbol;Acc:MGI:2179277]	0.548419	1	1	7-3-A	1	0	1	0	0	0	0
Atxn7l3b	ataxin 7-like 3B [Source:MGI Symbol;Acc:MGI:1914971]	0.346603	1	1	10-1-T	1	0	1	0	0	0	0
Aurka	aurora kinase A [Source:MGI Symbol;Acc:MGI:894678]	0.683899	1	1	7-5-T	1	0	1	0	0	0	0
Aven	apoptosis, caspase activation inhibitor [Source:MGI Symbol;Acc:MGI:1921518]	0.509811	1	1	10-5-T	1	0	1	0	0	0	0
Avil	advillin [Source:MGI Symbol;Acc:MGI:1333798]	1	1	1	7-5-T	1	0	1	0	0	0	0
Avpr1a	arginine vasopressin receptor 1A [Source:MGI Symbol;Acc:MGI:1859216]	0.0582524	1	2	7-5-T,7-4-A	2	0	2	0	0	0	0
B020004J07Rik	RIKEN cDNA B020004J07 gene [Source:MGI Symbol;Acc:MGI:3588238]	0.207213	1	1	10-1-T	1	0	0	1	0	0	0
B3galt4	UDP-Gal:betaGlcNAc beta 1,3-galactosyltransferase, polypeptide 4 [Source:MGI Symbol;Acc:MGI:1859517]	0.506384	1	1	7-4-A	1	0	1	0	0	0	0
B4galnt2	beta-1,4-N-acetyl-galactosaminyl transferase 2 [Source:MGI Symbol;Acc:MGI:1342058]	0.572396	1	1	7-4-A	1	0	1	0	0	0	0
BC003331	cDNA sequence BC003331 [Source:MGI Symbol;Acc:MGI:2385108]	0.463643	1	1	10-3-T	1	0	1	0	0	0	0
BC004004	cDNA sequence BC004004 [Source:MGI Symbol;Acc:MGI:2136782]	0.64913	1	1	7-2-T	1	0	1	0	0	0	0
BC089597	cDNA sequence BC089597 [Source:MGI Symbol;Acc:MGI:3583955]	0.703641	1	1	10-1-T	1	0	1	0	0	0	0
Bag6	BCL2-associated athanogene 6 [Source:MGI Symbol;Acc:MGI:1919439]	1	1	1	7-4-T	1	0	1	0	0	0	0
Bahd1	bromo adjacent homology domain containing 1 [Source:MGI Symbol;Acc:MGI:2139371]	1	1	1	7-5-T	1	0	1	0	0	0	0
Bai1	brain-specific angiogenesis inhibitor 1 [Source:MGI Symbol;Acc:MGI:1933736]	1	1	1	10-1-T	1	0	1	0	0	0	0
Barhl1	BarH-like 1 (Drosophila) [Source:MGI Symbol;Acc:MGI:1859288]	0.65149	1	1	7-2-T	1	0	1	0	0	0	0
Bcar1	breast cancer anti-estrogen resistance 1 [Source:MGI Symbol;Acc:MGI:108091]	0.0900962	1	1	10-3-T	1	0	1	0	0	0	0
Bcas1	breast carcinoma amplified sequence 1 [Source:MGI Symbol;Acc:MGI:1924210]	1	1	1	10-1-T	1	0	1	0	0	0	0
Bche	butyrylcholinesterase [Source:MGI Symbol;Acc:MGI:894278]	0.749722	1	1	7-4-T	1	0	1	0	0	0	0
Bcl11b	B cell leukemia/lymphoma 11B [Source:MGI Symbol;Acc:MGI:1929913]	0.53304	1	1	7-3-A	1	0	1	0	0	0	0
Bcl9	B cell CLL/lymphoma 9 [Source:MGI Symbol;Acc:MGI:1924828]	1	1	1	10-1-T	1	0	1	0	0	0	0
Bcr	breakpoint cluster region [Source:MGI Symbol;Acc:MGI:88141]	1	1	1	7-4-T	2	1	1	0	0	0	0
Bcs1l	BCS1-like (yeast) [Source:MGI Symbol;Acc:MGI:1914071]	0.794077	1	1	10-1-T	3	2	1	0	0	0	0
Bdnf	brain derived neurotrophic factor [Source:MGI Symbol;Acc:MGI:88145]	0.51638	1	1	7-5-T	1	0	1	0	0	0	0
Bhmt	betaine-homocysteine methyltransferase [Source:MGI Symbol;Acc:MGI:1339972]	0.466163	1	1	10-3-T	1	0	1	0	0	0	0
Bhmt2	betaine-homocysteine methyltransferase 2 [Source:MGI Symbol;Acc:MGI:1891379]	0.528158	1	1	7-4-A	1	0	1	0	0	0	0
Bicd2	bicaudal D homolog 2 (Drosophila) [Source:MGI Symbol;Acc:MGI:1924145]	0.69346	1	1	10-5-T	1	0	1	0	0	0	0
Birc2	baculoviral IAP repeat-containing 2 [Source:MGI Symbol;Acc:MGI:1197009]	0.806126	1	1	7-5-T	1	0	1	0	0	0	0
Blzf1	basic leucine zipper nuclear factor 1 [Source:MGI Symbol;Acc:MGI:1201607]	0.0802958	1	1	10-1-T	1	0	1	0	0	0	0
Bmp10	bone morphogenetic protein 10 [Source:MGI Symbol;Acc:MGI:1338820]	0.679461	1	1	7-2-T	1	0	1	0	0	0	0
Bmp15	bone morphogenetic protein 15 [Source:MGI Symbol;Acc:MGI:1316745]	0.13813	1	1	10-4-T	1	0	1	0	0	0	0
Bms1	BMS1 homolog, ribosome assembly protein (yeast) [Source:MGI Symbol;Acc:MGI:2446132]	1	1	1	7-4-T	1	0	1	0	0	0	0
Bnc2	basonuclin 2 [Source:MGI Symbol;Acc:MGI:2443805]	1	1	1	7-4-T	1	0	1	0	0	0	0
Bpi	bactericidal permeablility increasing protein [Source:MGI Symbol;Acc:MGI:3045315]	0.281988	1	1	10-1-T	1	0	0	0	1	0	0
Bpifa1	BPI fold containing family A, member 1 [Source:MGI Symbol;Acc:MGI:1338036]	0.686621	1	1	10-1-T	1	0	1	0	0	0	0
Bptf	bromodomain PHD finger transcription factor [Source:MGI Symbol;Acc:MGI:2444008]	1	1	1	10-1-T	2	1	1	0	0	0	0
Brat1	BRCA1-associated ATM activator 1 [Source:MGI Symbol;Acc:MGI:1891679]	1	1	1	7-4-T	1	0	1	0	0	0	0
Brca2	breast cancer 2 [Source:MGI Symbol;Acc:MGI:109337]	0.391899	1	1	10-5-T	3	1	1	1	0	0	0
Brwd1	bromodomain and WD repeat domain containing 1 [Source:MGI Symbol;Acc:MGI:1890651]	1	1	1	7-5-T	1	0	1	0	0	0	0
Bsn	bassoon [Source:MGI Symbol;Acc:MGI:1277955]	1	1	2	7-5-T,7-2-T	5	2	3	0	0	0	0
Btbd7	BTB (POZ) domain containing 7 [Source:MGI Symbol;Acc:MGI:1917858]	1	1	1	7-2-T	2	1	1	0	0	0	0
Btbd8	BTB (POZ) domain containing 8 [Source:MGI Symbol;Acc:MGI:3646208]	0.771258	1	1	10-1-T	1	0	1	0	0	0	0
Btbd9	BTB (POZ) domain containing 9 [Source:MGI Symbol;Acc:MGI:1916625]	0.78322	1	1	7-5-T	1	0	1	0	0	0	0
Btrc	beta-transducin repeat containing protein [Source:MGI Symbol;Acc:MGI:1338871]	0.53746	1	1	10-3-T	1	0	1	0	0	0	0
Bves	blood vessel epicardial substance [Source:MGI Symbol;Acc:MGI:1346013]	0.13923	1	1	10-1-T	1	0	0	0	1	0	0
Bysl	bystin-like [Source:MGI Symbol;Acc:MGI:1858419]	0.785636	1	1	10-1-T	1	0	1	0	0	0	0
Bzrap1	benzodiazepine receptor associated protein 1 [Source:MGI Symbol;Acc:MGI:2450877]	1	1	1	10-1-T	1	0	1	0	0	0	0
C030039L03Rik	RIKEN cDNA C030039L03 gene [Source:MGI Symbol;Acc:MGI:2148237]	1	1	1	10-1-T	2	1	1	0	0	0	0
C1qtnf9	C1q and tumor necrosis factor related protein 9 [Source:MGI Symbol;Acc:MGI:3045252]	0.523828	1	1	10-5-T	1	0	1	0	0	0	0
C1s1	-	0.407735	1	2	10-5-T,7-5-T	2	0	2	0	0	0	0
C230052I12Rik	RIKEN cDNA C230052I12 gene [Source:MGI Symbol;Acc:MGI:2142208]	0.192855	1	1	7-3-A	1	0	1	0	0	0	0
C2cd2l	C2 calcium-dependent domain containing 2-like [Source:MGI Symbol;Acc:MGI:1919014]	0.567754	1	2	7-2-T,7-4-T	4	2	2	0	0	0	0
C330027C09Rik	RIKEN cDNA C330027C09 gene [Source:MGI Symbol;Acc:MGI:2146335]	1	1	1	7-4-T	1	0	1	0	0	0	0
C530008M17Rik	RIKEN cDNA C530008M17 gene [Source:MGI Symbol;Acc:MGI:2444817]	1	1	1	10-5-T	1	0	1	0	0	0	0
C77080	expressed sequence C77080 [Source:MGI Symbol;Acc:MGI:2140651]	1	1	1	7-5-T	1	0	1	0	0	0	0
Cabin1	calcineurin binding protein 1 [Source:MGI Symbol;Acc:MGI:1298375]	0.801711	1	1	7-3-A	1	0	1	0	0	0	0
Cabs1	calcium binding protein, spermatid specific 1 [Source:MGI Symbol;Acc:MGI:1918227]	0.726094	1	1	7-2-T	1	0	1	0	0	0	0
Cacna1c	calcium channel, voltage-dependent, L type, alpha 1C subunit [Source:MGI Symbol;Acc:MGI:103013]	1	1	1	7-2-T	1	0	1	0	0	0	0
Cacna1e	calcium channel, voltage-dependent, R type, alpha 1E subunit [Source:MGI Symbol;Acc:MGI:106217]	0.632262	1	1	7-1-T	2	1	1	0	0	0	0
Cacna1f	calcium channel, voltage-dependent, alpha 1F subunit [Source:MGI Symbol;Acc:MGI:1859639]	1	1	1	10-1-T	1	0	1	0	0	0	0
Cacna1i	calcium channel, voltage-dependent, alpha 1I subunit [Source:MGI Symbol;Acc:MGI:2178051]	1	1	1	7-2-T	1	0	1	0	0	0	0
Cacna2d4	calcium channel, voltage-dependent, alpha 2/delta subunit 4 [Source:MGI Symbol;Acc:MGI:2442632]	0.42646	1	1	7-1-T	1	0	1	0	0	0	0
Cactin	cactin, spliceosome C complex subunit [Source:MGI Symbol;Acc:MGI:1917562]	0.198117	1	1	10-1-T	1	0	0	0	1	0	0
Cadps	Ca2+-dependent secretion activator [Source:MGI Symbol;Acc:MGI:1350922]	1	1	1	7-5-T	1	0	1	0	0	0	0
Cadps2	Ca2+-dependent activator protein for secretion 2 [Source:MGI Symbol;Acc:MGI:2443963]	1	1	1	7-2-T	1	0	1	0	0	0	0
Calu	calumenin [Source:MGI Symbol;Acc:MGI:1097158]	0.579751	1	1	7-4-T	1	0	1	0	0	0	0
Camsap2	calmodulin regulated spectrin-associated protein family, member 2 [Source:MGI Symbol;Acc:MGI:1922434]	0.529383	1	1	7-2-A	1	0	1	0	0	0	0
Cant1	calcium activated nucleotidase 1 [Source:MGI Symbol;Acc:MGI:1923275]	0.194367	1	1	7-2-T	1	0	0	1	0	0	0
Canx	calnexin [Source:MGI Symbol;Acc:MGI:88261]	0.171351	1	1	7-4-T	2	1	0	1	0	0	0
Capn10	calpain 10 [Source:MGI Symbol;Acc:MGI:1344392]	1	1	1	10-1-T	1	0	1	0	0	0	0
Capn11	calpain 11 [Source:MGI Symbol;Acc:MGI:1352490]	0.640904	1	1	7-4-A	1	0	1	0	0	0	0
Car6	carbonic anhydrase 6 [Source:MGI Symbol;Acc:MGI:1333786]	0.383045	1	1	10-5-T	1	0	1	0	0	0	0
Card14	caspase recruitment domain family, member 14 [Source:MGI Symbol;Acc:MGI:2386258]	1	1	1	10-1-T	1	0	1	0	0	0	0
Carf	calcium response factor [Source:MGI Symbol;Acc:MGI:2182269]	1	1	1	10-1-T	2	1	1	0	0	0	0
Casc5	cancer susceptibility candidate 5 [Source:MGI Symbol;Acc:MGI:1923714]	1	1	1	7-5-T	1	0	1	0	0	0	0
Caskin1	CASK interacting protein 1 [Source:MGI Symbol;Acc:MGI:2442952]	1	1	1	10-3-T	1	0	1	0	0	0	0
Casp2	caspase 2 [Source:MGI Symbol;Acc:MGI:97295]	0.818548	1	1	10-1-T	1	0	1	0	0	0	0
Cast	calpastatin [Source:MGI Symbol;Acc:MGI:1098236]	0.27065	1	1	7-4-A	1	0	0	0	1	0	0
Casz1	castor zinc finger 1 [Source:MGI Symbol;Acc:MGI:1196251]	1	1	1	10-5-T	2	1	1	0	0	0	0
Catsper2	cation channel, sperm associated 2 [Source:MGI Symbol;Acc:MGI:2387404]	0.572817	1	1	10-5-T	2	1	1	0	0	0	0
Catsperg2	catsper channel auxiliary subunit gamma 2 [Source:MGI Symbol;Acc:MGI:1923968]	0.388316	1	1	10-1-T	2	1	0	1	0	0	0
Cbl	Casitas B-lineage lymphoma [Source:MGI Symbol;Acc:MGI:88279]	1	1	1	7-2-T	1	0	1	0	0	0	0
Cblb	Casitas B-lineage lymphoma b [Source:MGI Symbol;Acc:MGI:2146430]	0.289615	1	1	10-1-T	1	0	0	0	1	0	0
Cbs	cystathionine beta-synthase [Source:MGI Symbol;Acc:MGI:88285]	0.501323	1	2	7-5-T,10-1-T	2	0	2	0	0	0	0
Ccbe1	collagen and calcium binding EGF domains 1 [Source:MGI Symbol;Acc:MGI:2445053]	0.723708	1	1	7-5-T	1	0	1	0	0	0	0
Ccdc101	coiled-coil domain containing 101 [Source:MGI Symbol;Acc:MGI:1922815]	0.685265	1	1	10-1-T	1	0	1	0	0	0	0
Ccdc110	coiled-coil domain containing 110 [Source:MGI Symbol;Acc:MGI:2685018]	0.0728558	1	1	10-5-T	1	0	1	0	0	0	0
Ccdc112	coiled-coil domain containing 112 [Source:MGI Symbol;Acc:MGI:1918800]	0.733067	1	1	7-2-T	1	0	1	0	0	0	0
Ccdc146	coiled-coil domain containing 146 [Source:MGI Symbol;Acc:MGI:1922422]	0.0693751	1	1	7-4-T	1	0	1	0	0	0	0
Ccdc150	coiled-coil domain containing 150 [Source:MGI Symbol;Acc:MGI:1925266]	0.632514	1	2	7-5-T,7-4-T	2	0	2	0	0	0	0
Ccdc171	coiled-coil domain containing 171 [Source:MGI Symbol;Acc:MGI:1922152]	1	1	1	7-4-T	1	0	1	0	0	0	0
Ccdc175	coiled-coil domain containing 175 [Source:MGI Symbol;Acc:MGI:1921186]	0.107418	1	2	7-2-T,7-2-A	2	0	2	0	0	0	0
Ccdc24	coiled-coil domain containing 24 [Source:MGI Symbol;Acc:MGI:2685874]	0.676981	1	1	10-1-T	1	0	1	0	0	0	0
Ccdc30	coiled-coil domain containing 30 [Source:MGI Symbol;Acc:MGI:1920582]	1	1	1	7-2-T	2	1	1	0	0	0	0
Ccdc33	coiled-coil domain containing 33 [Source:MGI Symbol;Acc:MGI:1922464]	0.0849637	1	1	7-5-T	1	0	1	0	0	0	0
Ccdc64	coiled-coil domain containing 64 [Source:MGI Symbol;Acc:MGI:1922915]	0.587004	1	1	10-5-T	1	0	1	0	0	0	0
Ccdc78	coiled-coil domain containing 78 [Source:MGI Symbol;Acc:MGI:2685784]	0.539943	1	1	7-4-A	1	0	1	0	0	0	0
Ccdc87	coiled-coil domain containing 87 [Source:MGI Symbol;Acc:MGI:3026882]	1	1	1	7-5-T	1	0	1	0	0	0	0
Ccdc88c	coiled-coil domain containing 88C [Source:MGI Symbol;Acc:MGI:1915589]	1	1	1	7-5-T	1	0	1	0	0	0	0
Ccnh	cyclin H [Source:MGI Symbol;Acc:MGI:1913921]	0.352041	1	1	10-3-T	1	0	1	0	0	0	0
Ccnjl	cyclin J-like [Source:MGI Symbol;Acc:MGI:2685723]	0.487311	1	1	10-5-T	1	0	1	0	0	0	0
Ccr1l1	chemokine (C-C motif) receptor 1-like 1 [Source:MGI Symbol;Acc:MGI:104617]	0.619282	1	1	7-2-T	1	0	1	0	0	0	0
Ccr8	chemokine (C-C motif) receptor 8 [Source:MGI Symbol;Acc:MGI:1201402]	0.604598	1	1	7-2-T	1	0	1	0	0	0	0
Ccr9	chemokine (C-C motif) receptor 9 [Source:MGI Symbol;Acc:MGI:1341902]	0.64913	1	1	7-2-T	1	0	1	0	0	0	0
Ccser1	coiled-coil serine rich 1 [Source:MGI Symbol;Acc:MGI:3045354]	1	1	1	7-4-T	1	0	1	0	0	0	0
Cd163	CD163 antigen [Source:MGI Symbol;Acc:MGI:2135946]	0.494729	1	1	7-2-A	2	1	1	0	0	0	0
Cd163l1	CD163 molecule-like 1 [Source:MGI Symbol;Acc:MGI:2443796]	0.76338	1	1	10-3-T	1	0	1	0	0	0	0
Cd22	CD22 antigen [Source:MGI Symbol;Acc:MGI:88322]	1	1	1	10-1-T	1	0	1	0	0	0	0
Cd274	CD274 antigen [Source:MGI Symbol;Acc:MGI:1926446]	0.390645	1	1	10-5-T	1	0	1	0	0	0	0
Cd300c	CD300C antigen [Source:MGI Symbol;Acc:MGI:3032626]	0.23761	1	1	10-1-T	2	0	2	0	0	0	0
Cd38	CD38 antigen [Source:MGI Symbol;Acc:MGI:107474]	0.675576	1	1	10-1-T	1	0	1	0	0	0	0
Cd5	CD5 antigen [Source:MGI Symbol;Acc:MGI:88340]	0.362636	1	1	7-3-A	1	0	1	0	0	0	0
Cd55	CD55 antigen [Source:MGI Symbol;Acc:MGI:104850]	0.446446	1	1	10-3-T	1	0	1	0	0	0	0
Cd70	CD70 antigen [Source:MGI Symbol;Acc:MGI:1195273]	0.47248	1	1	7-2-T	1	0	1	0	0	0	0
Cd72	CD72 antigen [Source:MGI Symbol;Acc:MGI:88345]	0.0699111	1	1	10-1-T	1	0	1	0	0	0	0
Cd93	CD93 antigen [Source:MGI Symbol;Acc:MGI:106664]	0.19784	1	1	7-5-T	1	0	0	1	0	0	0
Cdc42bpa	CDC42 binding protein kinase alpha [Source:MGI Symbol;Acc:MGI:2441841]	1	1	1	7-4-A	1	0	1	0	0	0	0
Cdc42bpg	CDC42 binding protein kinase gamma (DMPK-like) [Source:MGI Symbol;Acc:MGI:2652845]	1	1	1	7-4-A	1	0	1	0	0	0	0
Cdc5l	cell division cycle 5-like (S. pombe) [Source:MGI Symbol;Acc:MGI:1918952]	0.723045	1	1	7-4-A	1	0	1	0	0	0	0
Cdca2	cell division cycle associated 2 [Source:MGI Symbol;Acc:MGI:1919787]	0.805859	1	2	7-5-T,10-1-T	2	0	2	0	0	0	0
Cdca3	cell division cycle associated 3 [Source:MGI Symbol;Acc:MGI:1315198]	0.600477	1	1	7-2-T	1	0	1	0	0	0	0
Cdh11	cadherin 11 [Source:MGI Symbol;Acc:MGI:99217]	1	1	1	7-2-T	1	0	1	0	0	0	0
Cdh18	cadherin 18 [Source:MGI Symbol;Acc:MGI:1344366]	1	1	1	7-5-T	1	0	1	0	0	0	0
Cdh20	cadherin 20 [Source:MGI Symbol;Acc:MGI:1346069]	0.362752	1	1	7-2-A	1	0	1	0	0	0	0
Cdh23	cadherin 23 (otocadherin) [Source:MGI Symbol;Acc:MGI:1890219]	1	1	1	7-4-A	3	2	1	0	0	0	0
Cdk12	cyclin-dependent kinase 12 [Source:MGI Symbol;Acc:MGI:1098802]	1	1	1	10-1-T	2	1	1	0	0	0	0
Cdk13	cyclin-dependent kinase 13 [Source:MGI Symbol;Acc:MGI:1916812]	1	1	1	10-1-T	1	0	1	0	0	0	0
Cdk16	cyclin-dependent kinase 16 [Source:MGI Symbol;Acc:MGI:97516]	0.0558771	1	2	7-2-T,10-4-T	3	1	2	0	0	0	0
Cdk19	cyclin-dependent kinase 19 [Source:MGI Symbol;Acc:MGI:1925584]	0.501478	1	1	10-3-T	1	0	1	0	0	0	0
Cdk5r1	cyclin-dependent kinase 5, regulatory subunit 1 (p35) [Source:MGI Symbol;Acc:MGI:101764]	0.055439	1	1	10-2-T	1	0	1	0	0	0	0
Cdk5rap3	CDK5 regulatory subunit associated protein 3 [Source:MGI Symbol;Acc:MGI:1933126]	0.47116	1	1	10-3-T	1	0	1	0	0	0	0
Cdk9	cyclin-dependent kinase 9 (CDC2-related kinase) [Source:MGI Symbol;Acc:MGI:1328368]	0.167204	1	1	7-1-T	2	1	1	0	0	0	0
Cdkl4	cyclin-dependent kinase-like 4 [Source:MGI Symbol;Acc:MGI:3587025]	0.188835	1	1	10-1-T	1	0	0	0	1	0	0
Cdkn2c	cyclin-dependent kinase inhibitor 2C (p18, inhibits CDK4) [Source:MGI Symbol;Acc:MGI:105388]	0.445394	1	1	7-5-T	1	0	1	0	0	0	0
Cebpz	CCAAT/enhancer binding protein zeta [Source:MGI Symbol;Acc:MGI:109386]	0.771117	1	1	7-4-A	1	0	1	0	0	0	0
Celsr3	cadherin, EGF LAG seven-pass G-type receptor 3 (flamingo homolog, Drosophila) [Source:MGI Symbol;Acc:MGI:1858236]	1	1	1	7-5-T	1	0	1	0	0	0	0
Cenpf	centromere protein F [Source:MGI Symbol;Acc:MGI:1313302]	0.408919	1	1	10-3-T	1	0	0	1	0	0	0
Cenpj	centromere protein J [Source:MGI Symbol;Acc:MGI:2684927]	1	1	1	7-4-T	1	0	1	0	0	0	0
Cenpl	centromere protein L [Source:MGI Symbol;Acc:MGI:1917704]	0.57616	1	1	7-4-T	1	0	1	0	0	0	0
Cep131	-	0.432161	1	1	7-2-A	2	1	1	0	0	0	0
Cep162	-	1	1	1	7-2-T	1	0	1	0	0	0	0
Cep192	centrosomal protein 192 [Source:MGI Symbol;Acc:MGI:1918049]	1	1	2	10-5-T,7-4-T	3	1	2	0	0	0	0
Cep290	centrosomal protein 290 [Source:MGI Symbol;Acc:MGI:2384917]	1	1	1	10-5-T	1	0	1	0	0	0	0
Cep295	-	1	1	1	7-4-T	1	0	1	0	0	0	0
Cep350	centrosomal protein 350 [Source:MGI Symbol;Acc:MGI:1921331]	0.271505	1	3	7-3-T,7-4-T,10-1-T	6	1	4	0	1	0	0
Cep41	centrosomal protein 41 [Source:MGI Symbol;Acc:MGI:1891414]	0.754714	1	1	10-1-T	1	0	1	0	0	0	0
Cep57	centrosomal protein 57 [Source:MGI Symbol;Acc:MGI:1915551]	0.051648	1	1	7-3-A	1	0	0	0	1	0	0
Cep72	centrosomal protein 72 [Source:MGI Symbol;Acc:MGI:1921720]	0.246859	1	2	7-4-T,10-1-T	2	0	1	0	1	0	0
Ces1f	carboxylesterase 1F [Source:MGI Symbol;Acc:MGI:2142687]	0.756078	1	1	7-4-T	1	0	1	0	0	0	0
Cfap44	-	0.139759	1	1	10-5-T	2	1	1	0	0	0	0
Cfap46	-	1	1	1	10-1-T	1	0	1	0	0	0	0
Cfap70	-	1	1	1	7-5-T	1	0	1	0	0	0	0
Cfhr1	complement factor H-related 1 [Source:MGI Symbol;Acc:MGI:2138169]	0.393373	1	1	10-3-T	1	0	1	0	0	0	0
Cfhr2	complement factor H-related 2 [Source:MGI Symbol;Acc:MGI:3611575]	0.457864	1	1	7-4-A	1	0	1	0	0	0	0
Cftr	cystic fibrosis transmembrane conductance regulator [Source:MGI Symbol;Acc:MGI:88388]	0.790217	1	1	10-3-T	1	0	1	0	0	0	0
Chaf1a	chromatin assembly factor 1, subunit A (p150) [Source:MGI Symbol;Acc:MGI:1351331]	1	1	1	10-1-T	1	0	1	0	0	0	0
Champ1	chromosome alignment maintaining phosphoprotein 1 [Source:MGI Symbol;Acc:MGI:1196398]	0.13566	1	1	7-2-A	1	0	1	0	0	0	0
Chd1l	chromodomain helicase DNA binding protein 1-like [Source:MGI Symbol;Acc:MGI:1915308]	0.377885	1	1	7-2-A	1	0	1	0	0	0	0
Chd4	chromodomain helicase DNA binding protein 4 [Source:MGI Symbol;Acc:MGI:1344380]	1	1	1	7-4-A	1	0	1	0	0	0	0
Chd9	chromodomain helicase DNA binding protein 9 [Source:MGI Symbol;Acc:MGI:1924001]	1	1	1	7-4-T	2	1	1	0	0	0	0
Chid1	chitinase domain containing 1 [Source:MGI Symbol;Acc:MGI:1915288]	0.61801	1	1	7-4-T	1	0	1	0	0	0	0
Chml	choroideremia-like [Source:MGI Symbol;Acc:MGI:101913]	0.197957	1	1	10-4-T	1	0	1	0	0	0	0
Chmp2a	charged multivesicular body protein 2A [Source:MGI Symbol;Acc:MGI:1916203]	0.595088	1	1	10-1-T	1	0	1	0	0	0	0
Chmp4c	charged multivesicular body protein 4C [Source:MGI Symbol;Acc:MGI:1913621]	0.511359	1	1	7-2-T	2	1	1	0	0	0	0
Chmp7	charged multivesicular body protein 7 [Source:MGI Symbol;Acc:MGI:1913922]	0.0571062	1	1	10-2-T	1	0	1	0	0	0	0
Chrna10	cholinergic receptor, nicotinic, alpha polypeptide 10 [Source:MGI Symbol;Acc:MGI:3609260]	0.472812	1	1	10-3-T	1	0	1	0	0	0	0
Chst12	carbohydrate sulfotransferase 12 [Source:MGI Symbol;Acc:MGI:1929064]	0.644354	1	1	7-2-T	1	0	1	0	0	0	0
Chsy3	chondroitin sulfate synthase 3 [Source:MGI Symbol;Acc:MGI:1926173]	1	1	1	7-2-T	3	2	1	0	0	0	0
Chtf18	CTF18, chromosome transmission fidelity factor 18 [Source:MGI Symbol;Acc:MGI:2384887]	1	1	1	10-1-T	1	0	1	0	0	0	0
Ciart	-	0.668817	1	1	7-4-T	1	0	1	0	0	0	0
Cib1	calcium and integrin binding 1 (calmyrin) [Source:MGI Symbol;Acc:MGI:1344418]	0.0643406	1	1	10-3-T	1	0	0	0	1	0	0
Cic	capicua homolog (Drosophila) [Source:MGI Symbol;Acc:MGI:1918972]	0.274074	1	1	7-4-T	1	0	0	1	0	0	0
Ckap2l	cytoskeleton associated protein 2-like [Source:MGI Symbol;Acc:MGI:1917716]	0.712565	1	1	7-4-A	1	0	1	0	0	0	0
Ckap4	cytoskeleton-associated protein 4 [Source:MGI Symbol;Acc:MGI:2444926]	0.240327	1	1	7-1-T	1	0	1	0	0	0	0
Ckap5	cytoskeleton associated protein 5 [Source:MGI Symbol;Acc:MGI:1923036]	1	1	1	7-2-T	1	0	1	0	0	0	0
Clca1	chloride channel calcium activated 1 [Source:MGI Symbol;Acc:MGI:1316732]	0.757392	1	1	7-4-A	1	0	1	0	0	0	0
Clcn4-2	chloride channel 4-2 [Source:MGI Symbol;Acc:MGI:104571]	1	1	1	10-1-T	1	0	1	0	0	0	0
Clcn5	chloride channel 5 [Source:MGI Symbol;Acc:MGI:99486]	0.129127	1	1	7-1-A	1	0	1	0	0	0	0
Clcn6	chloride channel 6 [Source:MGI Symbol;Acc:MGI:1347049]	0.734476	1	1	7-4-A	1	0	1	0	0	0	0
Clcn7	chloride channel 7 [Source:MGI Symbol;Acc:MGI:1347048]	0.723045	1	1	7-4-A	1	0	1	0	0	0	0
Clcnkb	chloride channel Kb [Source:MGI Symbol;Acc:MGI:1930643]	1	1	1	10-1-T	1	0	1	0	0	0	0
Cldn17	claudin 17 [Source:MGI Symbol;Acc:MGI:2652030]	0.456849	1	1	7-4-T	1	0	1	0	0	0	0
Cldn18	claudin 18 [Source:MGI Symbol;Acc:MGI:1929209]	0.585656	1	1	7-4-T	1	0	1	0	0	0	0
Clec4e	C-type lectin domain family 4, member e [Source:MGI Symbol;Acc:MGI:1861232]	0.478265	1	1	7-2-T	1	0	1	0	0	0	0
Clip1	CAP-GLY domain containing linker protein 1 [Source:MGI Symbol;Acc:MGI:1928401]	0.0496831	1	1	7-5-T	1	0	1	0	0	0	0
Cmah	cytidine monophospho-N-acetylneuraminic acid hydroxylase [Source:MGI Symbol;Acc:MGI:103227]	0.269791	1	1	7-2-A	1	0	1	0	0	0	0
Cmya5	cardiomyopathy associated 5 [Source:MGI Symbol;Acc:MGI:1923719]	1	1	1	10-1-T	2	1	1	0	0	0	0
Cnga4	cyclic nucleotide gated channel alpha 4 [Source:MGI Symbol;Acc:MGI:2664099]	0.0782133	1	1	7-2-T	1	0	1	0	0	0	0
Cnksr2	connector enhancer of kinase suppressor of Ras 2 [Source:MGI Symbol;Acc:MGI:2661175]	0.0451616	1	1	10-4-T	1	0	0	0	1	0	0
Cnn3	calponin 3, acidic [Source:MGI Symbol;Acc:MGI:1919244]	0.691978	1	1	10-1-T	1	0	1	0	0	0	0
Cnnm4	cyclin M4 [Source:MGI Symbol;Acc:MGI:2151060]	1	1	1	7-2-T	1	0	1	0	0	0	0
Cnot1	CCR4-NOT transcription complex, subunit 1 [Source:MGI Symbol;Acc:MGI:2442402]	1	1	1	7-4-T	1	0	1	0	0	0	0
Cnot11	CCR4-NOT transcription complex, subunit 11 [Source:MGI Symbol;Acc:MGI:106580]	0.165371	1	1	10-4-T	1	0	1	0	0	0	0
Cnp	2',3'-cyclic nucleotide 3' phosphodiesterase [Source:MGI Symbol;Acc:MGI:88437]	0.67087	1	1	7-5-T	1	0	1	0	0	0	0
Cntd1	cyclin N-terminal domain containing 1 [Source:MGI Symbol;Acc:MGI:1923965]	0.122576	1	1	7-5-T	1	0	0	0	1	0	0
Cntn1	contactin 1 [Source:MGI Symbol;Acc:MGI:105980]	1	1	1	7-2-T	1	0	1	0	0	0	0
Cntn2	contactin 2 [Source:MGI Symbol;Acc:MGI:104518]	1	1	1	7-5-T	1	0	1	0	0	0	0
Cntnap1	contactin associated protein-like 1 [Source:MGI Symbol;Acc:MGI:1858201]	1	1	1	10-1-T	1	0	1	0	0	0	0
Cntnap2	contactin associated protein-like 2 [Source:MGI Symbol;Acc:MGI:1914047]	1	1	1	10-1-T	1	0	1	0	0	0	0
Cntnap5a	contactin associated protein-like 5A [Source:MGI Symbol;Acc:MGI:3643623]	1	1	2	7-2-T,10-1-T	2	0	2	0	0	0	0
Cntnap5b	contactin associated protein-like 5B [Source:MGI Symbol;Acc:MGI:3664583]	0.324149	1	1	7-2-T	3	2	1	0	0	0	0
Cobll1	Cobl-like 1 [Source:MGI Symbol;Acc:MGI:2442894]	0.486779	1	2	7-3-A,7-4-T	2	0	2	0	0	0	0
Cog1	component of oligomeric golgi complex 1 [Source:MGI Symbol;Acc:MGI:1333873]	1	1	1	10-1-T	2	1	1	0	0	0	0
Col11a2	collagen, type XI, alpha 2 [Source:MGI Symbol;Acc:MGI:88447]	0.331853	1	1	7-2-T	2	1	0	1	0	0	0
Col12a1	collagen, type XII, alpha 1 [Source:MGI Symbol;Acc:MGI:88448]	1	1	1	7-4-T	1	0	1	0	0	0	0
Col14a1	collagen, type XIV, alpha 1 [Source:MGI Symbol;Acc:MGI:1341272]	0.101391	1	1	7-4-T	1	0	1	0	0	0	0
Col15a1	collagen, type XV, alpha 1 [Source:MGI Symbol;Acc:MGI:88449]	0.491174	1	1	7-5-T	3	2	0	0	1	0	0
Col16a1	collagen, type XVI, alpha 1 [Source:MGI Symbol;Acc:MGI:1095396]	1	1	1	7-2-T	1	0	1	0	0	0	0
Col1a1	collagen, type I, alpha 1 [Source:MGI Symbol;Acc:MGI:88467]	1	1	1	7-2-T	2	1	1	0	0	0	0
Col27a1	collagen, type XXVII, alpha 1 [Source:MGI Symbol;Acc:MGI:2672118]	0.27137	1	2	10-2-T,7-4-T	2	0	2	0	0	0	0
Col2a1	collagen, type II, alpha 1 [Source:MGI Symbol;Acc:MGI:88452]	1	1	1	10-1-T	1	0	1	0	0	0	0
Col4a1	collagen, type IV, alpha 1 [Source:MGI Symbol;Acc:MGI:88454]	0.533123	1	1	10-4-T	1	0	1	0	0	0	0
Col4a5	collagen, type IV, alpha 5 [Source:MGI Symbol;Acc:MGI:88456]	0.428752	1	2	10-5-T,10-4-T	2	0	2	0	0	0	0
Col5a1	collagen, type V, alpha 1 [Source:MGI Symbol;Acc:MGI:88457]	1	1	1	7-2-T	1	0	1	0	0	0	0
Col5a2	collagen, type V, alpha 2 [Source:MGI Symbol;Acc:MGI:88458]	1	1	2	7-2-T,10-1-T	3	0	3	0	0	0	0
Col6a3	collagen, type VI, alpha 3 [Source:MGI Symbol;Acc:MGI:88461]	1	1	2	7-2-T,7-4-T	2	0	2	0	0	0	0
Col6a5	collagen, type VI, alpha 5 [Source:MGI Symbol;Acc:MGI:3648134]	0.160014	1	2	10-5-T,7-4-T	4	1	3	0	0	0	0
Col6a6	collagen, type VI, alpha 6 [Source:MGI Symbol;Acc:MGI:2444259]	1	1	2	7-4-T,10-3-T	3	1	2	0	0	0	0
Col7a1	collagen, type VII, alpha 1 [Source:MGI Symbol;Acc:MGI:88462]	1	1	2	7-2-T,7-4-T	2	0	2	0	0	0	0
Copg1	coatomer protein complex, subunit gamma 1 [Source:MGI Symbol;Acc:MGI:1858696]	0.240983	1	2	7-2-T,7-4-T	2	0	2	0	0	0	0
Copg2	coatomer protein complex, subunit gamma 2 [Source:MGI Symbol;Acc:MGI:1858683]	1	1	1	7-4-T	1	0	1	0	0	0	0
Cops5	COP9 (constitutive photomorphogenic) homolog, subunit 5 (Arabidopsis thaliana) [Source:MGI Symbol;Acc:MGI:1349415]	0.65149	1	1	7-2-T	2	1	1	0	0	0	0
Coro1c	coronin, actin binding protein 1C [Source:MGI Symbol;Acc:MGI:1345964]	0.0937132	1	2	7-2-T,7-1-T	2	0	2	0	0	0	0
Cox4i2	cytochrome c oxidase subunit IV isoform 2 [Source:MGI Symbol;Acc:MGI:2135755]	0.275925	1	1	10-5-T	1	0	1	0	0	0	0
Cpeb3	cytoplasmic polyadenylation element binding protein 3 [Source:MGI Symbol;Acc:MGI:2443075]	1	1	1	7-2-T	2	1	1	0	0	0	0
Cps1	carbamoyl-phosphate synthetase 1 [Source:MGI Symbol;Acc:MGI:891996]	1	1	1	10-1-T	1	0	1	0	0	0	0
Cpsf1	cleavage and polyadenylation specific factor 1 [Source:MGI Symbol;Acc:MGI:2679722]	1	1	1	7-2-T	1	0	1	0	0	0	0
Cpsf4	cleavage and polyadenylation specific factor 4 [Source:MGI Symbol;Acc:MGI:1861602]	0.314965	1	1	10-3-T	1	0	1	0	0	0	0
Cpt1c	carnitine palmitoyltransferase 1c [Source:MGI Symbol;Acc:MGI:2446526]	0.82647	1	1	7-4-T	1	0	1	0	0	0	0
Cpz	carboxypeptidase Z [Source:MGI Symbol;Acc:MGI:88487]	1	1	1	10-1-T	1	0	1	0	0	0	0
Cramp1l	Crm, cramped-like (Drosophila) [Source:MGI Symbol;Acc:MGI:1930190]	0.670639	1	1	7-3-A	2	1	1	0	0	0	0
Crb1	crumbs homolog 1 (Drosophila) [Source:MGI Symbol;Acc:MGI:2136343]	1	1	1	7-4-A	2	1	1	0	0	0	0
Creb3	cAMP responsive element binding protein 3 [Source:MGI Symbol;Acc:MGI:99946]	0.642859	1	1	7-5-T	1	0	1	0	0	0	0
Crebbp	CREB binding protein [Source:MGI Symbol;Acc:MGI:1098280]	1	1	1	7-4-T	2	1	1	0	0	0	0
Crem	cAMP responsive element modulator [Source:MGI Symbol;Acc:MGI:88495]	0.207213	1	1	10-1-T	1	0	0	0	1	0	0
Crhr1	corticotropin releasing hormone receptor 1 [Source:MGI Symbol;Acc:MGI:88498]	0.269447	1	1	7-2-T	2	0	2	0	0	0	0
Crip3	cysteine-rich protein 3 [Source:MGI Symbol;Acc:MGI:2152434]	0.564049	1	1	7-2-T	1	0	1	0	0	0	0
Crnkl1	Crn, crooked neck-like 1 (Drosophila) [Source:MGI Symbol;Acc:MGI:1914127]	1	1	1	10-1-T	1	0	1	0	0	0	0
Crtam	cytotoxic and regulatory T cell molecule [Source:MGI Symbol;Acc:MGI:1859822]	0.285284	1	1	7-3-A	1	0	1	0	0	0	0
Cryaa	crystallin, alpha A [Source:MGI Symbol;Acc:MGI:88515]	0.460666	1	1	7-2-T	1	0	1	0	0	0	0
Crybg3	beta-gamma crystallin domain containing 3 [Source:MGI Symbol;Acc:MGI:2676311]	1	1	1	7-4-T	1	0	1	0	0	0	0
Crygs	crystallin, gamma S [Source:MGI Symbol;Acc:MGI:1298216]	0.0566881	1	1	10-5-T	1	0	0	1	0	0	0
Csf3r	colony stimulating factor 3 receptor (granulocyte) [Source:MGI Symbol;Acc:MGI:1339755]	1	1	1	10-1-T	2	1	1	0	0	0	0
Csmd2	CUB and Sushi multiple domains 2 [Source:MGI Symbol;Acc:MGI:2386401]	1	1	1	10-3-T	2	1	1	0	0	0	0
Csmd3	CUB and Sushi multiple domains 3 [Source:MGI Symbol;Acc:MGI:2386403]	0.782299	1	2	7-5-T,7-2-A	3	1	2	0	0	0	0
Csnk1a1	casein kinase 1, alpha 1 [Source:MGI Symbol;Acc:MGI:1934950]	0.565219	1	1	7-5-T	1	0	1	0	0	0	0
Cspg4	chondroitin sulfate proteoglycan 4 [Source:MGI Symbol;Acc:MGI:2153093]	1	1	1	10-3-T	1	0	1	0	0	0	0
Cspp1	centrosome and spindle pole associated protein 1 [Source:MGI Symbol;Acc:MGI:2681832]	0.820932	1	1	7-2-T	2	0	2	0	0	0	0
Cstf1	cleavage stimulation factor, 3' pre-RNA, subunit 1 [Source:MGI Symbol;Acc:MGI:1914587]	0.164748	1	1	10-1-T	1	0	0	1	0	0	0
Ctage5	CTAGE family, member 5 [Source:MGI Symbol;Acc:MGI:1346056]	1	1	1	7-5-T	1	0	1	0	0	0	0
Ctif	CBP80/20-dependent translation initiation factor [Source:MGI Symbol;Acc:MGI:2685518]	0.0495225	1	2	10-2-T,7-4-T	2	0	2	0	0	0	0
Ctnnal1	catenin (cadherin associated protein), alpha-like 1 [Source:MGI Symbol;Acc:MGI:1859649]	1	1	1	7-2-T	1	0	1	0	0	0	0
Ctnnd1	catenin (cadherin associated protein), delta 1 [Source:MGI Symbol;Acc:MGI:105100]	0.157814	1	1	10-2-T	2	1	1	0	0	0	0
Cttnbp2	cortactin binding protein 2 [Source:MGI Symbol;Acc:MGI:1353467]	0.192415	1	3	7-4-T,7-4-A,10-3-T	3	0	2	0	1	0	0
Cubn	cubilin (intrinsic factor-cobalamin receptor) [Source:MGI Symbol;Acc:MGI:1931256]	0.320013	1	1	7-5-T	4	3	1	0	0	0	0
Cul1	cullin 1 [Source:MGI Symbol;Acc:MGI:1349658]	0.814159	1	1	7-5-T	1	0	1	0	0	0	0
Cul7	cullin 7 [Source:MGI Symbol;Acc:MGI:1913765]	1	1	1	10-1-T	2	1	1	0	0	0	0
Cul9	cullin 9 [Source:MGI Symbol;Acc:MGI:1925559]	0.226148	1	1	10-3-T	2	1	1	0	0	0	0
Cux1	cut-like homeobox 1 [Source:MGI Symbol;Acc:MGI:88568]	1	1	1	7-4-A	1	0	1	0	0	0	0
Cuzd1	CUB and zona pellucida-like domains 1 [Source:MGI Symbol;Acc:MGI:1202881]	1	1	1	10-1-T	1	0	1	0	0	0	0
Cwc27	CWC27 spliceosome-associated protein homolog (S. cerevisiae) [Source:MGI Symbol;Acc:MGI:1914535]	0.823426	1	1	10-1-T	1	0	1	0	0	0	0
Cxcl17	chemokine (C-X-C motif) ligand 17 [Source:MGI Symbol;Acc:MGI:2387642]	0.315906	1	1	7-4-T	1	0	1	0	0	0	0
Cyba	cytochrome b-245, alpha polypeptide [Source:MGI Symbol;Acc:MGI:1316658]	0.336051	1	1	10-5-T	1	0	1	0	0	0	0
Cylc1	cylicin, basic protein of sperm head cytoskeleton 1 [Source:MGI Symbol;Acc:MGI:1914657]	1	1	1	10-1-T	1	0	1	0	0	0	0
Cyp2a12	cytochrome P450, family 2, subfamily a, polypeptide 12 [Source:MGI Symbol;Acc:MGI:105055]	0.807538	1	1	10-1-T	1	0	1	0	0	0	0
Cyp2b19	cytochrome P450, family 2, subfamily b, polypeptide 19 [Source:MGI Symbol;Acc:MGI:107303]	0.0559376	1	1	10-1-T	1	0	1	0	0	0	0
Cyp2c39	cytochrome P450, family 2, subfamily c, polypeptide 39 [Source:MGI Symbol;Acc:MGI:1306818]	0.0448617	1	1	7-2-T	1	0	1	0	0	0	0
Cyp2j12	cytochrome P450, family 2, subfamily j, polypeptide 12 [Source:MGI Symbol;Acc:MGI:3717097]	0.748005	1	1	7-2-T	1	0	1	0	0	0	0
Cyp2j9	cytochrome P450, family 2, subfamily j, polypeptide 9 [Source:MGI Symbol;Acc:MGI:1921769]	0.750398	1	1	7-2-T	1	0	1	0	0	0	0
Cyp3a11	cytochrome P450, family 3, subfamily a, polypeptide 11 [Source:MGI Symbol;Acc:MGI:88609]	0.735116	1	1	7-5-T	2	1	1	0	0	0	0
Cyp4a30b	-	0.820658	1	1	10-1-T	1	0	1	0	0	0	0
Cyp4f18	cytochrome P450, family 4, subfamily f, polypeptide 18 [Source:MGI Symbol;Acc:MGI:1919304]	1	1	1	10-1-T	1	0	1	0	0	0	0
Cyp4v3	cytochrome P450, family 4, subfamily v, polypeptide 3 [Source:MGI Symbol;Acc:MGI:2142763]	0.720343	1	1	7-5-T	1	0	1	0	0	0	0
D10Bwg1379e	DNA segment, Chr 10, Brigham & Women's Genetics 1379 expressed [Source:MGI Symbol;Acc:MGI:106387]	1	1	2	10-5-T,7-5-T	2	0	2	0	0	0	0
D11Wsu47e	DNA segment, Chr 11, Wayne State University 47, expressed [Source:MGI Symbol;Acc:MGI:106356]	0.78022	1	1	7-4-T	1	0	1	0	0	0	0
D130043K22Rik	RIKEN cDNA D130043K22 gene [Source:MGI Symbol;Acc:MGI:3036268]	1	1	1	7-5-T	1	0	1	0	0	0	0
D17H6S53E	DNA segment, Chr 17, human D6S53E [Source:MGI Symbol;Acc:MGI:90673]	0.735636	1	1	10-1-T	1	0	1	0	0	0	0
D17Wsu92e	DNA segment, Chr 17, Wayne State University 92, expressed [Source:MGI Symbol;Acc:MGI:106281]	0.746442	1	1	10-1-T	1	0	1	0	0	0	0
D2hgdh	D-2-hydroxyglutarate dehydrogenase [Source:MGI Symbol;Acc:MGI:2138209]	0.78322	1	1	7-5-T	1	0	1	0	0	0	0
D330045A20Rik	RIKEN cDNA D330045A20 gene [Source:MGI Symbol;Acc:MGI:2147848]	0.24142	1	1	10-4-T	1	0	1	0	0	0	0
D430041D05Rik	RIKEN cDNA D430041D05 gene [Source:MGI Symbol;Acc:MGI:2181743]	0.761968	1	2	10-5-T,7-2-T	2	0	2	0	0	0	0
D430042O09Rik	RIKEN cDNA D430042O09 gene [Source:MGI Symbol;Acc:MGI:2442760]	0.57913	1	1	7-2-A	1	0	1	0	0	0	0
Dab2	disabled 2, mitogen-responsive phosphoprotein [Source:MGI Symbol;Acc:MGI:109175]	0.214009	1	1	7-5-T	1	0	0	0	1	0	0
Dach1	dachshund 1 (Drosophila) [Source:MGI Symbol;Acc:MGI:1277991]	1	1	1	7-5-T	2	1	1	0	0	0	0
Dalrd3	DALR anticodon binding domain containing 3 [Source:MGI Symbol;Acc:MGI:1915039]	0.743171	1	1	7-4-T	1	0	1	0	0	0	0
Dand5	DAN domain family, member 5 [Source:MGI Symbol;Acc:MGI:1344365]	0.0754947	1	1	10-5-T	1	0	0	1	0	0	0
Dapk1	death associated protein kinase 1 [Source:MGI Symbol;Acc:MGI:1916885]	1	1	1	10-1-T	1	0	1	0	0	0	0
Dcaf7	DDB1 and CUL4 associated factor 7 [Source:MGI Symbol;Acc:MGI:1919083]	0.0469387	1	2	10-5-T,7-4-A	2	0	1	0	1	0	0
Dcc	deleted in colorectal carcinoma [Source:MGI Symbol;Acc:MGI:94869]	0.376509	1	1	7-5-T	1	0	0	0	1	0	0
Dcdc2a	doublecortin domain containing 2a [Source:MGI Symbol;Acc:MGI:2652818]	1	1	1	10-1-T	1	0	1	0	0	0	0
Dclre1c	DNA cross-link repair 1C, PSO2 homolog (S. cerevisiae) [Source:MGI Symbol;Acc:MGI:2441769]	0.727864	1	1	10-5-T	1	0	1	0	0	0	0
Dcp2	DCP2 decapping enzyme homolog (S. cerevisiae) [Source:MGI Symbol;Acc:MGI:1917890]	0.689902	1	1	7-2-T	1	0	1	0	0	0	0
Ddx1	DEAD (Asp-Glu-Ala-Asp) box polypeptide 1 [Source:MGI Symbol;Acc:MGI:2144727]	0.0657454	1	1	7-5-T	1	0	1	0	0	0	0
Ddx11	DEAD/H (Asp-Glu-Ala-Asp/His) box helicase 11 [Source:MGI Symbol;Acc:MGI:2443590]	1	1	1	7-5-T	1	0	1	0	0	0	0
Ddx39b	DEAD (Asp-Glu-Ala-Asp) box polypeptide 39B [Source:MGI Symbol;Acc:MGI:99240]	0.176259	1	1	7-2-T	1	0	0	0	1	0	0
Ddx46	DEAD (Asp-Glu-Ala-Asp) box polypeptide 46 [Source:MGI Symbol;Acc:MGI:1920895]	1	1	1	7-5-T	1	0	1	0	0	0	0
Defb28	defensin beta 28 [Source:MGI Symbol;Acc:MGI:3650536]	0.262281	1	1	7-5-T	1	0	1	0	0	0	0
Dennd2a	DENN/MADD domain containing 2A [Source:MGI Symbol;Acc:MGI:2444961]	0.786824	1	1	7-4-A	1	0	1	0	0	0	0
Dennd2c	DENN/MADD domain containing 2C [Source:MGI Symbol;Acc:MGI:3036254]	0.756577	1	1	10-5-T	1	0	1	0	0	0	0
Dennd3	DENN/MADD domain containing 3 [Source:MGI Symbol;Acc:MGI:2146009]	1	1	1	7-4-T	2	1	1	0	0	0	0
Dennd4b	DENN/MADD domain containing 4B [Source:MGI Symbol;Acc:MGI:2446201]	1	1	1	7-4-T	1	0	1	0	0	0	0
Dennd4c	DENN/MADD domain containing 4C [Source:MGI Symbol;Acc:MGI:1914769]	0.352303	1	1	7-4-T	2	1	0	1	0	0	0
Dgcr2	DiGeorge syndrome critical region gene 2 [Source:MGI Symbol;Acc:MGI:892866]	0.643545	1	1	7-4-A	1	0	1	0	0	0	0
Dgkh	diacylglycerol kinase, eta [Source:MGI Symbol;Acc:MGI:2444188]	0.32273	1	2	7-2-T,7-1-T	2	0	2	0	0	0	0
Dgki	diacylglycerol kinase, iota [Source:MGI Symbol;Acc:MGI:2443430]	1	1	1	10-1-T	1	0	1	0	0	0	0
Dhcr7	7-dehydrocholesterol reductase [Source:MGI Symbol;Acc:MGI:1298378]	0.654087	1	1	7-4-T	1	0	1	0	0	0	0
Dhrs1	dehydrogenase/reductase (SDR family) member 1 [Source:MGI Symbol;Acc:MGI:1196314]	0.640721	1	1	7-2-T	1	0	1	0	0	0	0
Dhrs3	dehydrogenase/reductase (SDR family) member 3 [Source:MGI Symbol;Acc:MGI:1315215]	0.534094	1	1	7-4-T	1	0	1	0	0	0	0
Dhx15	DEAH (Asp-Glu-Ala-His) box polypeptide 15 [Source:MGI Symbol;Acc:MGI:1099786]	0.106182	1	2	10-1-T,10-3-T	2	0	1	1	0	0	0
Dhx30	DEAH (Asp-Glu-Ala-His) box polypeptide 30 [Source:MGI Symbol;Acc:MGI:1920081]	1	1	1	7-2-T	1	0	1	0	0	0	0
Dhx57	DEAH (Asp-Glu-Ala-Asp/His) box polypeptide 57 [Source:MGI Symbol;Acc:MGI:2147067]	1	1	1	10-1-T	2	1	1	0	0	0	0
Dhx9	DEAH (Asp-Glu-Ala-His) box polypeptide 9 [Source:MGI Symbol;Acc:MGI:108177]	1	1	1	10-1-T	1	0	1	0	0	0	0
Diap1	diaphanous homolog 1 (Drosophila) [Source:MGI Symbol;Acc:MGI:1194490]	1	1	1	10-1-T	1	0	1	0	0	0	0
Dicer1	dicer 1, ribonuclease type III [Source:MGI Symbol;Acc:MGI:2177178]	1	1	2	7-5-T,7-4-T	2	0	2	0	0	0	0
Dlc1	deleted in liver cancer 1 [Source:MGI Symbol;Acc:MGI:1354949]	1	1	1	10-1-T	2	1	1	0	0	0	0
Dlg3	discs, large homolog 3 (Drosophila) [Source:MGI Symbol;Acc:MGI:1888986]	1	1	1	7-2-T	1	0	1	0	0	0	0
Dlg5	discs, large homolog 5 (Drosophila) [Source:MGI Symbol;Acc:MGI:1918478]	1	1	1	7-4-T	1	0	1	0	0	0	0
Dlx3	distal-less homeobox 3 [Source:MGI Symbol;Acc:MGI:94903]	0.674163	1	1	10-1-T	1	0	1	0	0	0	0
Dmd	dystrophin, muscular dystrophy [Source:MGI Symbol;Acc:MGI:94909]	0.75456	1	1	7-1-T	1	0	1	0	0	0	0
Dmkn	dermokine [Source:MGI Symbol;Acc:MGI:1920962]	1	1	1	10-1-T	1	0	1	0	0	0	0
Dmrta1	doublesex and mab-3 related transcription factor like family A1 [Source:MGI Symbol;Acc:MGI:2653627]	0.259335	1	1	7-1-T	1	0	1	0	0	0	0
Dmrtc2	doublesex and mab-3 related transcription factor like family C2 [Source:MGI Symbol;Acc:MGI:1918491]	0.764205	1	1	7-2-T	1	0	1	0	0	0	0
Dmxl1	Dmx-like 1 [Source:MGI Symbol;Acc:MGI:2443926]	0.193819	1	1	7-5-T	1	0	1	0	0	0	0
Dnah1	dynein, axonemal, heavy chain 1 [Source:MGI Symbol;Acc:MGI:107721]	1	1	2	7-5-T,7-4-T	2	0	2	0	0	0	0
Dnah10	dynein, axonemal, heavy chain 10 [Source:MGI Symbol;Acc:MGI:1860299]	1	1	1	10-1-T	1	0	1	0	0	0	0
Dnah2	dynein, axonemal, heavy chain 2 [Source:MGI Symbol;Acc:MGI:107731]	1	1	1	10-5-T	1	0	1	0	0	0	0
Dnah5	dynein, axonemal, heavy chain 5 [Source:MGI Symbol;Acc:MGI:107718]	0.500299	1	1	10-1-T	1	0	1	0	0	0	0
Dnah7a	dynein, axonemal, heavy chain 7A [Source:MGI Symbol;Acc:MGI:2685838]	1	1	1	10-1-T	2	0	2	0	0	0	0
Dnah8	dynein, axonemal, heavy chain 8 [Source:MGI Symbol;Acc:MGI:107714]	1	1	2	10-5-T,7-2-T	3	1	2	0	0	0	0
Dnaja1	DnaJ (Hsp40) homolog, subfamily A, member 1 [Source:MGI Symbol;Acc:MGI:1270129]	0.63457	1	1	7-4-T	1	0	1	0	0	0	0
Dnajc14	DnaJ (Hsp40) homolog, subfamily C, member 14 [Source:MGI Symbol;Acc:MGI:1921580]	0.263494	1	1	7-2-T	1	0	0	1	0	0	0
Dnajc16	DnaJ (Hsp40) homolog, subfamily C, member 16 [Source:MGI Symbol;Acc:MGI:2442146]	0.124065	1	1	10-3-T	1	0	1	0	0	0	0
Dnajc19	DnaJ (Hsp40) homolog, subfamily C, member 19 [Source:MGI Symbol;Acc:MGI:1914963]	0.519623	1	1	7-5-T	1	0	1	0	0	0	0
Dner	delta/notch-like EGF-related receptor [Source:MGI Symbol;Acc:MGI:2152889]	0.726438	1	1	7-4-A	1	0	1	0	0	0	0
Dnm3	dynamin 3 [Source:MGI Symbol;Acc:MGI:1341299]	1	1	1	7-4-T	1	0	1	0	0	0	0
Dnmt1	DNA methyltransferase (cytosine-5) 1 [Source:MGI Symbol;Acc:MGI:94912]	0.219208	1	1	7-2-A	1	0	1	0	0	0	0
Dnttip2	deoxynucleotidyltransferase, terminal, interacting protein 2 [Source:MGI Symbol;Acc:MGI:1923173]	0.707932	1	1	7-4-A	1	0	1	0	0	0	0
Doc2b	double C2, beta [Source:MGI Symbol;Acc:MGI:1100497]	0.0465083	1	1	10-5-T	2	1	1	0	0	0	0
Dock1	dedicator of cytokinesis 1 [Source:MGI Symbol;Acc:MGI:2429765]	1	1	1	10-1-T	1	0	1	0	0	0	0
Dock10	dedicator of cytokinesis 10 [Source:MGI Symbol;Acc:MGI:2146320]	1	1	1	7-4-T	1	0	1	0	0	0	0
Dock11	dedicator of cytokinesis 11 [Source:MGI Symbol;Acc:MGI:1923224]	1	1	1	7-5-T	2	1	1	0	0	0	0
Dock4	dedicator of cytokinesis 4 [Source:MGI Symbol;Acc:MGI:1918006]	1	1	1	7-2-T	2	1	1	0	0	0	0
Dock7	dedicator of cytokinesis 7 [Source:MGI Symbol;Acc:MGI:1914549]	0.088429	1	1	10-4-T	1	0	0	0	1	0	0
Dolk	dolichol kinase [Source:MGI Symbol;Acc:MGI:2677836]	0.767879	1	1	7-2-T	1	0	1	0	0	0	0
Dolpp1	dolichyl pyrophosphate phosphatase 1 [Source:MGI Symbol;Acc:MGI:1914093]	0.338867	1	1	10-5-T	1	0	1	0	0	0	0
Dopey2	dopey family member 2 [Source:MGI Symbol;Acc:MGI:1917278]	0.189044	1	1	7-5-T	1	0	1	0	0	0	0
Dot1l	DOT1-like, histone H3 methyltransferase (S. cerevisiae) [Source:MGI Symbol;Acc:MGI:2143886]	1	1	1	10-1-T	2	0	2	0	0	0	0
Doxl2	diamine oxidase-like protein 2 [Source:MGI Symbol;Acc:MGI:3618290]	0.694592	1	1	7-4-A	1	0	1	0	0	0	0
Dpagt1	dolichyl-phosphate (UDP-N-acetylglucosamine) acetylglucosaminephosphotransferase 1 (GlcNAc-1-P transferase) [Source:MGI Symbol;Acc:MGI:1196396]	0.740023	1	1	10-1-T	1	0	1	0	0	0	0
Dpf3	D4, zinc and double PHD fingers, family 3 [Source:MGI Symbol;Acc:MGI:1917377]	0.715204	1	1	7-5-T	1	0	1	0	0	0	0
Dph2	DPH2 homolog (S. cerevisiae) [Source:MGI Symbol;Acc:MGI:1914978]	0.397577	1	1	7-3-A	1	0	1	0	0	0	0
Dpp6	dipeptidylpeptidase 6 [Source:MGI Symbol;Acc:MGI:94921]	1	1	1	7-4-T	1	0	1	0	0	0	0
Dpysl5	dihydropyrimidinase-like 5 [Source:MGI Symbol;Acc:MGI:1929772]	0.80766	1	1	7-2-T	2	1	1	0	0	0	0
Dqx1	DEAQ RNA-dependent ATPase [Source:MGI Symbol;Acc:MGI:2136388]	0.651863	1	1	10-3-T	1	0	1	0	0	0	0
Drc7	-	1	1	1	7-2-T	1	0	1	0	0	0	0
Dscam	Down syndrome cell adhesion molecule [Source:MGI Symbol;Acc:MGI:1196281]	0.296961	1	2	10-5-T,10-4-T	2	0	2	0	0	0	0
Dscaml1	Down syndrome cell adhesion molecule like 1 [Source:MGI Symbol;Acc:MGI:2150309]	0.257945	1	1	10-3-T	1	0	0	1	0	0	0
Dsp	desmoplakin [Source:MGI Symbol;Acc:MGI:109611]	1	1	1	10-1-T	2	1	1	0	0	0	0
Dspp	dentin sialophosphoprotein [Source:MGI Symbol;Acc:MGI:109172]	0.0983767	1	1	7-4-T	1	0	1	0	0	0	0
Dst	dystonin [Source:MGI Symbol;Acc:MGI:104627]	0.794961	1	3	7-4-T,10-1-T,7-1-T	7	3	3	1	0	0	0
Dtx4	deltex 4 homolog (Drosophila) [Source:MGI Symbol;Acc:MGI:2672905]	0.594471	1	1	10-3-T	1	0	1	0	0	0	0
Dus4l	dihydrouridine synthase 4-like (S. cerevisiae) [Source:MGI Symbol;Acc:MGI:1919166]	0.0874515	1	1	7-4-T	1	0	0	0	1	0	0
Dusp16	dual specificity phosphatase 16 [Source:MGI Symbol;Acc:MGI:1917936]	0.824256	1	1	7-5-T	1	0	1	0	0	0	0
Dusp27	dual specificity phosphatase 27 (putative) [Source:MGI Symbol;Acc:MGI:2685055]	1	1	2	7-2-T,10-1-T	2	0	2	0	0	0	0
Dynlrb1	dynein light chain roadblock-type 1 [Source:MGI Symbol;Acc:MGI:1914318]	0.279189	1	1	7-5-T	1	0	1	0	0	0	0
Dyrk1a	dual-specificity tyrosine-(Y)-phosphorylation regulated kinase 1a [Source:MGI Symbol;Acc:MGI:1330299]	0.824369	1	1	7-4-T	1	0	1	0	0	0	0
Dzank1	double zinc ribbon and ankyrin repeat domains 1 [Source:MGI Symbol;Acc:MGI:2139080]	1	1	1	10-1-T	1	0	1	0	0	0	0
Dzip3	DAZ interacting protein 3, zinc finger [Source:MGI Symbol;Acc:MGI:1917433]	1	1	1	7-2-T	1	0	1	0	0	0	0
E230008N13Rik	RIKEN cDNA E230008N13 gene [Source:MGI Symbol;Acc:MGI:2685871]	1	1	1	7-2-T	1	0	1	0	0	0	0
E330017A01Rik	RIKEN cDNA E330017A01 gene [Source:MGI Symbol;Acc:MGI:3045360]	0.30543	1	1	10-5-T	1	0	1	0	0	0	0
E4f1	E4F transcription factor 1 [Source:MGI Symbol;Acc:MGI:109530]	0.802083	1	1	10-1-T	2	0	2	0	0	0	0
Echs1	enoyl Coenzyme A hydratase, short chain, 1, mitochondrial [Source:MGI Symbol;Acc:MGI:2136460]	0.0466423	1	1	7-3-A	1	0	1	0	0	0	0
Eefsec	eukaryotic elongation factor, selenocysteine-tRNA-specific [Source:MGI Symbol;Acc:MGI:2137092]	0.806491	1	1	7-2-T	1	0	1	0	0	0	0
Efcab14	EF-hand calcium binding domain 14 [Source:MGI Symbol;Acc:MGI:2442397]	0.757747	1	1	7-5-T	1	0	1	0	0	0	0
Efcab6	EF-hand calcium binding domain 6 [Source:MGI Symbol;Acc:MGI:1924877]	1	1	1	10-1-T	2	1	1	0	0	0	0
Efhc1	EF-hand domain (C-terminal) containing 1 [Source:MGI Symbol;Acc:MGI:1919127]	0.536758	1	1	10-3-T	1	0	1	0	0	0	0
Egf	epidermal growth factor [Source:MGI Symbol;Acc:MGI:95290]	1	1	1	10-1-T	1	0	1	0	0	0	0
Egln1	EGL nine homolog 1 (C. elegans) [Source:MGI Symbol;Acc:MGI:1932286]	0.11339	1	1	7-5-T	1	0	1	0	0	0	0
Egr4	early growth response 4 [Source:MGI Symbol;Acc:MGI:99252]	0.751205	1	1	7-5-T	1	0	1	0	0	0	0
Ehd2	EH-domain containing 2 [Source:MGI Symbol;Acc:MGI:2154274]	0.569585	1	1	10-5-T	1	0	1	0	0	0	0
Eid3	-	0.0422627	1	1	7-3-A	1	0	0	1	0	0	0
Eif2ak3	eukaryotic translation initiation factor 2 alpha kinase 3 [Source:MGI Symbol;Acc:MGI:1341830]	1	1	1	7-2-T	1	0	1	0	0	0	0
Eif2ak4	eukaryotic translation initiation factor 2 alpha kinase 4 [Source:MGI Symbol;Acc:MGI:1353427]	1	1	1	7-4-T	2	1	1	0	0	0	0
Eif2b3	eukaryotic translation initiation factor 2B, subunit 3 [Source:MGI Symbol;Acc:MGI:1313286]	0.750398	1	1	7-2-T	1	0	1	0	0	0	0
Eif2s2	eukaryotic translation initiation factor 2, subunit 2 (beta) [Source:MGI Symbol;Acc:MGI:1914454]	0.122337	1	1	7-2-T	1	0	1	0	0	0	0
Eif3m	eukaryotic translation initiation factor 3, subunit M [Source:MGI Symbol;Acc:MGI:1351744]	0.0879045	1	2	7-2-T,7-4-A	2	0	1	1	0	0	0
Eif4enif1	eukaryotic translation initiation factor 4E nuclear import factor 1 [Source:MGI Symbol;Acc:MGI:1921453]	1	1	1	7-5-T	1	0	1	0	0	0	0
Eif4g3	eukaryotic translation initiation factor 4 gamma, 3 [Source:MGI Symbol;Acc:MGI:1923935]	0.799739	1	2	10-5-T,7-5-T	3	1	2	0	0	0	0
Elavl1	ELAV (embryonic lethal, abnormal vision)-like 1 (Hu antigen R) [Source:MGI Symbol;Acc:MGI:1100851]	0.0853193	1	1	7-5-T	1	0	0	0	1	0	0
Elmod1	ELMO/CED-12 domain containing 1 [Source:MGI Symbol;Acc:MGI:3583900]	0.543114	1	1	7-5-T	1	0	1	0	0	0	0
Eml2	echinoderm microtubule associated protein like 2 [Source:MGI Symbol;Acc:MGI:1919455]	0.214925	1	1	10-4-T	1	0	1	0	0	0	0
Eml5	echinoderm microtubule associated protein like 5 [Source:MGI Symbol;Acc:MGI:2442513]	1	1	1	10-5-T	1	0	1	0	0	0	0
Emp2	epithelial membrane protein 2 [Source:MGI Symbol;Acc:MGI:1098726]	0.244477	1	1	10-5-T	1	0	1	0	0	0	0
Emr1	EGF-like module containing, mucin-like, hormone receptor-like sequence 1 [Source:MGI Symbol;Acc:MGI:106912]	0.0461914	1	4	10-5-T,7-2-T,7-2-A,10-1-T	4	0	4	0	0	0	0
Enah	enabled homolog (Drosophila) [Source:MGI Symbol;Acc:MGI:108360]	1	1	1	7-2-T	1	0	1	0	0	0	0
Enc1	ectodermal-neural cortex 1 [Source:MGI Symbol;Acc:MGI:109610]	1	1	1	10-1-T	1	0	1	0	0	0	0
Enkd1	enkurin domain containing 1 [Source:MGI Symbol;Acc:MGI:2142593]	0.0629779	1	1	7-1-A	1	0	1	0	0	0	0
Eno4	enolase 4 [Source:MGI Symbol;Acc:MGI:2441717]	0.639059	1	1	10-5-T	1	0	1	0	0	0	0
Ep300	E1A binding protein p300 [Source:MGI Symbol;Acc:MGI:1276116]	0.155206	1	1	10-1-T	2	1	1	0	0	0	0
Epha3	Eph receptor A3 [Source:MGI Symbol;Acc:MGI:99612]	0.265655	1	1	7-2-T	2	0	2	0	0	0	0
Epha5	Eph receptor A5 [Source:MGI Symbol;Acc:MGI:99654]	0.285816	1	1	10-1-T	1	0	0	1	0	0	0
Ephb4	Eph receptor B4 [Source:MGI Symbol;Acc:MGI:104757]	0.174442	1	1	10-5-T	3	2	0	0	1	0	0
Ephb6	Eph receptor B6 [Source:MGI Symbol;Acc:MGI:1096338]	0.76527	1	1	10-3-T	1	0	1	0	0	0	0
Eps8l1	EPS8-like 1 [Source:MGI Symbol;Acc:MGI:1914675]	0.687425	1	1	10-5-T	1	0	1	0	0	0	0
Erc1	ELKS/RAB6-interacting/CAST family member 1 [Source:MGI Symbol;Acc:MGI:2151013]	1	1	1	7-5-T	1	0	1	0	0	0	0
Eri1	exoribonuclease 1 [Source:MGI Symbol;Acc:MGI:1914526]	0.423351	1	1	10-5-T	1	0	1	0	0	0	0
Ern1	endoplasmic reticulum (ER) to nucleus signalling 1 [Source:MGI Symbol;Acc:MGI:1930134]	1	1	1	7-4-T	1	0	1	0	0	0	0
Esco2	establishment of cohesion 1 homolog 2 (S. cerevisiae) [Source:MGI Symbol;Acc:MGI:1919238]	0.367251	1	2	10-5-T,10-1-T	2	0	2	0	0	0	0
Esd	esterase D/formylglutathione hydrolase [Source:MGI Symbol;Acc:MGI:95421]	0.542107	1	1	7-4-T	1	0	1	0	0	0	0
Espnl	espin-like [Source:MGI Symbol;Acc:MGI:2685402]	0.0717183	1	1	10-1-T	2	0	0	2	0	0	0
Esyt3	extended synaptotagmin-like protein 3 [Source:MGI Symbol;Acc:MGI:1098699]	0.141088	1	1	10-2-T	1	0	1	0	0	0	0
Eva1c	eva-1 homolog C (C. elegans) [Source:MGI Symbol;Acc:MGI:1918217]	0.504062	1	1	10-5-T	1	0	1	0	0	0	0
Evpl	envoplakin [Source:MGI Symbol;Acc:MGI:107507]	1	1	2	7-5-T,7-2-T	2	0	2	0	0	0	0
Ewsr1	Ewing sarcoma breakpoint region 1 [Source:MGI Symbol;Acc:MGI:99960]	0.745106	1	1	10-5-T	1	0	1	0	0	0	0
Exog	endo/exonuclease (5'-3'), endonuclease G-like [Source:MGI Symbol;Acc:MGI:2143333]	0.677962	1	1	7-5-T	2	1	1	0	0	0	0
Exph5	exophilin 5 [Source:MGI Symbol;Acc:MGI:2443248]	0.103199	1	3	7-1-A,7-5-T,10-1-T	5	1	3	1	0	0	0
Eya3	eyes absent 3 homolog (Drosophila) [Source:MGI Symbol;Acc:MGI:109339]	1	1	1	10-1-T	1	0	1	0	0	0	0
Ezr	ezrin [Source:MGI Symbol;Acc:MGI:98931]	0.55396	1	1	7-4-A	1	0	1	0	0	0	0
F12	coagulation factor XII (Hageman factor) [Source:MGI Symbol;Acc:MGI:1891012]	0.304513	1	1	10-1-T	1	0	0	0	1	0	0
F5	coagulation factor V [Source:MGI Symbol;Acc:MGI:88382]	1	1	2	10-1-T,7-4-A	3	1	2	0	0	0	0
Fads2	fatty acid desaturase 2 [Source:MGI Symbol;Acc:MGI:1930079]	0.646231	1	1	7-5-T	2	1	1	0	0	0	0
Fahd1	fumarylacetoacetate hydrolase domain containing 1 [Source:MGI Symbol;Acc:MGI:1915886]	0.294676	1	1	10-3-T	1	0	1	0	0	0	0
Faim	Fas apoptotic inhibitory molecule [Source:MGI Symbol;Acc:MGI:1344387]	0.31457	1	1	7-4-A	1	0	1	0	0	0	0
Fam117b	family with sequence similarity 117, member B [Source:MGI Symbol;Acc:MGI:1920000]	1	1	1	10-1-T	1	0	1	0	0	0	0
Fam118a	family with sequence similarity 118, member A [Source:MGI Symbol;Acc:MGI:1920475]	0.61073	1	1	7-5-T	1	0	1	0	0	0	0
Fam120c	family with sequence similarity 120, member C [Source:MGI Symbol;Acc:MGI:2387687]	1	1	1	7-2-T	1	0	1	0	0	0	0
Fam126b	family with sequence similarity 126, member B [Source:MGI Symbol;Acc:MGI:1098784]	1	1	1	10-1-T	1	0	1	0	0	0	0
Fam129c	family with sequence similarity 129, member C [Source:MGI Symbol;Acc:MGI:3686743]	0.789992	1	1	7-5-T	1	0	1	0	0	0	0
Fam135a	family with sequence similarity 135, member A [Source:MGI Symbol;Acc:MGI:1915437]	1	1	1	7-2-T	1	0	1	0	0	0	0
Fam151a	family with sequence simliarity 151, member A [Source:MGI Symbol;Acc:MGI:2657115]	1	1	1	7-2-T	1	0	1	0	0	0	0
Fam159a	family with sequence similarity 159, member A [Source:MGI Symbol;Acc:MGI:3651644]	0.0444253	1	1	10-2-T	1	0	1	0	0	0	0
Fam160a1	family with sequence similarity 160, member A1 [Source:MGI Symbol;Acc:MGI:2444746]	1	1	1	10-1-T	1	0	1	0	0	0	0
Fam160a2	family with sequence similarity 160, member A2 [Source:MGI Symbol;Acc:MGI:1921599]	1	1	1	7-4-T	1	0	1	0	0	0	0
Fam160b1	family with sequence similarity 160, member B1 [Source:MGI Symbol;Acc:MGI:2147545]	0.117233	1	1	10-3-T	1	0	0	0	1	0	0
Fam178a	family with sequence similarity 178, member A [Source:MGI Symbol;Acc:MGI:1924968]	0.0656768	1	1	7-3-T	1	0	1	0	0	0	0
Fam179a	family with sequence similarity 179, member A [Source:MGI Symbol;Acc:MGI:2443498]	1	1	1	7-2-T	1	0	1	0	0	0	0
Fam179b	family with sequence similarity 179, member B [Source:MGI Symbol;Acc:MGI:2684313]	1	1	1	7-4-T	1	0	1	0	0	0	0
Fam183b	family with sequence similarity 183, member B [Source:MGI Symbol;Acc:MGI:1922679]	0.400428	1	1	10-1-T	1	0	1	0	0	0	0
Fam189b	family with sequence similarity 189, member B [Source:MGI Symbol;Acc:MGI:1915771]	1	1	1	7-4-T	1	0	1	0	0	0	0
Fam208b	-	1	1	2	10-1-T,7-4-A	2	0	2	0	0	0	0
Fam213a	family with sequence similarity 213, member A [Source:MGI Symbol;Acc:MGI:1917814]	0.498052	1	1	7-5-T	1	0	1	0	0	0	0
Fam45a	family with sequence similarity 45, member A [Source:MGI Symbol;Acc:MGI:1915144]	0.731163	1	1	10-1-T	1	0	1	0	0	0	0
Fam50b	family with sequence similarity 50, member B [Source:MGI Symbol;Acc:MGI:1351640]	0.0422627	1	1	7-3-A	1	0	0	1	0	0	0
Fam53b	family with sequence similarity 53, member B [Source:MGI Symbol;Acc:MGI:1925188]	0.110479	1	2	7-2-T,7-2-A	2	0	2	0	0	0	0
Fam58b	family with sequence similarity 58, member B [Source:MGI Symbol;Acc:MGI:1916359]	0.585798	1	1	10-1-T	1	0	1	0	0	0	0
Fam65b	family with sequence similarity 65, member B [Source:MGI Symbol;Acc:MGI:2444879]	1	1	1	7-5-T	2	1	1	0	0	0	0
Fam71e1	family with sequence similarity 71, member E1 [Source:MGI Symbol;Acc:MGI:1922788]	0.329326	1	1	7-4-A	1	0	1	0	0	0	0
Fam83c	family with sequence similarity 83, member C [Source:MGI Symbol;Acc:MGI:1918655]	1	1	1	7-4-T	1	0	1	0	0	0	0
Fam83h	family with sequence similarity 83, member H [Source:MGI Symbol;Acc:MGI:2145900]	1	1	1	10-1-T	2	1	1	0	0	0	0
Fam98b	family with sequence similarity 98, member B [Source:MGI Symbol;Acc:MGI:1915465]	0.711836	1	1	7-4-T	1	0	1	0	0	0	0
Fancd2os	Fancd2 opposite strand [Source:MGI Symbol;Acc:MGI:1918229]	0.115216	1	1	7-1-T	1	0	1	0	0	0	0
Fap	fibroblast activation protein [Source:MGI Symbol;Acc:MGI:109608]	1	1	1	7-2-T	1	0	1	0	0	0	0
Fasn	fatty acid synthase [Source:MGI Symbol;Acc:MGI:95485]	1	1	2	7-5-T,7-2-T	3	1	2	0	0	0	0
Fat1	FAT tumor suppressor homolog 1 (Drosophila) [Source:MGI Symbol;Acc:MGI:109168]	1	1	1	10-1-T	3	2	1	0	0	0	0
Fat4	FAT tumor suppressor homolog 4 (Drosophila) [Source:MGI Symbol;Acc:MGI:3045256]	1	1	1	10-5-T	2	1	1	0	0	0	0
Fbln2	fibulin 2 [Source:MGI Symbol;Acc:MGI:95488]	0.217397	1	1	7-4-T	1	0	0	0	1	0	0
Fbn2	fibrillin 2 [Source:MGI Symbol;Acc:MGI:95490]	1	1	1	7-5-T	1	0	1	0	0	0	0
Fbrs	fibrosin [Source:MGI Symbol;Acc:MGI:104648]	0.789394	1	1	7-4-T	1	0	1	0	0	0	0
Fbxo18	F-box protein 18 [Source:MGI Symbol;Acc:MGI:1354699]	1	1	1	7-5-T	1	0	1	0	0	0	0
Fbxo3	F-box protein 3 [Source:MGI Symbol;Acc:MGI:1929084]	0.748005	1	1	7-2-T	1	0	1	0	0	0	0
Fbxo4	F-box protein 4 [Source:MGI Symbol;Acc:MGI:2146220]	0.0735181	1	1	10-1-T	1	0	1	0	0	0	0
Fbxo41	F-box protein 41 [Source:MGI Symbol;Acc:MGI:1261912]	1	1	1	7-4-T	1	0	1	0	0	0	0
Fbxo6	F-box protein 6 [Source:MGI Symbol;Acc:MGI:1354743]	0.568625	1	1	7-2-T	1	0	1	0	0	0	0
Fbxo7	F-box protein 7 [Source:MGI Symbol;Acc:MGI:1917004]	1	1	1	10-1-T	1	0	1	0	0	0	0
Fbxw16	F-box and WD-40 domain protein 16 [Source:MGI Symbol;Acc:MGI:2443324]	0.65503	1	1	7-4-T	1	0	1	0	0	0	0
Fbxw5	F-box and WD-40 domain protein 5 [Source:MGI Symbol;Acc:MGI:1354731]	0.265207	1	1	7-1-T	1	0	1	0	0	0	0
Fcna	ficolin A [Source:MGI Symbol;Acc:MGI:1340905]	0.675168	1	1	7-2-T	1	0	1	0	0	0	0
Fcrl1	Fc receptor-like 1 [Source:MGI Symbol;Acc:MGI:2442862]	0.505987	1	1	10-5-T	1	0	1	0	0	0	0
Fcrl5	Fc receptor-like 5 [Source:MGI Symbol;Acc:MGI:3053558]	0.749722	1	1	7-4-T	1	0	1	0	0	0	0
Fdx1l	ferredoxin 1-like [Source:MGI Symbol;Acc:MGI:1915415]	0.454955	1	1	7-5-T	1	0	1	0	0	0	0
Fdxacb1	ferredoxin-fold anticodon binding domain containing 1 [Source:MGI Symbol;Acc:MGI:3584513]	0.569033	1	1	10-3-T	1	0	1	0	0	0	0
Fdxr	ferredoxin reductase [Source:MGI Symbol;Acc:MGI:104724]	0.261149	1	1	7-1-T	2	1	1	0	0	0	0
Fetub	fetuin beta [Source:MGI Symbol;Acc:MGI:1890221]	0.521988	1	1	10-5-T	1	0	1	0	0	0	0
Fga	fibrinogen alpha chain [Source:MGI Symbol;Acc:MGI:1316726]	1	1	1	7-2-T	1	0	1	0	0	0	0
Fgd2	FYVE, RhoGEF and PH domain containing 2 [Source:MGI Symbol;Acc:MGI:1347084]	0.829346	1	1	7-2-T	1	0	1	0	0	0	0
Fgf17	fibroblast growth factor 17 [Source:MGI Symbol;Acc:MGI:1202401]	0.436009	1	1	7-2-T	1	0	1	0	0	0	0
Fggy	FGGY carbohydrate kinase domain containing [Source:MGI Symbol;Acc:MGI:1922828]	0.78022	1	1	7-4-T	1	0	1	0	0	0	0
Fgl2	fibrinogen-like protein 2 [Source:MGI Symbol;Acc:MGI:103266]	0.208527	1	1	7-1-T	1	0	1	0	0	0	0
Fhod3	formin homology 2 domain containing 3 [Source:MGI Symbol;Acc:MGI:1925847]	1	1	1	10-1-T	1	0	1	0	0	0	0
Fign	fidgetin [Source:MGI Symbol;Acc:MGI:1890647]	0.740436	1	1	7-4-A	1	0	1	0	0	0	0
Filip1l	filamin A interacting protein 1-like [Source:MGI Symbol;Acc:MGI:1925999]	1	1	1	10-1-T	2	1	1	0	0	0	0
Fkbp10	FK506 binding protein 10 [Source:MGI Symbol;Acc:MGI:104769]	0.808241	1	1	7-2-T	1	0	1	0	0	0	0
Fkbp1b	FK506 binding protein 1b [Source:MGI Symbol;Acc:MGI:1336205]	0.293119	1	1	7-4-T	1	0	1	0	0	0	0
Fkbp5	FK506 binding protein 5 [Source:MGI Symbol;Acc:MGI:104670]	0.806776	1	1	10-1-T	2	1	1	0	0	0	0
Fkbp8	FK506 binding protein 8 [Source:MGI Symbol;Acc:MGI:1341070]	0.726094	1	1	7-2-T	1	0	1	0	0	0	0
Fkbpl	FK506 binding protein-like [Source:MGI Symbol;Acc:MGI:1932127]	0.686812	1	1	7-2-T	1	0	1	0	0	0	0
Flna	filamin, alpha [Source:MGI Symbol;Acc:MGI:95556]	1	1	1	10-1-T	1	0	1	0	0	0	0
Flnc	filamin C, gamma [Source:MGI Symbol;Acc:MGI:95557]	0.504658	1	1	7-4-T	3	1	1	0	1	0	0
Fmn1	formin 1 [Source:MGI Symbol;Acc:MGI:101815]	1	1	1	7-4-T	1	0	1	0	0	0	0
Fmo5	flavin containing monooxygenase 5 [Source:MGI Symbol;Acc:MGI:1310004]	0.44375	1	2	7-4-T,10-1-T	3	1	2	0	0	0	0
Fn1	fibronectin 1 [Source:MGI Symbol;Acc:MGI:95566]	0.0615187	1	3	7-2-T,7-2-A,10-1-T	5	0	4	1	0	0	0
Fn3krp	fructosamine 3 kinase related protein [Source:MGI Symbol;Acc:MGI:2679256]	0.604409	1	1	7-5-T	1	0	1	0	0	0	0
Fnbp1	formin binding protein 1 [Source:MGI Symbol;Acc:MGI:109606]	0.724448	1	1	7-4-T	2	1	1	0	0	0	0
Fndc3b	fibronectin type III domain containing 3B [Source:MGI Symbol;Acc:MGI:1919257]	1	1	1	10-1-T	1	0	1	0	0	0	0
Fndc3c1	fibronectin type III domain containing 3C1 [Source:MGI Symbol;Acc:MGI:2685630]	0.499382	1	1	7-1-T	1	0	1	0	0	0	0
Foxh1	forkhead box H1 [Source:MGI Symbol;Acc:MGI:1347465]	0.727025	1	1	7-5-T	1	0	1	0	0	0	0
Foxi2	forkhead box I2 [Source:MGI Symbol;Acc:MGI:3028075]	0.675168	1	1	7-2-T	1	0	1	0	0	0	0
Foxp2	forkhead box P2 [Source:MGI Symbol;Acc:MGI:2148705]	0.780773	1	1	7-4-T	1	0	1	0	0	0	0
Foxs1	forkhead box S1 [Source:MGI Symbol;Acc:MGI:95546]	0.672915	1	1	7-5-T	1	0	1	0	0	0	0
Fra10ac1	FRA10AC1 homolog (human) [Source:MGI Symbol;Acc:MGI:1917817]	0.590658	1	1	7-2-T	1	0	1	0	0	0	0
Frem1	Fras1 related extracellular matrix protein 1 [Source:MGI Symbol;Acc:MGI:2670972]	1	1	1	10-3-T	1	0	1	0	0	0	0
Frem2	Fras1 related extracellular matrix protein 2 [Source:MGI Symbol;Acc:MGI:2444465]	0.264881	1	2	10-5-T,7-5-T	3	0	3	0	0	0	0
Frem3	Fras1 related extracellular matrix protein 3 [Source:MGI Symbol;Acc:MGI:2685641]	1	1	1	10-3-T	1	0	1	0	0	0	0
Frmpd1	FERM and PDZ domain containing 1 [Source:MGI Symbol;Acc:MGI:2446274]	1	1	1	7-4-T	1	0	1	0	0	0	0
Frmpd4	FERM and PDZ domain containing 4 [Source:MGI Symbol;Acc:MGI:3042378]	1	1	1	7-4-A	1	0	1	0	0	0	0
Fryl	furry homolog-like (Drosophila) [Source:MGI Symbol;Acc:MGI:1919563]	0.542391	1	1	10-4-T	1	0	1	0	0	0	0
Fscn1	fascin homolog 1, actin bundling protein (Strongylocentrotus purpuratus) [Source:MGI Symbol;Acc:MGI:1352745]	0.502472	1	1	7-4-A	1	0	1	0	0	0	0
Fsd1	fibronectin type 3 and SPRY domain-containing protein [Source:MGI Symbol;Acc:MGI:1934858]	0.819255	1	1	10-1-T	1	0	1	0	0	0	0
Fstl4	follistatin-like 4 [Source:MGI Symbol;Acc:MGI:2443199]	0.502992	1	1	7-3-A	1	0	1	0	0	0	0
Fstl5	follistatin-like 5 [Source:MGI Symbol;Acc:MGI:2442179]	1	1	1	7-4-T	1	0	1	0	0	0	0
Fubp1	far upstream element (FUSE) binding protein 1 [Source:MGI Symbol;Acc:MGI:1196294]	1	1	1	7-5-T	1	0	1	0	0	0	0
Fut7	fucosyltransferase 7 [Source:MGI Symbol;Acc:MGI:107692]	0.226122	1	1	7-2-A	1	0	1	0	0	0	0
Fut8	fucosyltransferase 8 [Source:MGI Symbol;Acc:MGI:1858901]	1	1	1	10-1-T	1	0	1	0	0	0	0
Fzd8	frizzled homolog 8 (Drosophila) [Source:MGI Symbol;Acc:MGI:108460]	0.596855	1	1	10-3-T	1	0	1	0	0	0	0
G6pc	glucose-6-phosphatase, catalytic [Source:MGI Symbol;Acc:MGI:95607]	0.711128	1	1	10-1-T	1	0	1	0	0	0	0
Gaa	glucosidase, alpha, acid [Source:MGI Symbol;Acc:MGI:95609]	1	1	1	7-2-T	3	2	1	0	0	0	0
Gabbr1	gamma-aminobutyric acid (GABA) B receptor, 1 [Source:MGI Symbol;Acc:MGI:1860139]	1	1	1	10-1-T	1	0	1	0	0	0	0
Gabrg2	gamma-aminobutyric acid (GABA) A receptor, subunit gamma 2 [Source:MGI Symbol;Acc:MGI:95623]	0.453408	1	1	10-3-T	1	0	1	0	0	0	0
Gad1	glutamate decarboxylase 1 [Source:MGI Symbol;Acc:MGI:95632]	0.0795334	1	1	7-5-T	2	1	1	0	0	0	0
Galm	galactose mutarotase [Source:MGI Symbol;Acc:MGI:2442420]	0.639449	1	1	7-5-T	1	0	1	0	0	0	0
Galnt18	UDP-N-acetyl-alpha-D-galactosamine:polypeptide N-acetylgalactosaminyltransferase 18 [Source:MGI Symbol;Acc:MGI:2446239]	0.604318	1	1	10-5-T	1	0	1	0	0	0	0
Galr2	galanin receptor 2 [Source:MGI Symbol;Acc:MGI:1337018]	0.457067	1	1	10-5-T	1	0	1	0	0	0	0
Gas2l2	growth arrest-specific 2 like 2 [Source:MGI Symbol;Acc:MGI:3652048]	1	1	1	7-4-T	1	0	1	0	0	0	0
Gas7	growth arrest specific 7 [Source:MGI Symbol;Acc:MGI:1202388]	0.649326	1	1	7-4-T	1	0	1	0	0	0	0
Gata5	GATA binding protein 5 [Source:MGI Symbol;Acc:MGI:109497]	0.0505133	1	1	7-3-A	1	0	1	0	0	0	0
Gba	glucosidase, beta, acid [Source:MGI Symbol;Acc:MGI:95665]	0.707998	1	1	7-4-T	2	1	1	0	0	0	0
Gbp2b	guanylate binding protein 2b [Source:MGI Symbol;Acc:MGI:95666]	0.174189	1	1	7-5-T	1	0	0	0	1	0	0
Gckr	glucokinase regulatory protein [Source:MGI Symbol;Acc:MGI:1096345]	0.630106	1	1	7-4-A	1	0	1	0	0	0	0
Gdap1l1	ganglioside-induced differentiation-associated protein 1-like 1 [Source:MGI Symbol;Acc:MGI:2385163]	0.720767	1	1	10-1-T	1	0	1	0	0	0	0
Gdf11	growth differentiation factor 11 [Source:MGI Symbol;Acc:MGI:1338027]	0.659348	1	1	7-5-T	1	0	1	0	0	0	0
Gdi2	guanosine diphosphate (GDP) dissociation inhibitor 2 [Source:MGI Symbol;Acc:MGI:99845]	0.442923	1	1	10-3-T	1	0	1	0	0	0	0
Gdpd3	glycerophosphodiester phosphodiesterase domain containing 3 [Source:MGI Symbol;Acc:MGI:1915866]	0.116808	1	1	7-2-T	1	0	0	1	0	0	0
Get4	golgi to ER traffic protein 4 homolog (S. cerevisiae) [Source:MGI Symbol;Acc:MGI:1914854]	0.689313	1	1	10-1-T	1	0	1	0	0	0	0
Gfm2	G elongation factor, mitochondrial 2 [Source:MGI Symbol;Acc:MGI:2444783]	1	1	1	7-2-T	1	0	1	0	0	0	0
Gfra1	glial cell line derived neurotrophic factor family receptor alpha 1 [Source:MGI Symbol;Acc:MGI:1100842]	0.724318	1	1	7-2-T	2	1	1	0	0	0	0
Ggcx	gamma-glutamyl carboxylase [Source:MGI Symbol;Acc:MGI:1927655]	0.823767	1	1	7-5-T	1	0	1	0	0	0	0
Ghsr	growth hormone secretagogue receptor [Source:MGI Symbol;Acc:MGI:2441906]	0.406688	1	1	10-5-T	1	0	1	0	0	0	0
Gigyf1	GRB10 interacting GYF protein 1 [Source:MGI Symbol;Acc:MGI:1888677]	1	1	1	7-4-T	1	0	1	0	0	0	0
Gipc1	GIPC PDZ domain containing family, member 1 [Source:MGI Symbol;Acc:MGI:1926252]	0.483352	1	1	7-4-A	1	0	1	0	0	0	0
Gja10	gap junction protein, alpha 10 [Source:MGI Symbol;Acc:MGI:1339969]	0.57362	1	1	10-5-T	1	0	1	0	0	0	0
Gja3	gap junction protein, alpha 3 [Source:MGI Symbol;Acc:MGI:95714]	0.702883	1	1	7-2-T	1	0	1	0	0	0	0
Gk5	glycerol kinase 5 (putative) [Source:MGI Symbol;Acc:MGI:2443336]	0.751978	1	1	7-2-T	1	0	1	0	0	0	0
Glg1	golgi apparatus protein 1 [Source:MGI Symbol;Acc:MGI:104967]	0.733851	1	1	10-3-T	1	0	1	0	0	0	0
Glra4	glycine receptor, alpha 4 subunit [Source:MGI Symbol;Acc:MGI:95750]	0.803691	1	1	10-1-T	3	2	1	0	0	0	0
Gltscr1	glioma tumor suppressor candidate region gene 1 [Source:MGI Symbol;Acc:MGI:2154263]	1	1	1	7-5-T	1	0	1	0	0	0	0
Glycam1	glycosylation dependent cell adhesion molecule 1 [Source:MGI Symbol;Acc:MGI:95759]	0.445394	1	1	7-5-T	1	0	1	0	0	0	0
Glyr1	glyoxylate reductase 1 homolog (Arabidopsis) [Source:MGI Symbol;Acc:MGI:1921272]	0.745157	1	1	7-4-T	1	0	1	0	0	0	0
Gm10375	predicted gene 10375 [Source:MGI Symbol;Acc:MGI:3704433]	0.0542989	1	1	7-1-A	1	0	1	0	0	0	0
Gm10639	predicted gene 10639 [Source:MGI Symbol;Acc:MGI:3704339]	0.504236	1	1	7-2-T	1	0	1	0	0	0	0
Gm10921	predicted gene 10921 [Source:MGI Symbol;Acc:MGI:3709274]	0.0602674	1	1	7-2-A	2	0	2	0	0	0	0
Gm11564	predicted gene 11564 [Source:MGI Symbol;Acc:MGI:3650329]	0.568625	1	1	7-2-T	1	0	1	0	0	0	0
Gm13084	predicted gene 13084 [Source:MGI Symbol;Acc:MGI:3650237]	0.743138	1	1	7-2-T	1	0	1	0	0	0	0
Gm14085	predicted gene 14085 [Source:MGI Symbol;Acc:MGI:3702173]	0.586606	1	1	10-3-T	1	0	1	0	0	0	0
Gm14781	predicted gene 14781 [Source:MGI Symbol;Acc:MGI:3712084]	0.272071	1	1	7-3-A	1	0	1	0	0	0	0
Gm15293	predicted gene 15293 [Source:MGI Symbol;Acc:MGI:3705230]	0.290137	1	1	7-5-T	1	0	1	0	0	0	0
Gm15800	predicted gene 15800 [Source:MGI Symbol;Acc:MGI:3647820]	1	1	1	7-4-T	1	0	1	0	0	0	0
Gm1966	predicted gene 1966 [Source:MGI Symbol;Acc:MGI:3584360]	1	1	1	10-1-T	1	0	1	0	0	0	0
Gm21319	predicted gene, 21319 [Source:MGI Symbol;Acc:MGI:5434674]	1	1	3	7-3-T,7-1-A,7-5-T	0	0	0	0	0	0	0
Gm21950	predicted gene, 21950 [Source:MGI Symbol;Acc:MGI:5439401]	0.488505	1	4	7-1-A,7-2-T,7-2-A,10-3-T	1	0	1	0	0	0	0
Gm2863	predicted gene 2863 [Source:MGI Symbol;Acc:MGI:3781040]	0.151803	1	1	7-2-A	1	0	1	0	0	0	0
Gm2933	predicted gene 2933 [Source:MGI Symbol;Acc:MGI:3781111]	0.25857	1	1	7-2-A	1	0	1	0	0	0	0
Gm3259	predicted gene 3259 [Source:MGI Symbol;Acc:MGI:3781437]	0.793251	1	1	10-1-T	1	0	1	0	0	0	0
Gm3706	predicted gene 3706 [Source:MGI Symbol;Acc:MGI:3781882]	0.0598915	1	1	7-2-A	2	0	2	0	0	0	0
Gm382	predicted gene 382 [Source:MGI Symbol;Acc:MGI:2685228]	1	1	1	10-1-T	1	0	1	0	0	0	0
Gm4871	predicted gene 4871 [Source:MGI Symbol;Acc:MGI:3648713]	0.381357	1	1	10-3-T	1	0	1	0	0	0	0
Gm4894	predicted gene 4894 [Source:MGI Symbol;Acc:MGI:3646156]	0.0656853	1	1	7-4-A	1	0	0	1	0	0	0
Gm5416	predicted gene 5416 [Source:MGI Symbol;Acc:MGI:3644688]	0.244003	1	1	7-4-T	1	0	1	0	0	0	0
Gm5592	predicted gene 5592 [Source:MGI Symbol;Acc:MGI:3648691]	1	1	1	10-1-T	2	1	1	0	0	0	0
Gm5595	predicted gene 5595 [Source:MGI Symbol;Acc:MGI:3648690]	1	1	1	10-1-T	1	0	1	0	0	0	0
Gm5795	predicted gene 5795 [Source:MGI Symbol;Acc:MGI:3779520]	0.737488	1	1	7-5-T	1	0	1	0	0	0	0
Gm597	predicted gene 597 [Source:MGI Symbol;Acc:MGI:2685443]	1	1	1	10-1-T	2	1	1	0	0	0	0
Gm608	predicted gene 608 [Source:MGI Symbol;Acc:MGI:2685454]	1	1	1	7-5-T	1	0	1	0	0	0	0
Gm7168	predicted gene 7168 [Source:MGI Symbol;Acc:MGI:3643198]	0.596841	1	1	7-4-A	2	1	1	0	0	0	0
Gm906	predicted gene 906 [Source:MGI Symbol;Acc:MGI:2685752]	0.749635	1	1	10-3-T	1	0	1	0	0	0	0
Gmip	Gem-interacting protein [Source:MGI Symbol;Acc:MGI:1926066]	1	1	1	7-4-T	1	0	1	0	0	0	0
Gnas	GNAS (guanine nucleotide binding protein, alpha stimulating) complex locus [Source:MGI Symbol;Acc:MGI:95777]	0.501279	1	2	7-4-T,7-1-T	2	0	2	0	0	0	0
Gnb5	guanine nucleotide binding protein (G protein), beta 5 [Source:MGI Symbol;Acc:MGI:101848]	0.656124	1	1	7-5-T	1	0	1	0	0	0	0
Got1	glutamate oxaloacetate transaminase 1, soluble [Source:MGI Symbol;Acc:MGI:95791]	0.494293	1	1	10-5-T	1	0	1	0	0	0	0
Gpalpp1	GPALPP motifs containing 1 [Source:MGI Symbol;Acc:MGI:1914717]	0.105795	1	1	7-4-T	1	0	0	0	1	0	0
Gpatch8	G patch domain containing 8 [Source:MGI Symbol;Acc:MGI:1918667]	0.127931	1	2	7-5-T,10-1-T	2	0	2	0	0	0	0
Gpnmb	glycoprotein (transmembrane) nmb [Source:MGI Symbol;Acc:MGI:1934765]	0.792987	1	1	7-5-T	1	0	1	0	0	0	0
Gpr107	G protein-coupled receptor 107 [Source:MGI Symbol;Acc:MGI:2139054]	0.750398	1	1	7-2-T	1	0	1	0	0	0	0
Gpr108	G protein-coupled receptor 108 [Source:MGI Symbol;Acc:MGI:1925558]	0.308166	1	1	10-1-T	1	0	0	0	1	0	0
Gpr110	G protein-coupled receptor 110 [Source:MGI Symbol;Acc:MGI:1924846]	1	1	1	7-2-T	1	0	1	0	0	0	0
Gpr113	G protein-coupled receptor 113 [Source:MGI Symbol;Acc:MGI:2685887]	0.786446	1	1	10-5-T	2	1	1	0	0	0	0
Gpr116	G protein-coupled receptor 116 [Source:MGI Symbol;Acc:MGI:2182928]	0.214077	1	1	10-1-T	1	0	1	0	0	0	0
Gpr126	G protein-coupled receptor 126 [Source:MGI Symbol;Acc:MGI:1916151]	0.15627	1	1	7-2-A	1	0	1	0	0	0	0
Gpr137b	G protein-coupled receptor 137B [Source:MGI Symbol;Acc:MGI:1891463]	0.706161	1	1	10-1-T	1	0	1	0	0	0	0
Gpr142	G protein-coupled receptor 142 [Source:MGI Symbol;Acc:MGI:2668437]	0.602783	1	1	7-4-T	1	0	1	0	0	0	0
Gpr156	G protein-coupled receptor 156 [Source:MGI Symbol;Acc:MGI:2653880]	1	1	1	7-5-T	1	0	1	0	0	0	0
Gpr157	G protein-coupled receptor 157 [Source:MGI Symbol;Acc:MGI:2442046]	0.424518	1	1	10-5-T	1	0	1	0	0	0	0
Gpr158	G protein-coupled receptor 158 [Source:MGI Symbol;Acc:MGI:2441697]	1	1	1	7-2-T	1	0	1	0	0	0	0
Gpr179	G protein-coupled receptor 179 [Source:MGI Symbol;Acc:MGI:2443409]	1	1	1	7-4-T	2	1	1	0	0	0	0
Gpr34	G protein-coupled receptor 34 [Source:MGI Symbol;Acc:MGI:1346334]	0.106502	1	1	7-5-T	1	0	0	1	0	0	0
Gpr52	-	0.725445	1	1	10-1-T	1	0	1	0	0	0	0
Gpr55	G protein-coupled receptor 55 [Source:MGI Symbol;Acc:MGI:2685064]	0.573144	1	1	7-2-T	2	1	1	0	0	0	0
Gpr98	G protein-coupled receptor 98 [Source:MGI Symbol;Acc:MGI:1274784]	1	1	4	7-5-T,7-3-A,7-2-T,10-1-T	5	0	5	0	0	0	0
Gprin1	G protein-regulated inducer of neurite outgrowth 1 [Source:MGI Symbol;Acc:MGI:1349455]	0.596938	1	1	7-3-A	1	0	1	0	0	0	0
Gprin3	GPRIN family member 3 [Source:MGI Symbol;Acc:MGI:1924785]	1	1	1	7-5-T	1	0	1	0	0	0	0
Gpt2	glutamic pyruvate transaminase (alanine aminotransferase) 2 [Source:MGI Symbol;Acc:MGI:1915391]	0.20421	1	2	10-5-T,7-4-A	2	0	2	0	0	0	0
Grb14	growth factor receptor bound protein 14 [Source:MGI Symbol;Acc:MGI:1355324]	0.780557	1	1	7-2-T	1	0	1	0	0	0	0
Grid1	glutamate receptor, ionotropic, delta 1 [Source:MGI Symbol;Acc:MGI:95812]	0.413846	1	1	7-2-A	2	1	1	0	0	0	0
Grid2	glutamate receptor, ionotropic, delta 2 [Source:MGI Symbol;Acc:MGI:95813]	1	1	1	7-4-T	1	0	1	0	0	0	0
Grifin	galectin-related inter-fiber protein [Source:MGI Symbol;Acc:MGI:1925248]	0.264033	1	1	7-4-A	1	0	1	0	0	0	0
Grik3	glutamate receptor, ionotropic, kainate 3 [Source:MGI Symbol;Acc:MGI:95816]	1	1	1	7-2-T	2	1	1	0	0	0	0
Grin1	glutamate receptor, ionotropic, NMDA1 (zeta 1) [Source:MGI Symbol;Acc:MGI:95819]	1	1	1	7-5-T	1	0	1	0	0	0	0
Grin2c	glutamate receptor, ionotropic, NMDA2C (epsilon 3) [Source:MGI Symbol;Acc:MGI:95822]	1	1	1	7-4-T	1	0	1	0	0	0	0
Grip1	glutamate receptor interacting protein 1 [Source:MGI Symbol;Acc:MGI:1921303]	0.172234	1	1	7-2-A	1	0	1	0	0	0	0
Gripap1	GRIP1 associated protein 1 [Source:MGI Symbol;Acc:MGI:1859616]	0.0523532	1	2	7-5-T,10-4-T	2	0	1	1	0	0	0
Grm6	glutamate receptor, metabotropic 6 [Source:MGI Symbol;Acc:MGI:1351343]	1	1	1	7-5-T	1	0	1	0	0	0	0
Grrp1	glycine/arginine rich protein 1 [Source:MGI Symbol;Acc:MGI:1919940]	0.350959	1	1	10-3-T	1	0	1	0	0	0	0
Gsap	gamma-secretase activating protein [Source:MGI Symbol;Acc:MGI:2442259]	0.262364	1	1	7-4-A	1	0	0	0	1	0	0
Gsk3a	glycogen synthase kinase 3 alpha [Source:MGI Symbol;Acc:MGI:2152453]	0.526794	1	1	10-3-T	1	0	1	0	0	0	0
Gsn	gelsolin [Source:MGI Symbol;Acc:MGI:95851]	0.726445	1	1	10-5-T	1	0	1	0	0	0	0
Gss	glutathione synthetase [Source:MGI Symbol;Acc:MGI:95852]	0.342527	1	1	7-3-A	1	0	1	0	0	0	0
Gstcd	glutathione S-transferase, C-terminal domain containing [Source:MGI Symbol;Acc:MGI:1914803]	0.648129	1	1	10-5-T	1	0	1	0	0	0	0
Gstt4	glutathione S-transferase, theta 4 [Source:MGI Symbol;Acc:MGI:1923136]	0.56444	1	1	10-1-T	1	0	1	0	0	0	0
Gtf2h1	general transcription factor II H, polypeptide 1 [Source:MGI Symbol;Acc:MGI:1277216]	0.707998	1	1	7-4-T	1	0	1	0	0	0	0
Gtf3c1	general transcription factor III C 1 [Source:MGI Symbol;Acc:MGI:107887]	1	1	1	10-5-T	1	0	1	0	0	0	0
Gtpbp2	GTP binding protein 2 [Source:MGI Symbol;Acc:MGI:1860138]	1	1	1	10-1-T	1	0	1	0	0	0	0
Gtpbp4	GTP binding protein 4 [Source:MGI Symbol;Acc:MGI:1916487]	0.238762	1	1	7-5-T	1	0	0	0	1	0	0
Gucy2e	guanylate cyclase 2e [Source:MGI Symbol;Acc:MGI:105123]	0.0667708	1	1	7-2-A	1	0	0	0	1	0	0
Gucy2f	guanylate cyclase 2f [Source:MGI Symbol;Acc:MGI:105119]	0.819631	1	1	7-4-A	1	0	1	0	0	0	0
Gys1	glycogen synthase 1, muscle [Source:MGI Symbol;Acc:MGI:101805]	0.80353	1	1	7-4-T	1	0	1	0	0	0	0
Gzf1	GDNF-inducible zinc finger protein 1 [Source:MGI Symbol;Acc:MGI:1921783]	1	1	1	7-5-T	1	0	1	0	0	0	0
Gzmk	granzyme K [Source:MGI Symbol;Acc:MGI:1298232]	0.067595	1	1	10-5-T	1	0	0	1	0	0	0
Gzmn	granzyme N [Source:MGI Symbol;Acc:MGI:2675494]	0.644323	1	1	10-1-T	1	0	1	0	0	0	0
H2-M10.4	histocompatibility 2, M region locus 10.4 [Source:MGI Symbol;Acc:MGI:1276527]	0.650312	1	1	7-2-T	1	0	1	0	0	0	0
H2-Q4	histocompatibility 2, Q region locus 4 [Source:MGI Symbol;Acc:MGI:95933]	0.73003	1	1	10-1-T	2	1	1	0	0	0	0
H2afj	H2A histone family, member J [Source:MGI Symbol;Acc:MGI:3606192]	0.233541	1	1	7-4-T	1	0	1	0	0	0	0
Hacl1	2-hydroxyacyl-CoA lyase 1 [Source:MGI Symbol;Acc:MGI:1929657]	0.284561	1	1	7-1-T	1	0	1	0	0	0	0
Hadha	hydroxyacyl-Coenzyme A dehydrogenase/3-ketoacyl-Coenzyme A thiolase/enoyl-Coenzyme A hydratase (trifunctional protein), alpha subunit [Source:MGI Symbol;Acc:MGI:2135593]	0.827301	1	1	7-4-T	1	0	1	0	0	0	0
Hal	histidine ammonia lyase [Source:MGI Symbol;Acc:MGI:96010]	0.141762	1	1	7-5-T	1	0	0	1	0	0	0
Hao2	hydroxyacid oxidase 2 [Source:MGI Symbol;Acc:MGI:96012]	0.76267	1	1	10-1-T	2	1	1	0	0	0	0
Has1	hyaluronan synthase1 [Source:MGI Symbol;Acc:MGI:106590]	1	1	1	10-1-T	1	0	1	0	0	0	0
Hcar1	-	0.635808	1	1	7-2-T	1	0	1	0	0	0	0
Hcn4	hyperpolarization-activated, cyclic nucleotide-gated K+ 4 [Source:MGI Symbol;Acc:MGI:1298209]	1	1	2	7-5-T,7-2-T	2	0	2	0	0	0	0
Hcrtr1	hypocretin (orexin) receptor 1 [Source:MGI Symbol;Acc:MGI:2385650]	0.77678	1	1	10-1-T	1	0	1	0	0	0	0
Hdac10	histone deacetylase 10 [Source:MGI Symbol;Acc:MGI:2158340]	0.238762	1	1	7-5-T	1	0	0	1	0	0	0
Hdac4	histone deacetylase 4 [Source:MGI Symbol;Acc:MGI:3036234]	0.79323	1	2	7-4-T,10-1-T	2	0	2	0	0	0	0
Hdc	histidine decarboxylase [Source:MGI Symbol;Acc:MGI:96062]	0.821795	1	1	7-5-T	1	0	1	0	0	0	0
Heatr1	HEAT repeat containing 1 [Source:MGI Symbol;Acc:MGI:2442524]	1	1	1	10-1-T	1	0	1	0	0	0	0
Heatr3	HEAT repeat containing 3 [Source:MGI Symbol;Acc:MGI:2444491]	0.667868	1	1	10-5-T	1	0	1	0	0	0	0
Heatr5b	HEAT repeat containing 5B [Source:MGI Symbol;Acc:MGI:2444098]	1	1	1	10-1-T	1	0	1	0	0	0	0
Hectd1	HECT domain containing 1 [Source:MGI Symbol;Acc:MGI:2384768]	0.179769	1	3	7-5-T,7-4-T,10-1-T	4	0	4	0	0	0	0
Hecw2	HECT, C2 and WW domain containing E3 ubiquitin protein ligase 2 [Source:MGI Symbol;Acc:MGI:2685817]	0.130562	1	1	7-5-T	2	1	1	0	0	0	0
Helz2	helicase with zinc finger 2, transcriptional coactivator [Source:MGI Symbol;Acc:MGI:2385169]	1	1	2	7-5-T,10-1-T	3	1	2	0	0	0	0
Henmt1	HEN1 methyltransferase homolog 1 (Arabidopsis) [Source:MGI Symbol;Acc:MGI:1913965]	0.764611	1	1	10-1-T	1	0	1	0	0	0	0
Herc1	hect (homologous to the E6-AP (UBE3A) carboxyl terminus) domain and RCC1 (CHC1)-like domain (RLD) 1 [Source:MGI Symbol;Acc:MGI:2384589]	1	1	2	7-5-T,7-2-A	3	1	2	0	0	0	0
Herc2	hect (homologous to the E6-AP (UBE3A) carboxyl terminus) domain and RCC1 (CHC1)-like domain (RLD) 2 [Source:MGI Symbol;Acc:MGI:103234]	1	1	1	7-3-A	2	1	1	0	0	0	0
Herc3	hect domain and RLD 3 [Source:MGI Symbol;Acc:MGI:1921248]	0.163572	1	1	10-2-T	1	0	1	0	0	0	0
Herc4	hect domain and RLD 4 [Source:MGI Symbol;Acc:MGI:1914595]	1	1	1	10-1-T	1	0	1	0	0	0	0
Herc6	hect domain and RLD 6 [Source:MGI Symbol;Acc:MGI:1914388]	0.244003	1	2	7-5-T,7-4-T	2	0	1	1	0	0	0
Herpud2	HERPUD family member 2 [Source:MGI Symbol;Acc:MGI:1915393]	0.700032	1	1	7-5-T	1	0	1	0	0	0	0
Hexim2	hexamethylene bis-acetamide inducible 2 [Source:MGI Symbol;Acc:MGI:1918309]	0.10062	1	2	10-1-T,7-4-A	2	0	1	1	0	0	0
Hey2	hairy/enhancer-of-split related with YRPW motif 2 [Source:MGI Symbol;Acc:MGI:1341884]	0.527236	1	1	7-4-A	1	0	1	0	0	0	0
Heyl	hairy/enhancer-of-split related with YRPW motif-like [Source:MGI Symbol;Acc:MGI:1860511]	0.510761	1	1	10-5-T	1	0	1	0	0	0	0
Hfm1	HFM1, ATP-dependent DNA helicase homolog (S. cerevisiae) [Source:MGI Symbol;Acc:MGI:3036246]	1	1	1	7-4-A	1	0	1	0	0	0	0
Hhat	hedgehog acyltransferase [Source:MGI Symbol;Acc:MGI:2444681]	0.13741	1	1	7-2-A	1	0	1	0	0	0	0
Hiatl1	hippocampus abundant transcript-like 1 [Source:MGI Symbol;Acc:MGI:1913881]	0.787901	1	1	7-2-T	1	0	1	0	0	0	0
Hif1a	hypoxia inducible factor 1, alpha subunit [Source:MGI Symbol;Acc:MGI:106918]	1	1	1	7-4-T	1	0	1	0	0	0	0
Higd1a	HIG1 domain family, member 1A [Source:MGI Symbol;Acc:MGI:1930666]	0.312905	1	1	7-2-T	1	0	1	0	0	0	0
Hilpda	hypoxia inducible lipid droplet associated [Source:MGI Symbol;Acc:MGI:1916823]	0.274074	1	1	7-4-T	1	0	1	0	0	0	0
Hip1r	huntingtin interacting protein 1 related [Source:MGI Symbol;Acc:MGI:1352504]	0.787857	1	1	10-5-T	1	0	1	0	0	0	0
Hist1h1t	histone cluster 1, H1t [Source:MGI Symbol;Acc:MGI:1888530]	0.521234	1	1	7-5-T	1	0	1	0	0	0	0
Hist1h2ae	histone cluster 1, H2ae [Source:MGI Symbol;Acc:MGI:2448290]	0.190254	1	1	7-4-A	1	0	1	0	0	0	0
Hist1h4c	histone cluster 1, H4c [Source:MGI Symbol;Acc:MGI:2448421]	0.225539	1	1	7-4-T	1	0	1	0	0	0	0
Hivep1	human immunodeficiency virus type I enhancer binding protein 1 [Source:MGI Symbol;Acc:MGI:96100]	0.110886	1	2	10-2-T,10-1-T	2	0	2	0	0	0	0
Hivep2	human immunodeficiency virus type I enhancer binding protein 2 [Source:MGI Symbol;Acc:MGI:1338076]	0.695919	1	1	7-1-T	1	0	1	0	0	0	0
Hivep3	human immunodeficiency virus type I enhancer binding protein 3 [Source:MGI Symbol;Acc:MGI:106589]	1	1	1	7-2-T	4	2	2	0	0	0	0
Hjurp	Holliday junction recognition protein [Source:MGI Symbol;Acc:MGI:2685821]	1	1	5	7-3-T,7-1-A,7-5-T,7-2-T,10-4-T	1	1	0	0	0	0	0
Hk1	hexokinase 1 [Source:MGI Symbol;Acc:MGI:96103]	0.742028	1	1	10-5-T	2	1	1	0	0	0	0
Hmcn1	hemicentin 1 [Source:MGI Symbol;Acc:MGI:2685047]	1	1	1	10-1-T	2	0	2	0	0	0	0
Hmgb1	high mobility group box 1 [Source:MGI Symbol;Acc:MGI:96113]	0.348593	1	1	10-5-T	1	0	1	0	0	0	0
Hmgcr	3-hydroxy-3-methylglutaryl-Coenzyme A reductase [Source:MGI Symbol;Acc:MGI:96159]	1	1	1	7-2-T	1	0	1	0	0	0	0
Hnf1b	HNF1 homeobox B [Source:MGI Symbol;Acc:MGI:98505]	0.785265	1	1	7-2-T	1	0	1	0	0	0	0
Hnrnpr	heterogeneous nuclear ribonucleoprotein R [Source:MGI Symbol;Acc:MGI:1891692]	1	1	1	7-2-T	1	0	1	0	0	0	0
Hook1	hook homolog 1 (Drosophila) [Source:MGI Symbol;Acc:MGI:1925213]	0.826802	1	1	7-2-T	1	0	1	0	0	0	0
Hoxc10	homeobox C10 [Source:MGI Symbol;Acc:MGI:96192]	0.725445	1	1	10-1-T	1	0	1	0	0	0	0
Hpcal4	hippocalcin-like 4 [Source:MGI Symbol;Acc:MGI:2157521]	0.377347	1	1	7-2-T	1	0	1	0	0	0	0
Hs1bp3	HCLS1 binding protein 3 [Source:MGI Symbol;Acc:MGI:1913224]	0.0556564	1	1	7-3-A	1	0	1	0	0	0	0
Hsd17b14	hydroxysteroid (17-beta) dehydrogenase 14 [Source:MGI Symbol;Acc:MGI:1913315]	0.379323	1	1	10-3-T	1	0	1	0	0	0	0
Hsd17b4	hydroxysteroid (17-beta) dehydrogenase 4 [Source:MGI Symbol;Acc:MGI:105089]	0.232462	1	1	10-4-T	1	0	1	0	0	0	0
Hsdl2	hydroxysteroid dehydrogenase like 2 [Source:MGI Symbol;Acc:MGI:1919729]	0.758183	1	1	7-2-T	1	0	1	0	0	0	0
Hsp90aa1	heat shock protein 90, alpha (cytosolic), class A member 1 [Source:MGI Symbol;Acc:MGI:96250]	0.0991727	1	1	7-4-A	1	0	0	1	0	0	0
Hsp90ab1	heat shock protein 90 alpha (cytosolic), class B member 1 [Source:MGI Symbol;Acc:MGI:96247]	1	1	1	10-1-T	1	0	1	0	0	0	0
Hspa1l	heat shock protein 1-like [Source:MGI Symbol;Acc:MGI:96231]	0.775534	1	1	7-5-T	1	0	1	0	0	0	0
Hspg2	perlecan (heparan sulfate proteoglycan 2) [Source:MGI Symbol;Acc:MGI:96257]	0.103187	1	2	7-2-A,10-3-T	3	1	1	0	1	0	0
Htr1b	5-hydroxytryptamine (serotonin) receptor 1B [Source:MGI Symbol;Acc:MGI:96274]	0.637044	1	1	7-2-T	1	0	1	0	0	0	0
Htr2c	5-hydroxytryptamine (serotonin) receptor 2C [Source:MGI Symbol;Acc:MGI:96281]	0.493303	1	1	10-5-T	1	0	1	0	0	0	0
Htra1	HtrA serine peptidase 1 [Source:MGI Symbol;Acc:MGI:1929076]	0.802911	1	1	10-1-T	1	0	1	0	0	0	0
Htra2	HtrA serine peptidase 2 [Source:MGI Symbol;Acc:MGI:1928676]	0.169746	1	1	10-4-T	1	0	1	0	0	0	0
Huwe1	HECT, UBA and WWE domain containing 1 [Source:MGI Symbol;Acc:MGI:1926884]	0.489031	1	1	10-2-T	1	0	1	0	0	0	0
Hydin	HYDIN, axonemal central pair apparatus protein [Source:MGI Symbol;Acc:MGI:2389007]	1	1	1	7-4-A	2	1	1	0	0	0	0
Ibsp	integrin binding sialoprotein [Source:MGI Symbol;Acc:MGI:96389]	0.652663	1	1	7-2-T	1	0	1	0	0	0	0
Ice1	-	1	1	1	7-2-T	3	2	1	0	0	0	0
Ict1	immature colon carcinoma transcript 1 [Source:MGI Symbol;Acc:MGI:1915822]	0.12856	1	1	10-1-T	1	0	0	0	1	0	0
Idh1	isocitrate dehydrogenase 1 (NADP+), soluble [Source:MGI Symbol;Acc:MGI:96413]	0.63356	1	1	7-4-T	1	0	1	0	0	0	0
Ifi204	interferon activated gene 204 [Source:MGI Symbol;Acc:MGI:96429]	1	1	1	10-1-T	1	0	1	0	0	0	0
Ifih1	interferon induced with helicase C domain 1 [Source:MGI Symbol;Acc:MGI:1918836]	0.75781	1	1	7-4-A	1	0	1	0	0	0	0
Ifngr2	interferon gamma receptor 2 [Source:MGI Symbol;Acc:MGI:107654]	0.535441	1	1	7-4-T	1	0	1	0	0	0	0
Ift172	intraflagellar transport 172 [Source:MGI Symbol;Acc:MGI:2682064]	1	1	1	7-4-T	2	1	1	0	0	0	0
Ighmbp2	immunoglobulin mu binding protein 2 [Source:MGI Symbol;Acc:MGI:99954]	1	1	1	7-2-T	1	0	1	0	0	0	0
Igsf9	immunoglobulin superfamily, member 9 [Source:MGI Symbol;Acc:MGI:2135283]	1	1	1	7-2-T	1	0	1	0	0	0	0
Ihh	Indian hedgehog [Source:MGI Symbol;Acc:MGI:96533]	0.826143	1	1	10-1-T	1	0	1	0	0	0	0
Ikzf1	IKAROS family zinc finger 1 [Source:MGI Symbol;Acc:MGI:1342540]	0.587775	1	1	10-5-T	1	0	1	0	0	0	0
Il16	interleukin 16 [Source:MGI Symbol;Acc:MGI:1270855]	1	1	1	10-5-T	1	0	1	0	0	0	0
Il17rb	interleukin 17 receptor B [Source:MGI Symbol;Acc:MGI:1355292]	0.73432	1	1	7-5-T	1	0	1	0	0	0	0
Il17rd	interleukin 17 receptor D [Source:MGI Symbol;Acc:MGI:2159727]	0.186551	1	1	7-2-A	1	0	1	0	0	0	0
Il20ra	interleukin 20 receptor, alpha [Source:MGI Symbol;Acc:MGI:3605069]	0.783932	1	1	7-2-T	1	0	1	0	0	0	0
Il31ra	interleukin 31 receptor A [Source:MGI Symbol;Acc:MGI:2180511]	0.458958	1	2	10-5-T,10-1-T	2	0	2	0	0	0	0
Il4ra	interleukin 4 receptor, alpha [Source:MGI Symbol;Acc:MGI:105367]	1	1	1	7-4-T	1	0	1	0	0	0	0
Ilkap	integrin-linked kinase-associated serine/threonine phosphatase 2C [Source:MGI Symbol;Acc:MGI:1914694]	0.684876	1	1	7-5-T	2	1	1	0	0	0	0
Inadl	InaD-like (Drosophila) [Source:MGI Symbol;Acc:MGI:1277960]	1	1	1	7-5-T	1	0	1	0	0	0	0
Inha	inhibin alpha [Source:MGI Symbol;Acc:MGI:96569]	0.665205	1	1	7-4-T	1	0	1	0	0	0	0
Ino80d	INO80 complex subunit D [Source:MGI Symbol;Acc:MGI:3027003]	0.739239	1	1	10-3-T	2	1	1	0	0	0	0
Inpp5b	inositol polyphosphate-5-phosphatase B [Source:MGI Symbol;Acc:MGI:103257]	1	1	1	7-4-T	1	0	1	0	0	0	0
Inpp5e	inositol polyphosphate-5-phosphatase E [Source:MGI Symbol;Acc:MGI:1927753]	1	1	1	7-5-T	1	0	1	0	0	0	0
Inpp5f	inositol polyphosphate-5-phosphatase F [Source:MGI Symbol;Acc:MGI:2141867]	1	1	1	7-5-T	1	0	1	0	0	0	0
Ints6	integrator complex subunit 6 [Source:MGI Symbol;Acc:MGI:1202397]	1	1	1	7-5-T	2	1	1	0	0	0	0
Ints7	integrator complex subunit 7 [Source:MGI Symbol;Acc:MGI:1924315]	0.146441	1	1	7-2-A	1	0	1	0	0	0	0
Ip6k1	inositol hexaphosphate kinase 1 [Source:MGI Symbol;Acc:MGI:1351633]	0.45427	1	1	10-3-T	1	0	1	0	0	0	0
Ip6k2	inositol hexaphosphate kinase 2 [Source:MGI Symbol;Acc:MGI:1923750]	0.682919	1	1	7-5-T	1	0	1	0	0	0	0
Iqcc	IQ motif containing C [Source:MGI Symbol;Acc:MGI:2446212]	0.150986	1	2	7-4-T,7-4-A	2	0	1	1	0	0	0
Iqgap2	IQ motif containing GTPase activating protein 2 [Source:MGI Symbol;Acc:MGI:2449975]	0.786613	1	1	10-3-T	1	0	1	0	0	0	0
Iqgap3	IQ motif containing GTPase activating protein 3 [Source:MGI Symbol;Acc:MGI:3028642]	1	1	1	10-1-T	1	0	1	0	0	0	0
Irak2	interleukin-1 receptor-associated kinase 2 [Source:MGI Symbol;Acc:MGI:2429603]	0.818787	1	1	7-5-T	1	0	1	0	0	0	0
Irs1	insulin receptor substrate 1 [Source:MGI Symbol;Acc:MGI:99454]	0.830406	1	1	10-3-T	2	1	1	0	0	0	0
Irx6	Iroquois related homeobox 6 (Drosophila) [Source:MGI Symbol;Acc:MGI:1927642]	0.778502	1	1	7-2-T	1	0	1	0	0	0	0
Itch	itchy, E3 ubiquitin protein ligase [Source:MGI Symbol;Acc:MGI:1202301]	1	1	1	7-2-T	1	0	1	0	0	0	0
Itfg3	integrin alpha FG-GAP repeat containing 3 [Source:MGI Symbol;Acc:MGI:2146854]	0.637571	1	1	7-4-A	1	0	1	0	0	0	0
Itga1	integrin alpha 1 [Source:MGI Symbol;Acc:MGI:96599]	0.751326	1	1	7-5-T	2	0	2	0	0	0	0
Itga10	integrin, alpha 10 [Source:MGI Symbol;Acc:MGI:2153482]	1	1	1	10-1-T	2	1	1	0	0	0	0
Itga11	integrin alpha 11 [Source:MGI Symbol;Acc:MGI:2442114]	1	1	1	7-4-T	1	0	1	0	0	0	0
Itga3	integrin alpha 3 [Source:MGI Symbol;Acc:MGI:96602]	0.634023	1	2	10-5-T,10-1-T	2	0	2	0	0	0	0
Itga4	integrin alpha 4 [Source:MGI Symbol;Acc:MGI:96603]	0.718095	1	2	7-5-T,7-2-T	2	0	2	0	0	0	0
Itgam	integrin alpha M [Source:MGI Symbol;Acc:MGI:96607]	0.822916	1	1	10-5-T	1	0	1	0	0	0	0
Itgb1	integrin beta 1 (fibronectin receptor beta) [Source:MGI Symbol;Acc:MGI:96610]	0.712775	1	1	10-5-T	1	0	1	0	0	0	0
Itgb2l	integrin beta 2-like [Source:MGI Symbol;Acc:MGI:1277979]	0.682948	1	1	10-5-T	1	0	1	0	0	0	0
Itih3	inter-alpha trypsin inhibitor, heavy chain 3 [Source:MGI Symbol;Acc:MGI:96620]	1	1	1	7-5-T	1	0	1	0	0	0	0
Itpr1	inositol 1,4,5-trisphosphate receptor 1 [Source:MGI Symbol;Acc:MGI:96623]	1	1	1	7-4-T	1	0	1	0	0	0	0
Itpr3	inositol 1,4,5-triphosphate receptor 3 [Source:MGI Symbol;Acc:MGI:96624]	1	1	1	7-5-T	1	0	1	0	0	0	0
Itsn1	intersectin 1 (SH3 domain protein 1A) [Source:MGI Symbol;Acc:MGI:1338069]	1	1	2	7-5-T,7-4-T	3	1	2	0	0	0	0
Ivd	isovaleryl coenzyme A dehydrogenase [Source:MGI Symbol;Acc:MGI:1929242]	0.784769	1	1	10-1-T	1	0	1	0	0	0	0
Izumo3	IZUMO family member 3 [Source:MGI Symbol;Acc:MGI:1916564]	0.356156	1	1	7-4-A	1	0	1	0	0	0	0
Jak2	Janus kinase 2 [Source:MGI Symbol;Acc:MGI:96629]	1	1	1	7-4-T	1	0	1	0	0	0	0
Jakmip1	janus kinase and microtubule interacting protein 1 [Source:MGI Symbol;Acc:MGI:1923321]	0.693674	1	1	7-4-T	1	0	1	0	0	0	0
Jarid2	jumonji, AT rich interactive domain 2 [Source:MGI Symbol;Acc:MGI:104813]	1	1	1	10-1-T	1	0	1	0	0	0	0
Jmjd1c	jumonji domain containing 1C [Source:MGI Symbol;Acc:MGI:1918614]	1	1	1	10-5-T	3	2	1	0	0	0	0
Jmy	junction-mediating and regulatory protein [Source:MGI Symbol;Acc:MGI:1913096]	1	1	1	7-5-T	1	0	1	0	0	0	0
Jph3	junctophilin 3 [Source:MGI Symbol;Acc:MGI:1891497]	0.80924	1	1	7-4-T	1	0	1	0	0	0	0
Jph4	junctophilin 4 [Source:MGI Symbol;Acc:MGI:2443113]	1	1	1	7-2-T	1	0	1	0	0	0	0
Jup	junction plakoglobin [Source:MGI Symbol;Acc:MGI:96650]	0.477222	1	2	10-5-T,10-1-T	2	0	2	0	0	0	0
Kank4	KN motif and ankyrin repeat domains 4 [Source:MGI Symbol;Acc:MGI:3043381]	0.457476	1	1	7-2-A	1	0	1	0	0	0	0
Kat8	K(lysine) acetyltransferase 8 [Source:MGI Symbol;Acc:MGI:1915023]	0.643509	1	1	7-4-T	1	0	1	0	0	0	0
Kazald1	Kazal-type serine peptidase inhibitor domain 1 [Source:MGI Symbol;Acc:MGI:2147606]	0.432599	1	1	10-5-T	1	0	1	0	0	0	0
Kbtbd12	kelch repeat and BTB (POZ) domain containing 12 [Source:MGI Symbol;Acc:MGI:1918481]	0.80882	1	1	7-2-T	1	0	1	0	0	0	0
Kcna4	potassium voltage-gated channel, shaker-related subfamily, member 4 [Source:MGI Symbol;Acc:MGI:96661]	0.664268	1	1	10-5-T	2	1	1	0	0	0	0
Kcna7	potassium voltage-gated channel, shaker-related subfamily, member 7 [Source:MGI Symbol;Acc:MGI:96664]	0.0553246	1	1	7-5-T	1	0	1	0	0	0	0
Kcnh1	potassium voltage-gated channel, subfamily H (eag-related), member 1 [Source:MGI Symbol;Acc:MGI:1341721]	0.390685	1	1	7-2-A	1	0	1	0	0	0	0
Kcnh2	potassium voltage-gated channel, subfamily H (eag-related), member 2 [Source:MGI Symbol;Acc:MGI:1341722]	1	1	1	7-2-T	1	0	1	0	0	0	0
Kcnh3	potassium voltage-gated channel, subfamily H (eag-related), member 3 [Source:MGI Symbol;Acc:MGI:1341723]	0.155297	1	2	7-2-T,7-2-A	2	0	1	0	1	0	0
Kcnh8	potassium voltage-gated channel, subfamily H (eag-related), member 8 [Source:MGI Symbol;Acc:MGI:2445160]	1	1	1	7-2-T	0	0	0	0	0	0	0
Kcnma1	potassium large conductance calcium-activated channel, subfamily M, alpha member 1 [Source:MGI Symbol;Acc:MGI:99923]	0.166929	1	2	7-4-T,10-1-T	2	0	2	0	0	0	0
Kcnn4	potassium intermediate/small conductance calcium-activated channel, subfamily N, member 4 [Source:MGI Symbol;Acc:MGI:1277957]	0.608303	1	1	7-4-T	1	0	1	0	0	0	0
Kcns1	K+ voltage-gated channel, subfamily S, 1 [Source:MGI Symbol;Acc:MGI:1197019]	0.795718	1	1	10-1-T	1	0	1	0	0	0	0
Kctd19	potassium channel tetramerisation domain containing 19 [Source:MGI Symbol;Acc:MGI:3045294]	1	1	1	7-4-T	1	0	1	0	0	0	0
Kctd3	potassium channel tetramerisation domain containing 3 [Source:MGI Symbol;Acc:MGI:2444629]	0.74025	1	1	10-5-T	2	1	1	0	0	0	0
Kdm1b	lysine (K)-specific demethylase 1B [Source:MGI Symbol;Acc:MGI:2145261]	1	1	1	10-1-T	1	0	1	0	0	0	0
Kdm2a	lysine (K)-specific demethylase 2A [Source:MGI Symbol;Acc:MGI:1354736]	0.62771	1	2	10-5-T,7-5-T	2	0	2	0	0	0	0
Kdm3b	KDM3B lysine (K)-specific demethylase 3B [Source:MGI Symbol;Acc:MGI:1923356]	1	1	1	10-1-T	1	0	1	0	0	0	0
Kdm4a	lysine (K)-specific demethylase 4A [Source:MGI Symbol;Acc:MGI:2446210]	0.755966	1	1	10-3-T	1	0	1	0	0	0	0
Kdm4b	lysine (K)-specific demethylase 4B [Source:MGI Symbol;Acc:MGI:2442355]	0.0987854	1	1	10-3-T	1	0	1	0	0	0	0
Kdm6a	lysine (K)-specific demethylase 6A [Source:MGI Symbol;Acc:MGI:1095419]	1	1	1	10-5-T	1	0	1	0	0	0	0
Kel	Kell blood group [Source:MGI Symbol;Acc:MGI:1346053]	0.69514	1	1	7-4-A	2	1	1	0	0	0	0
Khdrbs1	KH domain containing, RNA binding, signal transduction associated 1 [Source:MGI Symbol;Acc:MGI:893579]	0.252469	1	1	7-1-T	2	1	1	0	0	0	0
Khsrp	KH-type splicing regulatory protein [Source:MGI Symbol;Acc:MGI:1336214]	0.780689	1	1	10-5-T	1	0	1	0	0	0	0
Kif13a	kinesin family member 13A [Source:MGI Symbol;Acc:MGI:1098264]	1	1	2	7-5-T,7-2-T	2	0	2	0	0	0	0
Kif13b	kinesin family member 13B [Source:MGI Symbol;Acc:MGI:1098265]	1	1	1	7-5-T	2	1	1	0	0	0	0
Kif14	kinesin family member 14 [Source:MGI Symbol;Acc:MGI:1098226]	0.706498	1	1	7-3-A	1	0	1	0	0	0	0
Kif1a	kinesin family member 1A [Source:MGI Symbol;Acc:MGI:108391]	1	1	1	10-1-T	1	0	1	0	0	0	0
Kif23	kinesin family member 23 [Source:MGI Symbol;Acc:MGI:1919069]	1	1	1	7-5-T	1	0	1	0	0	0	0
Kif26b	kinesin family member 26B [Source:MGI Symbol;Acc:MGI:2447076]	0.261876	1	1	10-1-T	1	0	1	0	0	0	0
Kif27	kinesin family member 27 [Source:MGI Symbol;Acc:MGI:1922300]	0.138145	1	2	10-5-T,7-4-A	2	0	2	0	0	0	0
Kif4	kinesin family member 4 [Source:MGI Symbol;Acc:MGI:108389]	0.806175	1	1	10-5-T	1	0	1	0	0	0	0
Kif5b	kinesin family member 5B [Source:MGI Symbol;Acc:MGI:1098268]	1	1	1	7-5-T	1	0	1	0	0	0	0
Kif9	kinesin family member 9 [Source:MGI Symbol;Acc:MGI:1098237]	0.500523	1	1	7-4-T	2	0	2	0	0	0	0
Kifc2	kinesin family member C2 [Source:MGI Symbol;Acc:MGI:109187]	0.31646	1	2	7-5-T,7-2-T	3	1	1	1	0	0	0
Kir3dl2	killer cell immunoglobulin-like receptor, three domains, long cytoplasmic tail, 2 [Source:MGI Symbol;Acc:MGI:3612791]	0.774957	1	1	10-1-T	1	0	1	0	0	0	0
Kirrel3	kin of IRRE like 3 (Drosophila) [Source:MGI Symbol;Acc:MGI:1914953]	0.732531	1	1	10-5-T	1	0	1	0	0	0	0
Klc1	kinesin light chain 1 [Source:MGI Symbol;Acc:MGI:107978]	0.787901	1	1	7-2-T	1	0	1	0	0	0	0
Klf11	Kruppel-like factor 11 [Source:MGI Symbol;Acc:MGI:2653368]	0.749076	1	1	7-4-T	1	0	1	0	0	0	0
Klf14	Kruppel-like factor 14 [Source:MGI Symbol;Acc:MGI:3577024]	0.094611	1	1	10-1-T	1	0	0	1	0	0	0
Klf17	Kruppel-like factor 17 [Source:MGI Symbol;Acc:MGI:2181068]	0.106272	1	1	7-2-T	1	0	1	0	0	0	0
Klf5	Kruppel-like factor 5 [Source:MGI Symbol;Acc:MGI:1338056]	0.669713	1	1	7-4-T	1	0	1	0	0	0	0
Klhl17	kelch-like 17 [Source:MGI Symbol;Acc:MGI:2678948]	0.68283	1	1	7-4-A	1	0	1	0	0	0	0
Klhl18	kelch-like 18 [Source:MGI Symbol;Acc:MGI:2143315]	0.617265	1	1	10-5-T	2	1	1	0	0	0	0
Klhl2	kelch-like 2, Mayven [Source:MGI Symbol;Acc:MGI:1924363]	1	1	1	10-1-T	1	0	1	0	0	0	0
Klhl20	kelch-like 20 [Source:MGI Symbol;Acc:MGI:2444855]	0.659539	1	1	7-4-A	1	0	1	0	0	0	0
Klhl3	kelch-like 3 [Source:MGI Symbol;Acc:MGI:2445185]	1	1	1	10-1-T	1	0	1	0	0	0	0
Klhl31	kelch-like 31 [Source:MGI Symbol;Acc:MGI:3045305]	0.37117	1	1	7-3-A	1	0	1	0	0	0	0
Klk13	kallikrein related-peptidase 13 [Source:MGI Symbol;Acc:MGI:3615275]	0.539455	1	1	7-4-T	1	0	1	0	0	0	0
Klk14	kallikrein related-peptidase 14 [Source:MGI Symbol;Acc:MGI:2447564]	0.401812	1	1	10-5-T	1	0	1	0	0	0	0
Klkb1	kallikrein B, plasma 1 [Source:MGI Symbol;Acc:MGI:102849]	1	1	1	10-1-T	1	0	1	0	0	0	0
Klrb1b	killer cell lectin-like receptor subfamily B member 1B [Source:MGI Symbol;Acc:MGI:107539]	0.0728858	1	1	10-5-T	1	0	0	1	0	0	0
Klrg1	killer cell lectin-like receptor subfamily G, member 1 [Source:MGI Symbol;Acc:MGI:1355294]	0.391793	1	1	7-4-T	1	0	1	0	0	0	0
Kmt2a	lysine (K)-specific methyltransferase 2A [Source:MGI Symbol;Acc:MGI:96995]	0.418137	1	4	7-5-T,7-2-T,7-2-A,10-1-T	5	0	5	0	0	0	0
Kmt2b	lysine (K)-specific methyltransferase 2B [Source:MGI Symbol;Acc:MGI:109565]	0.068349	1	1	7-5-T	1	0	1	0	0	0	0
Kmt2c	lysine (K)-specific methyltransferase 2C [Source:MGI Symbol;Acc:MGI:2444959]	1	1	1	7-4-T	1	0	1	0	0	0	0
Kmt2d	lysine (K)-specific methyltransferase 2D [Source:MGI Symbol;Acc:MGI:2682319]	1	1	1	7-2-T	2	0	1	1	0	0	0
Krt31	keratin 31 [Source:MGI Symbol;Acc:MGI:1309993]	0.0544763	1	1	7-2-T	1	0	1	0	0	0	0
Krt39	keratin 39 [Source:MGI Symbol;Acc:MGI:3588208]	0.53824	1	1	10-5-T	1	0	1	0	0	0	0
Krt6b	keratin 6B [Source:MGI Symbol;Acc:MGI:1333768]	0.208328	1	2	10-5-T,10-3-T	2	0	2	0	0	0	0
Krt81	keratin 81 [Source:MGI Symbol;Acc:MGI:1928858]	0.73432	1	1	7-5-T	2	1	1	0	0	0	0
Krtap14	keratin associated protein 14 [Source:MGI Symbol;Acc:MGI:1346079]	0.539601	1	1	10-1-T	1	0	1	0	0	0	0
Krtap9-5	keratin associated protein 9-5 [Source:MGI Symbol;Acc:MGI:3650333]	0.813507	1	1	10-1-T	1	0	1	0	0	0	0
Ksr2	kinase suppressor of ras 2 [Source:MGI Symbol;Acc:MGI:3610315]	0.683913	1	1	10-3-T	1	0	1	0	0	0	0
Ky	kyphoscoliosis peptidase [Source:MGI Symbol;Acc:MGI:96709]	0.803532	1	1	7-2-T	1	0	1	0	0	0	0
Kynu	kynureninase (L-kynurenine hydrolase) [Source:MGI Symbol;Acc:MGI:1918039]	0.749603	1	1	7-2-T	1	0	1	0	0	0	0
L3mbtl4	l(3)mbt-like 4 (Drosophila) [Source:MGI Symbol;Acc:MGI:2444889]	1	1	1	10-1-T	1	0	1	0	0	0	0
Lair1	leukocyte-associated Ig-like receptor 1 [Source:MGI Symbol;Acc:MGI:105492]	0.6933	1	1	10-1-T	1	0	1	0	0	0	0
Lama2	laminin, alpha 2 [Source:MGI Symbol;Acc:MGI:99912]	1	1	1	10-5-T	1	0	1	0	0	0	0
Lama3	laminin, alpha 3 [Source:MGI Symbol;Acc:MGI:99909]	1	1	1	10-1-T	1	0	1	0	0	0	0
Lama5	laminin, alpha 5 [Source:MGI Symbol;Acc:MGI:105382]	1	1	2	7-5-T,7-4-T	5	2	3	0	0	0	0
Lamb1	laminin B1 [Source:MGI Symbol;Acc:MGI:96743]	1	1	1	7-4-A	2	1	1	0	0	0	0
Lamc2	laminin, gamma 2 [Source:MGI Symbol;Acc:MGI:99913]	1	1	1	10-1-T	1	0	1	0	0	0	0
Lamtor2	late endosomal/lysosomal adaptor, MAPK and MTOR activator 2 [Source:MGI Symbol;Acc:MGI:1932697]	0.30007	1	1	7-4-T	1	0	1	0	0	0	0
Lao1	L-amino acid oxidase 1 [Source:MGI Symbol;Acc:MGI:2140628]	0.756311	1	1	7-5-T	1	0	1	0	0	0	0
Larp1	La ribonucleoprotein domain family, member 1 [Source:MGI Symbol;Acc:MGI:1890165]	0.584617	1	1	7-3-A	2	1	1	0	0	0	0
Larp1b	La ribonucleoprotein domain family, member 1B [Source:MGI Symbol;Acc:MGI:1914604]	0.169673	1	1	10-1-T	1	0	0	0	1	0	0
Lbp	lipopolysaccharide binding protein [Source:MGI Symbol;Acc:MGI:1098776]	0.806776	1	1	10-1-T	1	0	1	0	0	0	0
Lca5	Leber congenital amaurosis 5 (human) [Source:MGI Symbol;Acc:MGI:1923032]	1	1	1	7-2-T	1	0	1	0	0	0	0
Lca5l	Leber congenital amaurosis 5-like [Source:MGI Symbol;Acc:MGI:3041157]	0.603906	1	1	10-3-T	1	0	1	0	0	0	0
Lct	lactase [Source:MGI Symbol;Acc:MGI:104576]	1	1	1	7-4-T	1	0	1	0	0	0	0
Ldha	lactate dehydrogenase A [Source:MGI Symbol;Acc:MGI:96759]	0.455669	1	1	7-4-A	1	0	1	0	0	0	0
Ldlrad4	low density lipoprotein receptor class A domain containing 4 [Source:MGI Symbol;Acc:MGI:1277150]	0.595351	1	1	7-5-T	1	0	1	0	0	0	0
Leng8	leukocyte receptor cluster (LRC) member 8 [Source:MGI Symbol;Acc:MGI:2142195]	0.163408	1	1	10-3-T	1	0	0	1	0	0	0
Lepr	leptin receptor [Source:MGI Symbol;Acc:MGI:104993]	0.813874	1	1	10-5-T	1	0	1	0	0	0	0
Letm1	leucine zipper-EF-hand containing transmembrane protein 1 [Source:MGI Symbol;Acc:MGI:1932557]	1	1	1	10-1-T	1	0	1	0	0	0	0
Lfng	LFNG O-fucosylpeptide 3-beta-N-acetylglucosaminyltransferase [Source:MGI Symbol;Acc:MGI:1095413]	0.605002	1	1	7-4-T	1	0	1	0	0	0	0
Lima1	LIM domain and actin binding 1 [Source:MGI Symbol;Acc:MGI:1920992]	1	1	1	10-1-T	1	0	1	0	0	0	0
Lime1	Lck interacting transmembrane adaptor 1 [Source:MGI Symbol;Acc:MGI:1919949]	0.186618	1	1	7-2-A	1	0	1	0	0	0	0
Lingo3	leucine rich repeat and Ig domain containing 3 [Source:MGI Symbol;Acc:MGI:3609246]	0.575649	1	1	7-4-A	1	0	1	0	0	0	0
Lipe	lipase, hormone sensitive [Source:MGI Symbol;Acc:MGI:96790]	0.282909	1	2	7-3-A,7-4-T	2	0	2	0	0	0	0
Lix1	limb expression 1 homolog (chicken) [Source:MGI Symbol;Acc:MGI:1913893]	0.565219	1	1	7-5-T	2	1	1	0	0	0	0
Lmbr1	limb region 1 [Source:MGI Symbol;Acc:MGI:1861746]	0.668817	1	1	7-4-T	1	0	1	0	0	0	0
Lmbrd2	LMBR1 domain containing 2 [Source:MGI Symbol;Acc:MGI:2444173]	0.238762	1	1	7-5-T	1	0	0	0	1	0	0
Lmtk2	lemur tyrosine kinase 2 [Source:MGI Symbol;Acc:MGI:3036247]	1	1	1	7-4-A	1	0	1	0	0	0	0
Lpcat1	lysophosphatidylcholine acyltransferase 1 [Source:MGI Symbol;Acc:MGI:2384812]	0.373579	1	1	7-3-A	1	0	1	0	0	0	0
Lpcat2	lysophosphatidylcholine acyltransferase 2 [Source:MGI Symbol;Acc:MGI:3606214]	0.77919	1	1	7-2-T	1	0	1	0	0	0	0
Lphn1	latrophilin 1 [Source:MGI Symbol;Acc:MGI:1929461]	1	1	1	7-5-T	1	0	1	0	0	0	0
Lpin3	lipin 3 [Source:MGI Symbol;Acc:MGI:1891342]	1	1	1	10-1-T	1	0	1	0	0	0	0
Lpo	lactoperoxidase [Source:MGI Symbol;Acc:MGI:1923363]	0.674349	1	1	10-5-T	1	0	1	0	0	0	0
Lppr4	-	0.101609	1	1	7-4-A	1	0	0	1	0	0	0
Lrch4	leucine-rich repeats and calponin homology (CH) domain containing 4 [Source:MGI Symbol;Acc:MGI:1917193]	0.722556	1	1	7-4-A	1	0	1	0	0	0	0
Lrfn2	leucine rich repeat and fibronectin type III domain containing 2 [Source:MGI Symbol;Acc:MGI:1917780]	1	1	1	10-1-T	1	0	1	0	0	0	0
Lrp10	low-density lipoprotein receptor-related protein 10 [Source:MGI Symbol;Acc:MGI:1929480]	1	1	1	7-4-T	1	0	1	0	0	0	0
Lrp2	low density lipoprotein receptor-related protein 2 [Source:MGI Symbol;Acc:MGI:95794]	1	1	2	7-5-T,7-4-T	2	0	2	0	0	0	0
Lrr1	leucine rich repeat protein 1 [Source:MGI Symbol;Acc:MGI:1916956]	0.205479	1	1	7-1-T	1	0	1	0	0	0	0
Lrrc16a	leucine rich repeat containing 16A [Source:MGI Symbol;Acc:MGI:1915982]	0.758132	1	2	10-5-T,10-1-T	2	0	2	0	0	0	0
Lrrc16b	leucine rich repeat containing 16B [Source:MGI Symbol;Acc:MGI:2448573]	0.568426	1	2	7-3-A,10-1-T	3	1	2	0	0	0	0
Lrrc41	leucine rich repeat containing 41 [Source:MGI Symbol;Acc:MGI:2441984]	1	1	1	10-1-T	1	0	1	0	0	0	0
Lrrc8a	leucine rich repeat containing 8A [Source:MGI Symbol;Acc:MGI:2652847]	0.197825	1	1	7-4-T	1	0	0	1	0	0	0
Lrrc8e	leucine rich repeat containing 8 family, member E [Source:MGI Symbol;Acc:MGI:1919517]	1	1	1	10-1-T	1	0	1	0	0	0	0
Lrrc9	leucine rich repeat containing 9 [Source:MGI Symbol;Acc:MGI:1925507]	0.827906	1	1	7-4-A	1	0	1	0	0	0	0
Lrrd1	leucine rich repeats and death domain containing 1 [Source:MGI Symbol;Acc:MGI:3045299]	0.442572	1	1	7-3-A	1	0	1	0	0	0	0
Lrriq1	leucine-rich repeats and IQ motif containing 1 [Source:MGI Symbol;Acc:MGI:1922228]	1	1	2	7-5-T,10-1-T	2	0	2	0	0	0	0
Lrrk2	leucine-rich repeat kinase 2 [Source:MGI Symbol;Acc:MGI:1913975]	1	1	1	10-5-T	2	1	1	0	0	0	0
Lrrn2	leucine rich repeat protein 2, neuronal [Source:MGI Symbol;Acc:MGI:106037]	0.823945	1	1	7-4-T	1	0	1	0	0	0	0
Lrrn4	leucine rich repeat neuronal 4 [Source:MGI Symbol;Acc:MGI:2445154]	0.498817	1	2	10-1-T,7-4-A	2	0	2	0	0	0	0
Lrrtm3	leucine rich repeat transmembrane neuronal 3 [Source:MGI Symbol;Acc:MGI:2389177]	1	1	1	10-1-T	1	0	1	0	0	0	0
Ltbp1	latent transforming growth factor beta binding protein 1 [Source:MGI Symbol;Acc:MGI:109151]	1	1	1	7-5-T	1	0	1	0	0	0	0
Ltk	leukocyte tyrosine kinase [Source:MGI Symbol;Acc:MGI:96840]	1	1	1	7-5-T	1	0	1	0	0	0	0
Lyg1	lysozyme G-like 1 [Source:MGI Symbol;Acc:MGI:1916791]	0.574309	1	1	10-1-T	1	0	1	0	0	0	0
Lypd5	Ly6/Plaur domain containing 5 [Source:MGI Symbol;Acc:MGI:1924192]	0.0460326	1	1	7-5-T	1	0	1	0	0	0	0
Lyst	lysosomal trafficking regulator [Source:MGI Symbol;Acc:MGI:107448]	1	1	2	10-5-T,7-2-T	2	0	2	0	0	0	0
Lyve1	lymphatic vessel endothelial hyaluronan receptor 1 [Source:MGI Symbol;Acc:MGI:2136348]	0.621808	1	1	7-5-T	1	0	1	0	0	0	0
Lzts3	leucine zipper, putative tumor suppressor family member 3 [Source:MGI Symbol;Acc:MGI:2656976]	1	1	1	7-5-T	1	0	1	0	0	0	0
Macf1	microtubule-actin crosslinking factor 1 [Source:MGI Symbol;Acc:MGI:108559]	0.828147	1	2	7-4-T,10-1-T	2	0	1	0	1	0	0
Macrod2	MACRO domain containing 2 [Source:MGI Symbol;Acc:MGI:1920149]	0.77687	1	1	7-4-T	1	0	1	0	0	0	0
Madd	MAP-kinase activating death domain [Source:MGI Symbol;Acc:MGI:2444672]	1	1	1	7-5-T	2	1	1	0	0	0	0
Mag	myelin-associated glycoprotein [Source:MGI Symbol;Acc:MGI:96912]	0.62424	1	1	10-5-T	1	0	1	0	0	0	0
Magea4	melanoma antigen, family A, 4 [Source:MGI Symbol;Acc:MGI:1333839]	0.442776	1	1	10-5-T	1	0	1	0	0	0	0
Mageb4	melanoma antigen, family B, 4 [Source:MGI Symbol;Acc:MGI:2148568]	0.0459531	1	1	7-4-A	1	0	1	0	0	0	0
Mageb5	melanoma antigen, family B, 5 [Source:MGI Symbol;Acc:MGI:2148169]	0.272071	1	1	7-3-A	1	0	1	0	0	0	0
Magee1	melanoma antigen, family E, 1 [Source:MGI Symbol;Acc:MGI:2148149]	1	1	1	10-1-T	1	0	1	0	0	0	0
Magel2	melanoma antigen, family L, 2 [Source:MGI Symbol;Acc:MGI:1351648]	1	1	1	7-4-T	1	0	1	0	0	0	0
Magi2	membrane associated guanylate kinase, WW and PDZ domain containing 2 [Source:MGI Symbol;Acc:MGI:1354953]	0.652672	1	1	7-3-A	1	0	1	0	0	0	0
Magi3	membrane associated guanylate kinase, WW and PDZ domain containing 3 [Source:MGI Symbol;Acc:MGI:1923484]	1	1	1	10-1-T	2	1	1	0	0	0	0
Maml1	mastermind like 1 (Drosophila) [Source:MGI Symbol;Acc:MGI:1890504]	0.82655	1	1	10-5-T	1	0	1	0	0	0	0
Man1a	mannosidase 1, alpha [Source:MGI Symbol;Acc:MGI:104677]	0.768815	1	1	7-4-T	1	0	1	0	0	0	0
Man1c1	mannosidase, alpha, class 1C, member 1 [Source:MGI Symbol;Acc:MGI:2446214]	0.159053	1	1	7-4-T	1	0	0	0	1	0	0
Map1a	microtubule-associated protein 1 A [Source:MGI Symbol;Acc:MGI:1306776]	1	1	1	7-4-T	1	0	1	0	0	0	0
Map1b	microtubule-associated protein 1B [Source:MGI Symbol;Acc:MGI:1306778]	1	1	1	10-3-T	2	1	1	0	0	0	0
Map2k6	mitogen-activated protein kinase kinase 6 [Source:MGI Symbol;Acc:MGI:1346870]	0.583338	1	1	7-5-T	1	0	1	0	0	0	0
Map3k10	mitogen-activated protein kinase kinase kinase 10 [Source:MGI Symbol;Acc:MGI:1346879]	1	1	1	7-5-T	2	1	1	0	0	0	0
Map3k5	mitogen-activated protein kinase kinase kinase 5 [Source:MGI Symbol;Acc:MGI:1346876]	0.0590722	1	1	7-1-A	1	0	1	0	0	0	0
Map3k6	mitogen-activated protein kinase kinase kinase 6 [Source:MGI Symbol;Acc:MGI:1855691]	1	1	1	7-4-T	1	0	1	0	0	0	0
Map4k5	mitogen-activated protein kinase kinase kinase kinase 5 [Source:MGI Symbol;Acc:MGI:1925503]	0.0911427	1	1	10-5-T	1	0	1	0	0	0	0
Mapk4	mitogen-activated protein kinase 4 [Source:MGI Symbol;Acc:MGI:2444559]	1	1	1	10-1-T	1	0	1	0	0	0	0
Mapk6	mitogen-activated protein kinase 6 [Source:MGI Symbol;Acc:MGI:1354946]	0.204376	1	1	7-5-T	2	1	0	1	0	0	0
Mark1	MAP/microtubule affinity-regulating kinase 1 [Source:MGI Symbol;Acc:MGI:2664902]	0.0438261	1	1	10-5-T	1	0	1	0	0	0	0
Mars	methionine-tRNA synthetase [Source:MGI Symbol;Acc:MGI:1345633]	1	1	1	7-5-T	1	0	1	0	0	0	0
Mast1	microtubule associated serine/threonine kinase 1 [Source:MGI Symbol;Acc:MGI:1861901]	1	1	2	7-4-T,10-1-T	3	1	2	0	0	0	0
Mast2	microtubule associated serine/threonine kinase 2 [Source:MGI Symbol;Acc:MGI:894676]	0.535744	1	3	7-4-T,7-4-A,10-3-T	3	0	3	0	0	0	0
Mavs	mitochondrial antiviral signaling protein [Source:MGI Symbol;Acc:MGI:2444773]	0.796515	1	1	7-5-T	1	0	1	0	0	0	0
Mbd1	methyl-CpG binding domain protein 1 [Source:MGI Symbol;Acc:MGI:1333811]	1	1	1	7-2-T	1	0	1	0	0	0	0
Mbd5	methyl-CpG binding domain protein 5 [Source:MGI Symbol;Acc:MGI:2138934]	1	1	1	7-4-T	1	0	1	0	0	0	0
Mbd6	methyl-CpG binding domain protein 6 [Source:MGI Symbol;Acc:MGI:106378]	1	1	1	10-1-T	2	1	1	0	0	0	0
Mboat1	membrane bound O-acyltransferase domain containing 1 [Source:MGI Symbol;Acc:MGI:2387184]	0.181075	1	1	7-5-T	1	0	0	1	0	0	0
Mbtps1	membrane-bound transcription factor peptidase, site 1 [Source:MGI Symbol;Acc:MGI:1927235]	0.737815	1	1	10-3-T	1	0	1	0	0	0	0
Mcm3ap	minichromosome maintenance deficient 3 (S. cerevisiae) associated protein [Source:MGI Symbol;Acc:MGI:1930089]	1	1	1	10-1-T	2	1	1	0	0	0	0
Mcmbp	MCM (minichromosome maintenance deficient) binding protein [Source:MGI Symbol;Acc:MGI:1920977]	0.238489	1	3	7-5-T,7-2-T,10-1-T	3	0	3	0	0	0	0
Mcph1	microcephaly, primary autosomal recessive 1 [Source:MGI Symbol;Acc:MGI:2443308]	1	1	1	10-1-T	1	0	1	0	0	0	0
Mctp1	multiple C2 domains, transmembrane 1 [Source:MGI Symbol;Acc:MGI:1926021]	1	1	1	10-1-T	1	0	1	0	0	0	0
Mcu	mitochondrial calcium uniporter [Source:MGI Symbol;Acc:MGI:3026965]	0.697227	1	1	10-1-T	1	0	1	0	0	0	0
Mdga1	MAM domain containing glycosylphosphatidylinositol anchor 1 [Source:MGI Symbol;Acc:MGI:1922012]	0.72179	1	2	7-5-T,10-1-T	3	1	2	0	0	0	0
Mdga2	MAM domain containing glycosylphosphatidylinositol anchor 2 [Source:MGI Symbol;Acc:MGI:2444706]	1	1	1	10-1-T	1	0	1	0	0	0	0
Mdn1	midasin homolog (yeast) [Source:MGI Symbol;Acc:MGI:1926159]	1	1	2	7-5-T,7-2-T	2	0	2	0	0	0	0
Med12	mediator of RNA polymerase II transcription, subunit 12 homolog (yeast) [Source:MGI Symbol;Acc:MGI:1926212]	1	1	1	10-1-T	1	0	1	0	0	0	0
Med12l	mediator of RNA polymerase II transcription, subunit 12 homolog (yeast)-like [Source:MGI Symbol;Acc:MGI:2139916]	1	1	1	10-1-T	1	0	1	0	0	0	0
Med13	mediator complex subunit 13 [Source:MGI Symbol;Acc:MGI:3029632]	1	1	1	10-1-T	2	1	1	0	0	0	0
Med16	mediator complex subunit 16 [Source:MGI Symbol;Acc:MGI:2158394]	0.228221	1	1	7-4-T	1	0	0	0	1	0	0
Megf6	multiple EGF-like-domains 6 [Source:MGI Symbol;Acc:MGI:1919351]	1	1	1	7-5-T	1	0	1	0	0	0	0
Megf8	multiple EGF-like-domains 8 [Source:MGI Symbol;Acc:MGI:2446294]	1	1	3	10-5-T,7-4-T,10-1-T	3	0	3	0	0	0	0
Meis3	Meis homeobox 3 [Source:MGI Symbol;Acc:MGI:108519]	0.143865	1	1	10-4-T	1	0	1	0	0	0	0
Mep1a	meprin 1 alpha [Source:MGI Symbol;Acc:MGI:96963]	1	1	1	7-5-T	1	0	1	0	0	0	0
Mettl22	methyltransferase like 22 [Source:MGI Symbol;Acc:MGI:2384301]	0.641545	1	1	7-4-T	1	0	1	0	0	0	0
Mettl24	methyltransferase like 24 [Source:MGI Symbol;Acc:MGI:3045338]	0.407004	1	1	10-3-T	1	0	1	0	0	0	0
Mfap1a	microfibrillar-associated protein 1A [Source:MGI Symbol;Acc:MGI:1914782]	0.790749	1	1	10-1-T	2	1	1	0	0	0	0
Mfap1b	microfibrillar-associated protein 1B [Source:MGI Symbol;Acc:MGI:3694697]	0.790749	1	1	10-1-T	2	1	1	0	0	0	0
Mfsd3	major facilitator superfamily domain containing 3 [Source:MGI Symbol;Acc:MGI:1916822]	0.747201	1	1	7-2-T	1	0	1	0	0	0	0
Mgat4a	mannoside acetylglucosaminyltransferase 4, isoenzyme A [Source:MGI Symbol;Acc:MGI:2662992]	0.0642979	1	1	10-1-T	1	0	1	0	0	0	0
Mgst1	microsomal glutathione S-transferase 1 [Source:MGI Symbol;Acc:MGI:1913850]	0.354359	1	1	7-4-T	1	0	1	0	0	0	0
Mia2	melanoma inhibitory activity 2 [Source:MGI Symbol;Acc:MGI:2159614]	0.0775817	1	1	7-3-A	2	1	1	0	0	0	0
Mical2	microtubule associated monooxygenase, calponin and LIM domain containing 2 [Source:MGI Symbol;Acc:MGI:2444947]	0.119059	1	1	10-3-T	2	1	0	0	0	1	0
Mical3	microtubule associated monooxygenase, calponin and LIM domain containing 3 [Source:MGI Symbol;Acc:MGI:2442733]	1	1	1	7-2-T	2	1	1	0	0	0	0
Micu1	mitochondrial calcium uptake 1 [Source:MGI Symbol;Acc:MGI:2384909]	0.807538	1	1	10-1-T	1	0	1	0	0	0	0
Micu2	mitochondrial calcium uptake 2 [Source:MGI Symbol;Acc:MGI:1915764]	0.681582	1	1	7-2-T	1	0	1	0	0	0	0
Mif	macrophage migration inhibitory factor [Source:MGI Symbol;Acc:MGI:96982]	0.349947	1	1	10-1-T	1	0	1	0	0	0	0
Mios	missing oocyte, meiosis regulator, homolog (Drosophila) [Source:MGI Symbol;Acc:MGI:2182066]	1	1	1	7-4-T	1	0	1	0	0	0	0
Mipol1	mirror-image polydactyly gene 1 homolog (human) [Source:MGI Symbol;Acc:MGI:1920740]	0.731163	1	1	10-1-T	2	1	1	0	0	0	0
Mis18bp1	MIS18 binding protein 1 [Source:MGI Symbol;Acc:MGI:2145099]	0.752801	1	2	7-2-T,10-1-T	2	0	2	0	0	0	0
Mitd1	MIT, microtubule interacting and transport, domain containing 1 [Source:MGI Symbol;Acc:MGI:1916278]	0.43849	1	1	7-4-T	1	0	1	0	0	0	0
Mki67	antigen identified by monoclonal antibody Ki 67 [Source:MGI Symbol;Acc:MGI:106035]	0.287852	1	2	10-2-T,7-4-T	3	0	3	0	0	0	0
Mknk2	MAP kinase-interacting serine/threonine kinase 2 [Source:MGI Symbol;Acc:MGI:894279]	0.709955	1	1	7-5-T	1	0	1	0	0	0	0
Mlh3	mutL homolog 3 (E coli) [Source:MGI Symbol;Acc:MGI:1353455]	1	1	1	7-4-T	1	0	1	0	0	0	0
Mllt10	myeloid/lymphoid or mixed-lineage leukemia (trithorax homolog, Drosophila); translocated to, 10 [Source:MGI Symbol;Acc:MGI:1329038]	0.616499	1	2	10-5-T,7-4-T	2	0	2	0	0	0	0
Mlxip	MLX interacting protein [Source:MGI Symbol;Acc:MGI:2141183]	0.134959	1	1	10-3-T	1	0	0	0	1	0	0
Mmp14	matrix metallopeptidase 14 (membrane-inserted) [Source:MGI Symbol;Acc:MGI:101900]	0.418983	1	2	7-5-T,7-4-T	2	0	2	0	0	0	0
Mmp15	matrix metallopeptidase 15 [Source:MGI Symbol;Acc:MGI:109320]	0.588437	1	1	10-3-T	1	0	1	0	0	0	0
Mmp2	matrix metallopeptidase 2 [Source:MGI Symbol;Acc:MGI:97009]	0.784054	1	1	7-4-T	1	0	1	0	0	0	0
Mmp20	matrix metallopeptidase 20 (enamelysin) [Source:MGI Symbol;Acc:MGI:1353466]	0.0839631	1	1	10-3-T	1	0	1	0	0	0	0
Mmrn1	multimerin 1 [Source:MGI Symbol;Acc:MGI:1918195]	0.712893	1	2	7-5-T,7-4-T	2	0	2	0	0	0	0
Mocs2	molybdenum cofactor synthesis 2 [Source:MGI Symbol;Acc:MGI:1336894]	0.169673	1	1	10-1-T	1	0	0	0	1	0	0
Mon2	MON2 homolog (yeast) [Source:MGI Symbol;Acc:MGI:1914324]	0.774754	1	2	10-1-T,10-3-T	3	1	2	0	0	0	0
Morc2b	microrchidia 2B [Source:MGI Symbol;Acc:MGI:3045293]	1	1	1	10-1-T	1	0	1	0	0	0	0
Morc4	microrchidia 4 [Source:MGI Symbol;Acc:MGI:1922996]	0.510941	1	1	7-3-A	1	0	1	0	0	0	0
Morn1	MORN repeat containing 1 [Source:MGI Symbol;Acc:MGI:1924116]	0.518781	1	1	10-3-T	1	0	1	0	0	0	0
Mos	Moloney sarcoma oncogene [Source:MGI Symbol;Acc:MGI:97052]	0.629555	1	1	7-2-T	1	0	1	0	0	0	0
Mphosph9	M-phase phosphoprotein 9 [Source:MGI Symbol;Acc:MGI:2443138]	0.823199	1	1	10-5-T	1	0	1	0	0	0	0
Mpnd	MPN domain containing [Source:MGI Symbol;Acc:MGI:1915297]	0.759173	1	1	7-5-T	1	0	1	0	0	0	0
Mpzl1	myelin protein zero-like 1 [Source:MGI Symbol;Acc:MGI:1915731]	0.653602	1	1	10-1-T	1	0	1	0	0	0	0
Mrgprd	MAS-related GPR, member D [Source:MGI Symbol;Acc:MGI:3033142]	0.540784	1	1	7-4-T	1	0	1	0	0	0	0
Mrgprx1	MAS-related GPR, member X1 [Source:MGI Symbol;Acc:MGI:3033139]	0.362724	1	1	10-3-T	1	0	1	0	0	0	0
Mri1	methylthioribose-1-phosphate isomerase homolog (S. cerevisiae) [Source:MGI Symbol;Acc:MGI:1915123]	0.0543705	1	1	10-3-T	1	0	1	0	0	0	0
Mroh2b	maestro heat-like repeat family member 2B [Source:MGI Symbol;Acc:MGI:1921905]	1	1	1	7-5-T	1	0	1	0	0	0	0
Mrpl3	mitochondrial ribosomal protein L3 [Source:MGI Symbol;Acc:MGI:2137204]	0.639449	1	1	7-5-T	1	0	1	0	0	0	0
Mrpl4	mitochondrial ribosomal protein L4 [Source:MGI Symbol;Acc:MGI:2137210]	0.532742	1	1	7-4-T	1	0	1	0	0	0	0
Mrpl44	mitochondrial ribosomal protein L44 [Source:MGI Symbol;Acc:MGI:1916413]	0.608216	1	1	7-5-T	1	0	1	0	0	0	0
Mrps12	mitochondrial ribosomal protein S12 [Source:MGI Symbol;Acc:MGI:1346333]	0.0439354	1	1	10-1-T	1	0	1	0	0	0	0
Mrps18a	mitochondrial ribosomal protein S18A [Source:MGI Symbol;Acc:MGI:1915815]	0.566436	1	1	10-1-T	1	0	1	0	0	0	0
Mrto4	MRT4, mRNA turnover 4, homolog (S. cerevisiae) [Source:MGI Symbol;Acc:MGI:1917152]	0.477061	1	1	7-5-T	1	0	1	0	0	0	0
Ms4a8a	membrane-spanning 4-domains, subfamily A, member 8A [Source:MGI Symbol;Acc:MGI:1927657]	0.714788	1	1	10-1-T	1	0	1	0	0	0	0
Msh3	mutS homolog 3 (E. coli) [Source:MGI Symbol;Acc:MGI:109519]	1	1	1	10-1-T	3	2	1	0	0	0	0
Msh5	mutS homolog 5 (E. coli) [Source:MGI Symbol;Acc:MGI:1329021]	1	1	1	7-2-T	1	0	1	0	0	0	0
Msi2	musashi RNA-binding protein 2 [Source:MGI Symbol;Acc:MGI:1923876]	0.720343	1	1	7-5-T	1	0	1	0	0	0	0
Mtcl1	-	1	1	1	7-2-T	1	0	1	0	0	0	0
Mterf3	-	0.742184	1	1	10-1-T	1	0	1	0	0	0	0
Mtfmt	mitochondrial methionyl-tRNA formyltransferase [Source:MGI Symbol;Acc:MGI:1916856]	0.176765	1	2	7-4-T,7-4-A	2	0	2	0	0	0	0
Mthfd2	methylenetetrahydrofolate dehydrogenase (NAD+ dependent), methenyltetrahydrofolate cyclohydrolase [Source:MGI Symbol;Acc:MGI:1338850]	0.649566	1	1	7-5-T	1	0	1	0	0	0	0
Mtm1	X-linked myotubular myopathy gene 1 [Source:MGI Symbol;Acc:MGI:1099452]	0.180658	1	1	10-4-T	1	0	1	0	0	0	0
Mtmr1	myotubularin related protein 1 [Source:MGI Symbol;Acc:MGI:1858271]	0.665473	1	1	10-5-T	1	0	1	0	0	0	0
Mtmr3	myotubularin related protein 3 [Source:MGI Symbol;Acc:MGI:1921552]	1	1	1	10-1-T	2	1	1	0	0	0	0
Mtmr9	myotubularin related protein 9 [Source:MGI Symbol;Acc:MGI:2442842]	0.73352	1	1	7-5-T	1	0	1	0	0	0	0
Mto1	mitochondrial translation optimization 1 homolog (S. cerevisiae) [Source:MGI Symbol;Acc:MGI:1915541]	0.587217	1	1	10-3-T	1	0	1	0	0	0	0
Mtor	mechanistic target of rapamycin (serine/threonine kinase) [Source:MGI Symbol;Acc:MGI:1928394]	1	1	1	10-5-T	2	1	1	0	0	0	0
Mtr	5-methyltetrahydrofolate-homocysteine methyltransferase [Source:MGI Symbol;Acc:MGI:894292]	0.496625	1	1	10-1-T	1	0	0	0	1	0	0
Muc19	mucin 19 [Source:MGI Symbol;Acc:MGI:2676278]	1	1	1	7-2-T	1	0	1	0	0	0	0
Muc5ac	mucin 5, subtypes A and C, tracheobronchial/gastric [Source:MGI Symbol;Acc:MGI:104697]	1	1	1	10-1-T	1	0	1	0	0	0	0
Muc5b	mucin 5, subtype B, tracheobronchial [Source:MGI Symbol;Acc:MGI:1921430]	0.545144	1	2	7-5-T,7-2-T	4	0	3	0	1	0	0
Mug2	murinoglobulin 2 [Source:MGI Symbol;Acc:MGI:99836]	1	1	1	7-5-T	2	1	1	0	0	0	0
Mus81	MUS81 endonuclease homolog (yeast) [Source:MGI Symbol;Acc:MGI:1918961]	0.787559	1	1	7-5-T	1	0	1	0	0	0	0
Mut	methylmalonyl-Coenzyme A mutase [Source:MGI Symbol;Acc:MGI:97239]	1	1	1	10-1-T	1	0	1	0	0	0	0
Mvb12a	multivesicular body subunit 12A [Source:MGI Symbol;Acc:MGI:1920961]	0.0585545	1	1	10-2-T	1	0	1	0	0	0	0
Mvk	mevalonate kinase [Source:MGI Symbol;Acc:MGI:107624]	0.789907	1	1	10-1-T	1	0	1	0	0	0	0
Mvp	major vault protein [Source:MGI Symbol;Acc:MGI:1925638]	1	1	1	7-2-T	1	0	1	0	0	0	0
Mxra8	matrix-remodelling associated 8 [Source:MGI Symbol;Acc:MGI:1922011]	0.647399	1	1	7-4-T	1	0	1	0	0	0	0
Mybpc1	myosin binding protein C, slow-type [Source:MGI Symbol;Acc:MGI:1336213]	0.100181	1	1	7-5-T	2	1	1	0	0	0	0
Mybph	myosin binding protein H [Source:MGI Symbol;Acc:MGI:1858196]	0.129385	1	2	7-2-T,7-2-A	2	0	2	0	0	0	0
Mycbp2	MYC binding protein 2 [Source:MGI Symbol;Acc:MGI:2179432]	0.621182	1	1	7-4-T	3	2	0	1	0	0	0
Myg1	melanocyte proliferating gene 1 [Source:MGI Symbol;Acc:MGI:1929864]	0.770322	1	1	10-1-T	2	1	1	0	0	0	0
Myh11	myosin, heavy polypeptide 11, smooth muscle [Source:MGI Symbol;Acc:MGI:102643]	1	1	1	7-4-A	2	1	1	0	0	0	0
Myh6	myosin, heavy polypeptide 6, cardiac muscle, alpha [Source:MGI Symbol;Acc:MGI:97255]	0.425618	1	1	7-5-T	1	0	0	0	1	0	0
Myh7	myosin, heavy polypeptide 7, cardiac muscle, beta [Source:MGI Symbol;Acc:MGI:2155600]	0.403626	1	2	7-5-T,7-1-T	3	1	2	0	0	0	0
Myh8	myosin, heavy polypeptide 8, skeletal muscle, perinatal [Source:MGI Symbol;Acc:MGI:1339712]	0.208192	1	1	10-2-T	1	0	1	0	0	0	0
Myh9	myosin, heavy polypeptide 9, non-muscle [Source:MGI Symbol;Acc:MGI:107717]	1	1	1	7-5-T	1	0	1	0	0	0	0
Myl1	myosin, light polypeptide 1 [Source:MGI Symbol;Acc:MGI:97269]	0.11287	1	1	7-4-T	1	0	0	0	1	0	0
Mylk	myosin, light polypeptide kinase [Source:MGI Symbol;Acc:MGI:894806]	1	1	1	7-4-A	1	0	1	0	0	0	0
Myo16	myosin XVI [Source:MGI Symbol;Acc:MGI:2685951]	1	1	1	7-5-T	2	1	1	0	0	0	0
Myo18a	myosin XVIIIA [Source:MGI Symbol;Acc:MGI:2667185]	0.293455	1	2	7-4-A,10-3-T	3	1	1	1	0	0	0
Myo5c	myosin VC [Source:MGI Symbol;Acc:MGI:2442485]	0.726454	1	2	10-5-T,7-5-T	2	0	2	0	0	0	0
Myo9a	myosin IXa [Source:MGI Symbol;Acc:MGI:107735]	1	1	2	7-2-T,7-4-A	3	1	2	0	0	0	0
Myo9b	myosin IXb [Source:MGI Symbol;Acc:MGI:106624]	1	1	1	7-2-T	2	1	1	0	0	0	0
Myof	myoferlin [Source:MGI Symbol;Acc:MGI:1919192]	1	1	1	7-2-T	1	0	1	0	0	0	0
Myom2	myomesin 2 [Source:MGI Symbol;Acc:MGI:1328358]	1	1	1	10-5-T	1	0	1	0	0	0	0
Myoz1	myozenin 1 [Source:MGI Symbol;Acc:MGI:1929471]	0.639449	1	1	7-5-T	1	0	1	0	0	0	0
Mypop	Myb-related transcription factor, partner of profilin [Source:MGI Symbol;Acc:MGI:2446472]	0.747201	1	1	7-2-T	1	0	1	0	0	0	0
Myt1	myelin transcription factor 1 [Source:MGI Symbol;Acc:MGI:1100535]	0.722008	1	2	7-5-T,10-1-T	4	1	3	0	0	0	0
Naa15	N(alpha)-acetyltransferase 15, NatA auxiliary subunit [Source:MGI Symbol;Acc:MGI:1922088]	0.712775	1	1	10-5-T	1	0	1	0	0	0	0
Naa16	N(alpha)-acetyltransferase 16, NatA auxiliary subunit [Source:MGI Symbol;Acc:MGI:1914147]	0.0468918	1	1	7-5-T	1	0	1	0	0	0	0
Naa25	N(alpha)-acetyltransferase 25, NatB auxiliary subunit [Source:MGI Symbol;Acc:MGI:2442563]	1	1	1	7-2-T	1	0	1	0	0	0	0
Naaladl1	N-acetylated alpha-linked acidic dipeptidase-like 1 [Source:MGI Symbol;Acc:MGI:2685810]	0.0759292	1	1	7-5-T	2	1	1	0	0	0	0
Naip2	NLR family, apoptosis inhibitory protein 2 [Source:MGI Symbol;Acc:MGI:1298226]	1	1	1	7-4-A	1	0	1	0	0	0	0
Naprt	-	0.2909	1	1	7-2-A	1	0	1	0	0	0	0
Narfl	nuclear prelamin A recognition factor-like [Source:MGI Symbol;Acc:MGI:1914813]	0.557382	1	1	7-4-A	1	0	1	0	0	0	0
Nasp	nuclear autoantigenic sperm protein (histone-binding) [Source:MGI Symbol;Acc:MGI:1355328]	1	1	1	7-5-T	1	0	1	0	0	0	0
Nat1	N-acetyl transferase 1 [Source:MGI Symbol;Acc:MGI:97279]	0.389266	1	1	7-4-A	1	0	1	0	0	0	0
Nat14	N-acetyltransferase 14 [Source:MGI Symbol;Acc:MGI:3039561]	0.0982146	1	1	10-4-T	1	0	1	0	0	0	0
Nav1	neuron navigator 1 [Source:MGI Symbol;Acc:MGI:2183683]	1	1	1	7-2-T	1	0	1	0	0	0	0
Nav3	neuron navigator 3 [Source:MGI Symbol;Acc:MGI:2183703]	1	1	1	10-1-T	1	0	1	0	0	0	0
Nbea	neurobeachin [Source:MGI Symbol;Acc:MGI:1347075]	0.272843	1	1	7-5-T	1	0	1	0	0	0	0
Nbeal2	neurobeachin-like 2 [Source:MGI Symbol;Acc:MGI:2448554]	1	1	1	7-2-T	3	2	1	0	0	0	0
Nbr1	neighbor of Brca1 gene 1 [Source:MGI Symbol;Acc:MGI:108498]	0.807098	1	1	7-4-A	1	0	1	0	0	0	0
Ncam1	neural cell adhesion molecule 1 [Source:MGI Symbol;Acc:MGI:97281]	0.768683	1	2	7-5-T,7-4-T	2	0	2	0	0	0	0
Ncapd2	non-SMC condensin I complex, subunit D2 [Source:MGI Symbol;Acc:MGI:1915548]	1	1	1	7-5-T	2	0	2	0	0	0	0
Ncapg	non-SMC condensin I complex, subunit G [Source:MGI Symbol;Acc:MGI:1930197]	0.0572884	1	1	10-1-T	1	0	1	0	0	0	0
Ncaph2	non-SMC condensin II complex, subunit H2 [Source:MGI Symbol;Acc:MGI:1289164]	0.81468	1	1	7-5-T	1	0	1	0	0	0	0
Nck2	non-catalytic region of tyrosine kinase adaptor protein 2 [Source:MGI Symbol;Acc:MGI:1306821]	0.740023	1	1	10-1-T	1	0	1	0	0	0	0
Nckap5l	NCK-associated protein 5-like [Source:MGI Symbol;Acc:MGI:3609653]	1	1	1	10-3-T	2	1	1	0	0	0	0
Ncln	nicalin homolog (zebrafish) [Source:MGI Symbol;Acc:MGI:1926081]	1	1	1	10-1-T	1	0	1	0	0	0	0
Ncoa3	nuclear receptor coactivator 3 [Source:MGI Symbol;Acc:MGI:1276535]	0.415751	1	1	7-4-T	1	0	0	1	0	0	0
Ncoa4	nuclear receptor coactivator 4 [Source:MGI Symbol;Acc:MGI:1350932]	0.809925	1	1	7-5-T	1	0	1	0	0	0	0
Ncoa5	nuclear receptor coactivator 5 [Source:MGI Symbol;Acc:MGI:2385165]	0.646814	1	1	7-4-A	1	0	1	0	0	0	0
Ncoa6	nuclear receptor coactivator 6 [Source:MGI Symbol;Acc:MGI:1929915]	0.175696	1	1	7-2-T	1	0	1	0	0	0	0
Ncor1	nuclear receptor co-repressor 1 [Source:MGI Symbol;Acc:MGI:1349717]	1	1	1	7-4-T	1	0	1	0	0	0	0
Ndst2	N-deacetylase/N-sulfotransferase (heparan glucosaminyl) 2 [Source:MGI Symbol;Acc:MGI:97040]	1	1	1	7-5-T	1	0	1	0	0	0	0
Ndst4	N-deacetylase/N-sulfotransferase (heparin glucosaminyl) 4 [Source:MGI Symbol;Acc:MGI:1932545]	1	1	1	10-1-T	1	0	1	0	0	0	0
Ndufs1	NADH dehydrogenase (ubiquinone) Fe-S protein 1 [Source:MGI Symbol;Acc:MGI:2443241]	1	1	1	10-1-T	1	0	1	0	0	0	0
Ndufs2	NADH dehydrogenase (ubiquinone) Fe-S protein 2 [Source:MGI Symbol;Acc:MGI:2385112]	0.54176	1	1	10-5-T	1	0	1	0	0	0	0
Neb	nebulin [Source:MGI Symbol;Acc:MGI:97292]	0.801368	1	2	7-5-T,7-2-A	2	0	2	0	0	0	0
Nedd4	neural precursor cell expressed, developmentally down-regulated 4 [Source:MGI Symbol;Acc:MGI:97297]	0.498957	1	1	7-3-A	1	0	1	0	0	0	0
Neu1	neuraminidase 1 [Source:MGI Symbol;Acc:MGI:97305]	0.0429468	1	1	10-3-T	1	0	1	0	0	0	0
Neurod4	neurogenic differentiation 4 [Source:MGI Symbol;Acc:MGI:108055]	0.747494	1	1	10-1-T	1	0	1	0	0	0	0
Neurog1	neurogenin 1 [Source:MGI Symbol;Acc:MGI:107754]	0.53699	1	1	7-5-T	2	1	1	0	0	0	0
Nf1	neurofibromatosis 1 [Source:MGI Symbol;Acc:MGI:97306]	1	1	1	7-4-A	1	0	1	0	0	0	0
Nf2	neurofibromatosis 2 [Source:MGI Symbol;Acc:MGI:97307]	1	1	1	10-1-T	1	0	1	0	0	0	0
Nfatc1	nuclear factor of activated T cells, cytoplasmic, calcineurin dependent 1 [Source:MGI Symbol;Acc:MGI:102469]	0.804908	1	1	10-5-T	1	0	1	0	0	0	0
Nfe2l3	nuclear factor, erythroid derived 2, like 3 [Source:MGI Symbol;Acc:MGI:1339958]	1	1	1	7-2-T	1	0	1	0	0	0	0
Nfkb2	nuclear factor of kappa light polypeptide gene enhancer in B cells 2, p49/p100 [Source:MGI Symbol;Acc:MGI:1099800]	0.0493244	1	1	7-1-A	1	0	1	0	0	0	0
Nfkbie	nuclear factor of kappa light polypeptide gene enhancer in B cells inhibitor, epsilon [Source:MGI Symbol;Acc:MGI:1194908]	0.661478	1	1	7-5-T	1	0	1	0	0	0	0
Nfrkb	nuclear factor related to kappa B binding protein [Source:MGI Symbol;Acc:MGI:2442410]	1	1	1	7-2-T	1	0	1	0	0	0	0
Ngef	neuronal guanine nucleotide exchange factor [Source:MGI Symbol;Acc:MGI:1858414]	1	1	1	7-2-T	1	0	1	0	0	0	0
Nhsl1	NHS-like 1 [Source:MGI Symbol;Acc:MGI:106390]	1	1	1	10-1-T	1	0	1	0	0	0	0
Nid1	nidogen 1 [Source:MGI Symbol;Acc:MGI:97342]	1	1	1	10-1-T	1	0	1	0	0	0	0
Nid2	nidogen 2 [Source:MGI Symbol;Acc:MGI:1298229]	0.160886	1	2	7-5-T,7-4-T	2	0	2	0	0	0	0
Nin	ninein [Source:MGI Symbol;Acc:MGI:105108]	0.120297	1	1	10-1-T	3	1	2	0	0	0	0
Nipal1	NIPA-like domain containing 1 [Source:MGI Symbol;Acc:MGI:1917951]	0.676248	1	1	7-2-T	1	0	1	0	0	0	0
Nipbl	Nipped-B homolog (Drosophila) [Source:MGI Symbol;Acc:MGI:1913976]	0.361702	1	2	7-5-T,10-1-T	3	0	3	0	0	0	0
Nisch	nischarin [Source:MGI Symbol;Acc:MGI:1928323]	1	1	1	7-4-T	3	2	1	0	0	0	0
Nkain4	Na+/K+ transporting ATPase interacting 4 [Source:MGI Symbol;Acc:MGI:1915372]	0.5801	1	1	10-1-T	1	0	1	0	0	0	0
Nkd1	naked cuticle 1 homolog (Drosophila) [Source:MGI Symbol;Acc:MGI:2135954]	0.365702	1	1	7-3-A	1	0	1	0	0	0	0
Nle1	notchless homolog 1 (Drosophila) [Source:MGI Symbol;Acc:MGI:2429770]	0.192034	1	1	7-2-T	2	0	1	0	1	0	0
Nlgn3	neuroligin 3 [Source:MGI Symbol;Acc:MGI:2444609]	0.678065	1	1	10-3-T	1	0	1	0	0	0	0
Nln	neurolysin (metallopeptidase M3 family) [Source:MGI Symbol;Acc:MGI:1923055]	1	1	1	10-1-T	1	0	1	0	0	0	0
Nlrc5	NLR family, CARD domain containing 5 [Source:MGI Symbol;Acc:MGI:3612191]	1	1	1	7-4-A	1	0	1	0	0	0	0
Nlrp9b	NLR family, pyrin domain containing 9B [Source:MGI Symbol;Acc:MGI:2675377]	0.74025	1	1	10-5-T	2	1	1	0	0	0	0
Nlrp9c	NLR family, pyrin domain containing 9C [Source:MGI Symbol;Acc:MGI:3028627]	1	1	1	10-1-T	1	0	1	0	0	0	0
Nlrx1	NLR family member X1 [Source:MGI Symbol;Acc:MGI:2429611]	1	1	1	7-2-T	1	0	1	0	0	0	0
Nmd3	NMD3 homolog (S. cerevisiae) [Source:MGI Symbol;Acc:MGI:2140103]	0.682813	1	1	7-4-T	1	0	1	0	0	0	0
Nom1	nucleolar protein with MIF4G domain 1 [Source:MGI Symbol;Acc:MGI:1861749]	0.534983	1	2	10-1-T,7-4-A	2	0	2	0	0	0	0
Nomo1	nodal modulator 1 [Source:MGI Symbol;Acc:MGI:2385850]	1	1	1	7-2-T	1	0	1	0	0	0	0
Nop2	NOP2 nucleolar protein [Source:MGI Symbol;Acc:MGI:107891]	1	1	1	7-5-T	1	0	1	0	0	0	0
Nostrin	nitric oxide synthase trafficker [Source:MGI Symbol;Acc:MGI:3606242]	0.709069	1	1	7-5-T	1	0	1	0	0	0	0
Notch1	notch 1 [Source:MGI Symbol;Acc:MGI:97363]	0.663095	1	3	10-5-T,7-4-A,10-3-T	3	0	3	0	0	0	0
Notch4	notch 4 [Source:MGI Symbol;Acc:MGI:107471]	1	1	1	7-4-A	1	0	1	0	0	0	0
Notum	notum pectinacetylesterase homolog (Drosophila) [Source:MGI Symbol;Acc:MGI:1924833]	0.821355	1	1	10-1-T	2	1	1	0	0	0	0
Npas2	neuronal PAS domain protein 2 [Source:MGI Symbol;Acc:MGI:109232]	1	1	1	10-1-T	1	0	1	0	0	0	0
Npat	nuclear protein in the AT region [Source:MGI Symbol;Acc:MGI:107605]	1	1	1	7-5-T	1	0	1	0	0	0	0
Npc1	Niemann Pick type C1 [Source:MGI Symbol;Acc:MGI:1097712]	0.828184	1	1	7-4-A	1	0	1	0	0	0	0
Npepps	aminopeptidase puromycin sensitive [Source:MGI Symbol;Acc:MGI:1101358]	0.0708874	1	1	10-5-T	1	0	1	0	0	0	0
Nr1h5	nuclear receptor subfamily 1, group H, member 5 [Source:MGI Symbol;Acc:MGI:3026618]	0.579194	1	1	10-5-T	1	0	1	0	0	0	0
Nr2e1	nuclear receptor subfamily 2, group E, member 1 [Source:MGI Symbol;Acc:MGI:1100526]	0.416495	1	1	10-3-T	1	0	1	0	0	0	0
Nr3c2	nuclear receptor subfamily 3, group C, member 2 [Source:MGI Symbol;Acc:MGI:99459]	0.786091	1	1	10-5-T	1	0	1	0	0	0	0
Nras	neuroblastoma ras oncogene [Source:MGI Symbol;Acc:MGI:97376]	0.399301	1	1	7-4-T	1	0	1	0	0	0	0
Nrde2	nrde-2 necessary for RNA interference, domain containing [Source:MGI Symbol;Acc:MGI:2670969]	0.293383	1	1	10-1-T	1	0	0	0	1	0	0
Nrip1	nuclear receptor interacting protein 1 [Source:MGI Symbol;Acc:MGI:1315213]	1	1	1	7-4-T	1	0	1	0	0	0	0
Nrxn1	neurexin I [Source:MGI Symbol;Acc:MGI:1096391]	1	1	1	10-1-T	1	0	1	0	0	0	0
Nrxn3	neurexin III [Source:MGI Symbol;Acc:MGI:1096389]	1	1	1	7-5-T	1	0	1	0	0	0	0
Nsd1	nuclear receptor-binding SET-domain protein 1 [Source:MGI Symbol;Acc:MGI:1276545]	1	1	1	7-2-T	3	2	1	0	0	0	0
Nt5c2	5'-nucleotidase, cytosolic II [Source:MGI Symbol;Acc:MGI:2178563]	0.116356	1	1	7-4-T	1	0	0	1	0	0	0
Nt5c3b	5'-nucleotidase, cytosolic IIIB [Source:MGI Symbol;Acc:MGI:1915356]	0.156481	1	1	7-5-T	1	0	0	0	1	0	0
Nt5e	5' nucleotidase, ecto [Source:MGI Symbol;Acc:MGI:99782]	0.765468	1	1	7-5-T	1	0	1	0	0	0	0
Nthl1	nth (endonuclease III)-like 1 (E.coli) [Source:MGI Symbol;Acc:MGI:1313275]	0.703641	1	1	10-1-T	1	0	1	0	0	0	0
Ntng1	netrin G1 [Source:MGI Symbol;Acc:MGI:1934028]	0.608801	1	1	7-4-A	1	0	1	0	0	0	0
Ntpcr	nucleoside-triphosphatase, cancer-related [Source:MGI Symbol;Acc:MGI:1913816]	0.408514	1	1	7-4-T	1	0	1	0	0	0	0
Nudc	nuclear distribution gene C homolog (Aspergillus) [Source:MGI Symbol;Acc:MGI:106014]	0.426071	1	1	7-4-A	1	0	1	0	0	0	0
Nudt14	nudix (nucleoside diphosphate linked moiety X)-type motif 14 [Source:MGI Symbol;Acc:MGI:1913424]	0.506487	1	1	7-5-T	1	0	1	0	0	0	0
Nudt21	nudix (nucleoside diphosphate linked moiety X)-type motif 21 [Source:MGI Symbol;Acc:MGI:1915469]	0.49515	1	1	7-2-T	1	0	1	0	0	0	0
Numa1	nuclear mitotic apparatus protein 1 [Source:MGI Symbol;Acc:MGI:2443665]	1	1	2	7-2-T,7-4-T	3	1	2	0	0	0	0
Nup133	nucleoporin 133 [Source:MGI Symbol;Acc:MGI:2442620]	0.1023	1	1	7-2-T	1	0	1	0	0	0	0
Nup153	nucleoporin 153 [Source:MGI Symbol;Acc:MGI:2385621]	1	1	1	7-5-T	1	0	1	0	0	0	0
Nup155	nucleoporin 155 [Source:MGI Symbol;Acc:MGI:2181182]	0.404918	1	1	7-5-T	1	0	0	0	1	0	0
Nup160	nucleoporin 160 [Source:MGI Symbol;Acc:MGI:1926227]	1	1	1	7-5-T	1	0	1	0	0	0	0
Nup188	nucleoporin 188 [Source:MGI Symbol;Acc:MGI:2446190]	0.397435	1	1	7-4-T	1	0	0	1	0	0	0
Nup210	nucleoporin 210 [Source:MGI Symbol;Acc:MGI:1859555]	0.780078	1	2	7-2-T,7-4-T	3	0	3	0	0	0	0
Nup214	nucleoporin 214 [Source:MGI Symbol;Acc:MGI:1095411]	0.28453	1	1	7-2-A	2	1	1	0	0	0	0
Nxpe2	neurexophilin and PC-esterase domain family, member 2 [Source:MGI Symbol;Acc:MGI:1925502]	0.73432	1	1	7-5-T	1	0	1	0	0	0	0
Nxpe3	neurexophilin and PC-esterase domain family, member 3 [Source:MGI Symbol;Acc:MGI:2686598]	1	1	1	10-1-T	1	0	1	0	0	0	0
Nyap1	neuronal tyrosine-phosphorylated phosphoinositide 3-kinase adaptor 1 [Source:MGI Symbol;Acc:MGI:2443880]	1	1	1	7-2-T	1	0	1	0	0	0	0
Nynrin	NYN domain and retroviral integrase containing [Source:MGI Symbol;Acc:MGI:2652872]	1	1	1	7-4-T	1	0	1	0	0	0	0
Oas2	2'-5' oligoadenylate synthetase 2 [Source:MGI Symbol;Acc:MGI:2180852]	0.412224	1	1	10-1-T	1	0	0	1	0	0	0
Obox6	oocyte specific homeobox 6 [Source:MGI Symbol;Acc:MGI:2149036]	0.774957	1	1	10-1-T	1	0	1	0	0	0	0
Obscn	obscurin, cytoskeletal calmodulin and titin-interacting RhoGEF [Source:MGI Symbol;Acc:MGI:2681862]	1	1	2	7-3-A,10-1-T	2	0	2	0	0	0	0
Ofcc1	orofacial cleft 1 candidate 1 [Source:MGI Symbol;Acc:MGI:2658851]	0.761479	1	1	10-5-T	1	0	1	0	0	0	0
Olfm3	olfactomedin 3 [Source:MGI Symbol;Acc:MGI:2387329]	0.675904	1	1	7-4-T	1	0	1	0	0	0	0
Olfml2b	olfactomedin-like 2B [Source:MGI Symbol;Acc:MGI:2443310]	0.345478	1	1	7-2-A	2	1	1	0	0	0	0
Olfr1020	olfactory receptor 1020 [Source:MGI Symbol;Acc:MGI:3030854]	0.177353	1	1	7-2-A	1	0	1	0	0	0	0
Olfr1046	olfactory receptor 1046 [Source:MGI Symbol;Acc:MGI:3030880]	0.664068	1	1	10-1-T	1	0	1	0	0	0	0
Olfr1056	olfactory receptor 1056 [Source:MGI Symbol;Acc:MGI:3030890]	0.389387	1	1	10-5-T	1	0	1	0	0	0	0
Olfr1066	olfactory receptor 1066 [Source:MGI Symbol;Acc:MGI:3030900]	0.0662236	1	1	7-2-T	1	0	0	1	0	0	0
Olfr1076	olfactory receptor 1076 [Source:MGI Symbol;Acc:MGI:3030910]	0.555069	1	1	7-5-T	1	0	1	0	0	0	0
Olfr1098	olfactory receptor 1098 [Source:MGI Symbol;Acc:MGI:3030932]	0.580549	1	1	7-2-T	1	0	1	0	0	0	0
Olfr1102	olfactory receptor 1102 [Source:MGI Symbol;Acc:MGI:3030936]	0.549953	1	1	7-4-T	1	0	1	0	0	0	0
Olfr1123	olfactory receptor 1123 [Source:MGI Symbol;Acc:MGI:3030957]	0.679771	1	1	10-1-T	1	0	1	0	0	0	0
Olfr1133	olfactory receptor 1133 [Source:MGI Symbol;Acc:MGI:3030967]	0.690649	1	1	10-1-T	1	0	1	0	0	0	0
Olfr1134	olfactory receptor 1134 [Source:MGI Symbol;Acc:MGI:3030968]	0.424891	1	1	7-4-A	1	0	1	0	0	0	0
Olfr1138	olfactory receptor 1138 [Source:MGI Symbol;Acc:MGI:3030972]	0.530023	1	1	7-4-T	1	0	1	0	0	0	0
Olfr1156	olfactory receptor 1156 [Source:MGI Symbol;Acc:MGI:3030990]	0.556536	1	1	7-5-T	1	0	1	0	0	0	0
Olfr1161	olfactory receptor 1161 [Source:MGI Symbol;Acc:MGI:3030995]	0.580549	1	1	7-2-T	1	0	1	0	0	0	0
Olfr1214	olfactory receptor 1214 [Source:MGI Symbol;Acc:MGI:3031048]	0.527285	1	1	7-4-T	1	0	1	0	0	0	0
Olfr1218	olfactory receptor 1218 [Source:MGI Symbol;Acc:MGI:3031052]	0.659629	1	1	10-1-T	1	0	1	0	0	0	0
Olfr1241	olfactory receptor 1241 [Source:MGI Symbol;Acc:MGI:3031075]	0.555093	1	1	7-4-T	1	0	1	0	0	0	0
Olfr126	olfactory receptor 126 [Source:MGI Symbol;Acc:MGI:2177509]	0.699812	1	1	10-1-T	1	0	1	0	0	0	0
Olfr1271	olfactory receptor 1271 [Source:MGI Symbol;Acc:MGI:3031105]	0.562348	1	1	7-5-T	1	0	1	0	0	0	0
Olfr130	olfactory receptor 130 [Source:MGI Symbol;Acc:MGI:2177513]	0.369018	1	1	10-3-T	1	0	1	0	0	0	0
Olfr1348	olfactory receptor 1348 [Source:MGI Symbol;Acc:MGI:3031182]	0.555093	1	1	7-4-T	1	0	1	0	0	0	0
Olfr1351	olfactory receptor 1351 [Source:MGI Symbol;Acc:MGI:3031185]	0.685265	1	1	10-1-T	1	0	1	0	0	0	0
Olfr1368	olfactory receptor 1368 [Source:MGI Symbol;Acc:MGI:3031202]	0.679771	1	1	10-1-T	1	0	1	0	0	0	0
Olfr1370	olfactory receptor 1370 [Source:MGI Symbol;Acc:MGI:3031204]	0.357413	1	1	10-3-T	1	0	1	0	0	0	0
Olfr1402	olfactory receptor 1402 [Source:MGI Symbol;Acc:MGI:3031236]	0.721945	1	1	10-1-T	1	0	1	0	0	0	0
Olfr1457	olfactory receptor 1457 [Source:MGI Symbol;Acc:MGI:3031291]	0.0527441	1	1	7-2-A	1	0	1	0	0	0	0
Olfr147	olfactory receptor 147 [Source:MGI Symbol;Acc:MGI:2660712]	0.580611	1	1	7-5-T	1	0	1	0	0	0	0
Olfr1490	olfactory receptor 1490 [Source:MGI Symbol;Acc:MGI:3031324]	0.709895	1	1	10-1-T	1	0	1	0	0	0	0
Olfr17	olfactory receptor 17 [Source:MGI Symbol;Acc:MGI:109148]	0.583338	1	1	7-5-T	1	0	1	0	0	0	0
Olfr225	olfactory receptor 225 [Source:MGI Symbol;Acc:MGI:3030059]	0.0505623	1	1	10-1-T	1	0	1	0	0	0	0
Olfr247	olfactory receptor 247 [Source:MGI Symbol;Acc:MGI:3030081]	0.198313	1	1	7-5-T	3	0	3	0	0	0	0
Olfr284	olfactory receptor 284 [Source:MGI Symbol;Acc:MGI:3030118]	0.597701	1	1	7-2-T	1	0	1	0	0	0	0
Olfr316	olfactory receptor 316 [Source:MGI Symbol;Acc:MGI:3030150]	0.260012	1	1	7-3-A	1	0	1	0	0	0	0
Olfr318	olfactory receptor 318 [Source:MGI Symbol;Acc:MGI:3030152]	0.0918914	1	2	7-2-A,10-1-T	2	0	2	0	0	0	0
Olfr322	olfactory receptor 322 [Source:MGI Symbol;Acc:MGI:3030156]	0.706161	1	1	10-1-T	1	0	1	0	0	0	0
Olfr328	olfactory receptor 328 [Source:MGI Symbol;Acc:MGI:3030162]	0.188905	1	1	7-2-A	1	0	1	0	0	0	0
Olfr345	olfactory receptor 345 [Source:MGI Symbol;Acc:MGI:3030179]	0.608669	1	1	7-2-T	1	0	1	0	0	0	0
Olfr394	olfactory receptor 394 [Source:MGI Symbol;Acc:MGI:3030228]	0.565219	1	1	7-5-T	1	0	1	0	0	0	0
Olfr398	olfactory receptor 398 [Source:MGI Symbol;Acc:MGI:3030232]	0.652663	1	1	7-2-T	1	0	1	0	0	0	0
Olfr463	olfactory receptor 463 [Source:MGI Symbol;Acc:MGI:3030297]	0.689313	1	1	10-1-T	1	0	1	0	0	0	0
Olfr476	olfactory receptor 476 [Source:MGI Symbol;Acc:MGI:3030310]	0.547356	1	1	7-4-T	1	0	1	0	0	0	0
Olfr509	olfactory receptor 509 [Source:MGI Symbol;Acc:MGI:3030343]	0.164888	1	1	7-2-A	1	0	1	0	0	0	0
Olfr518	olfactory receptor 518 [Source:MGI Symbol;Acc:MGI:3030352]	0.192314	1	1	7-2-A	1	0	1	0	0	0	0
Olfr521	olfactory receptor 521 [Source:MGI Symbol;Acc:MGI:3030355]	0.595351	1	1	7-5-T	1	0	1	0	0	0	0
Olfr530	olfactory receptor 530 [Source:MGI Symbol;Acc:MGI:3030364]	0.0672148	1	1	10-1-T	1	0	1	0	0	0	0
Olfr568	olfactory receptor 568 [Source:MGI Symbol;Acc:MGI:3030402]	0.573697	1	1	7-5-T	1	0	1	0	0	0	0
Olfr576	olfactory receptor 576 [Source:MGI Symbol;Acc:MGI:3030410]	0.524527	1	1	7-4-T	1	0	1	0	0	0	0
Olfr60	olfactory receptor 60 [Source:MGI Symbol;Acc:MGI:1333881]	0.0667362	1	1	10-1-T	1	0	1	0	0	0	0
Olfr610	olfactory receptor 610 [Source:MGI Symbol;Acc:MGI:3030444]	0.628289	1	1	7-2-T	1	0	1	0	0	0	0
Olfr611	olfactory receptor 611 [Source:MGI Symbol;Acc:MGI:3030445]	0.697227	1	1	10-1-T	1	0	1	0	0	0	0
Olfr612	olfactory receptor 612 [Source:MGI Symbol;Acc:MGI:3030446]	0.694615	1	1	10-1-T	1	0	1	0	0	0	0
Olfr618	olfactory receptor 618 [Source:MGI Symbol;Acc:MGI:3030452]	0.172646	1	1	7-2-A	1	0	1	0	0	0	0
Olfr629	olfactory receptor 629 [Source:MGI Symbol;Acc:MGI:3030463]	0.691978	1	1	10-1-T	1	0	1	0	0	0	0
Olfr630	olfactory receptor 630 [Source:MGI Symbol;Acc:MGI:3030464]	0.699812	1	1	10-1-T	1	0	1	0	0	0	0
Olfr655	olfactory receptor 655 [Source:MGI Symbol;Acc:MGI:3030489]	0.546051	1	1	7-4-T	1	0	1	0	0	0	0
Olfr679	olfactory receptor 679 [Source:MGI Symbol;Acc:MGI:3030513]	0.695924	1	1	10-1-T	1	0	1	0	0	0	0
Olfr681	olfactory receptor 681 [Source:MGI Symbol;Acc:MGI:3030515]	0.703641	1	1	10-1-T	1	0	1	0	0	0	0
Olfr690	olfactory receptor 690 [Source:MGI Symbol;Acc:MGI:3030524]	0.714788	1	1	10-1-T	1	0	1	0	0	0	0
Olfr714	olfactory receptor 714 [Source:MGI Symbol;Acc:MGI:3030548]	0.690649	1	1	10-1-T	1	0	1	0	0	0	0
Olfr716	olfactory receptor 716 [Source:MGI Symbol;Acc:MGI:3030550]	0.224541	1	2	7-4-T,10-1-T	2	0	2	0	0	0	0
Olfr728	olfactory receptor 728 [Source:MGI Symbol;Acc:MGI:3030562]	0.664068	1	1	10-1-T	1	0	1	0	0	0	0
Olfr738	olfactory receptor 738 [Source:MGI Symbol;Acc:MGI:3030572]	0.703641	1	1	10-1-T	2	1	1	0	0	0	0
Olfr743	olfactory receptor 743 [Source:MGI Symbol;Acc:MGI:3030577]	0.608669	1	1	7-2-T	1	0	1	0	0	0	0
Olfr780	olfactory receptor 780 [Source:MGI Symbol;Acc:MGI:3030614]	0.647448	1	1	10-1-T	1	0	1	0	0	0	0
Olfr805	olfactory receptor 805 [Source:MGI Symbol;Acc:MGI:3030639]	0.639573	1	1	10-1-T	1	0	1	0	0	0	0
Olfr807	olfactory receptor 807 [Source:MGI Symbol;Acc:MGI:3030641]	0.544629	1	1	7-5-T	1	0	1	0	0	0	0
Olfr825	olfactory receptor 825 [Source:MGI Symbol;Acc:MGI:3030659]	0.427999	1	1	10-5-T	1	0	1	0	0	0	0
Olfr854	olfactory receptor 854 [Source:MGI Symbol;Acc:MGI:3030688]	0.052436	1	1	7-2-A	1	0	1	0	0	0	0
Olfr873	olfactory receptor 873 [Source:MGI Symbol;Acc:MGI:3030707]	0.579239	1	1	7-5-T	1	0	1	0	0	0	0
Olfr90	olfactory receptor 90 [Source:MGI Symbol;Acc:MGI:2177473]	0.6933	1	1	10-1-T	1	0	1	0	0	0	0
Olfr94	olfactory receptor 94 [Source:MGI Symbol;Acc:MGI:2177477]	0.116356	1	1	7-4-T	2	1	0	1	0	0	0
Olfr955	olfactory receptor 955 [Source:MGI Symbol;Acc:MGI:3030789]	0.520353	1	1	7-4-T	1	0	1	0	0	0	0
Olfr985	olfactory receptor 985 [Source:MGI Symbol;Acc:MGI:3030819]	0.352041	1	1	10-3-T	2	1	1	0	0	0	0
Olig3	oligodendrocyte transcription factor 3 [Source:MGI Symbol;Acc:MGI:2149955]	0.668439	1	1	10-1-T	1	0	1	0	0	0	0
Omt2a	oocyte maturation, alpha [Source:MGI Symbol;Acc:MGI:106620]	0.296042	1	1	7-2-T	1	0	1	0	0	0	0
Opcml	opioid binding protein/cell adhesion molecule-like [Source:MGI Symbol;Acc:MGI:97397]	0.6395	1	1	7-2-T	1	0	1	0	0	0	0
Oplah	5-oxoprolinase (ATP-hydrolysing) [Source:MGI Symbol;Acc:MGI:1922725]	0.269676	1	1	7-2-T	1	0	1	0	0	0	0
Osbpl5	oxysterol binding protein-like 5 [Source:MGI Symbol;Acc:MGI:1930265]	0.674402	1	1	10-3-T	1	0	1	0	0	0	0
Osbpl9	oxysterol binding protein-like 9 [Source:MGI Symbol;Acc:MGI:1923784]	0.61138	1	1	10-3-T	1	0	1	0	0	0	0
Osr1	odd-skipped related 1 (Drosophila) [Source:MGI Symbol;Acc:MGI:1344424]	0.400625	1	1	7-4-A	1	0	1	0	0	0	0
Otof	otoferlin [Source:MGI Symbol;Acc:MGI:1891247]	0.04135	1	1	10-3-T	2	0	2	0	0	0	0
Otog	otogelin [Source:MGI Symbol;Acc:MGI:1202064]	1	1	2	10-1-T,10-3-T	3	1	2	0	0	0	0
Otop3	otopetrin 3 [Source:MGI Symbol;Acc:MGI:1916852]	0.619631	1	1	7-4-A	1	0	1	0	0	0	0
Otud3	OTU domain containing 3 [Source:MGI Symbol;Acc:MGI:1920412]	0.0688345	1	1	7-2-A	1	0	1	0	0	0	0
Otud7b	OTU domain containing 7B [Source:MGI Symbol;Acc:MGI:2654703]	1	1	1	10-1-T	1	0	1	0	0	0	0
Ovca2	candidate tumor suppressor in ovarian cancer 2 [Source:MGI Symbol;Acc:MGI:2179725]	0.559413	1	1	7-2-T	1	0	1	0	0	0	0
Oxct2a	3-oxoacid CoA transferase 2A [Source:MGI Symbol;Acc:MGI:1891061]	0.678516	1	1	7-4-T	1	0	1	0	0	0	0
P2rx2	purinergic receptor P2X, ligand-gated ion channel, 2 [Source:MGI Symbol;Acc:MGI:2665170]	0.489777	1	1	10-3-T	1	0	1	0	0	0	0
P4htm	prolyl 4-hydroxylase, transmembrane (endoplasmic reticulum) [Source:MGI Symbol;Acc:MGI:1921693]	0.756649	1	1	7-2-T	1	0	1	0	0	0	0
Pabpc4	poly(A) binding protein, cytoplasmic 4 [Source:MGI Symbol;Acc:MGI:2385206]	0.679952	1	1	7-4-A	1	0	1	0	0	0	0
Pacsin3	protein kinase C and casein kinase substrate in neurons 3 [Source:MGI Symbol;Acc:MGI:1891410]	0.719817	1	1	7-2-T	1	0	1	0	0	0	0
Padi4	peptidyl arginine deiminase, type IV [Source:MGI Symbol;Acc:MGI:1338898]	0.651303	1	1	10-5-T	1	0	1	0	0	0	0
Pak6	p21 protein (Cdc42/Rac)-activated kinase 6 [Source:MGI Symbol;Acc:MGI:2679420]	1	1	1	10-1-T	1	0	1	0	0	0	0
Pan2	PAN2 polyA specific ribonuclease subunit homolog (S. cerevisiae) [Source:MGI Symbol;Acc:MGI:1918984]	0.435272	1	1	7-1-T	1	0	1	0	0	0	0
Pank2	pantothenate kinase 2 [Source:MGI Symbol;Acc:MGI:1921700]	0.662466	1	1	7-4-T	1	0	1	0	0	0	0
Papd7	PAP associated domain containing 7 [Source:MGI Symbol;Acc:MGI:2682295]	0.0519764	1	1	7-2-T	1	0	1	0	0	0	0
Pappa2	pappalysin 2 [Source:MGI Symbol;Acc:MGI:3051647]	1	1	2	7-4-T,10-1-T	2	0	2	0	0	0	0
Pard3b	par-3 partitioning defective 3 homolog B (C. elegans) [Source:MGI Symbol;Acc:MGI:1919301]	0.801118	1	1	10-3-T	1	0	1	0	0	0	0
Parp14	poly (ADP-ribose) polymerase family, member 14 [Source:MGI Symbol;Acc:MGI:1919489]	1	1	1	7-5-T	1	0	1	0	0	0	0
Parp9	poly (ADP-ribose) polymerase family, member 9 [Source:MGI Symbol;Acc:MGI:1933117]	0.720097	1	1	7-4-A	1	0	1	0	0	0	0
Parvb	parvin, beta [Source:MGI Symbol;Acc:MGI:2153063]	0.60313	1	1	7-5-T	1	0	1	0	0	0	0
Patl2	protein associated with topoisomerase II homolog 2 (yeast) [Source:MGI Symbol;Acc:MGI:1914828]	0.140734	1	1	7-4-A	1	0	0	0	1	0	0
Pawr	PRKC, apoptosis, WT1, regulator [Source:MGI Symbol;Acc:MGI:2149961]	0.621808	1	1	7-5-T	1	0	1	0	0	0	0
Pax7	paired box gene 7 [Source:MGI Symbol;Acc:MGI:97491]	0.343384	1	2	10-5-T,10-1-T	2	0	2	0	0	0	0
Pax9	paired box gene 9 [Source:MGI Symbol;Acc:MGI:97493]	0.12863	1	1	10-4-T	1	0	1	0	0	0	0
Pbx4	pre B cell leukemia homeobox 4 [Source:MGI Symbol;Acc:MGI:1931321]	0.300952	1	1	7-3-A	1	0	1	0	0	0	0
Pcca	propionyl-Coenzyme A carboxylase, alpha polypeptide [Source:MGI Symbol;Acc:MGI:97499]	0.8192	1	1	7-4-T	1	0	1	0	0	0	0
Pcdh10	protocadherin 10 [Source:MGI Symbol;Acc:MGI:1338042]	1	1	1	7-5-T	1	0	1	0	0	0	0
Pcdh11x	protocadherin 11 X-linked [Source:MGI Symbol;Acc:MGI:2442849]	1	1	1	7-4-A	1	0	1	0	0	0	0
Pcdh12	protocadherin 12 [Source:MGI Symbol;Acc:MGI:1855700]	0.82417	1	2	7-4-T,10-1-T	2	0	2	0	0	0	0
Pcdh9	protocadherin 9 [Source:MGI Symbol;Acc:MGI:1306801]	1	1	1	10-1-T	1	0	1	0	0	0	0
Pcdha12	-	0.37534	1	1	7-1-T	1	0	1	0	0	0	0
Pcdha8	-	1	1	1	7-2-T	1	0	1	0	0	0	0
Pcdhb1	protocadherin beta 1 [Source:MGI Symbol;Acc:MGI:2136730]	1	1	1	7-4-T	1	0	1	0	0	0	0
Pcdhb10	protocadherin beta 10 [Source:MGI Symbol;Acc:MGI:2136745]	0.725018	1	1	10-5-T	1	0	1	0	0	0	0
Pcdhb16	protocadherin beta 16 [Source:MGI Symbol;Acc:MGI:2136752]	1	1	1	10-1-T	1	0	1	0	0	0	0
Pcdhb2	protocadherin beta 2 [Source:MGI Symbol;Acc:MGI:2136735]	1	1	1	10-1-T	1	0	1	0	0	0	0
Pcdhb6	protocadherin beta 6 [Source:MGI Symbol;Acc:MGI:2136740]	1	1	1	7-4-T	1	0	1	0	0	0	0
Pcdhga10	-	1	1	1	7-4-T	1	0	1	0	0	0	0
Pcdhgb2	-	1	1	1	7-2-T	1	0	1	0	0	0	0
Pcdhgb4	-	0.059002	1	1	7-4-T	1	0	1	0	0	0	0
Pcdhgb6	-	1	1	1	7-5-T	1	0	1	0	0	0	0
Pcif1	PDX1 C-terminal inhibiting factor 1 [Source:MGI Symbol;Acc:MGI:2443858]	0.61138	1	1	10-3-T	1	0	1	0	0	0	0
Pclo	piccolo (presynaptic cytomatrix protein) [Source:MGI Symbol;Acc:MGI:1349390]	1	1	1	10-1-T	1	0	1	0	0	0	0
Pcnx	pecanex homolog (Drosophila) [Source:MGI Symbol;Acc:MGI:1891924]	0.18492	1	1	7-4-T	1	0	1	0	0	0	0
Pcnxl4	pecanex-like 4 (Drosophila) [Source:MGI Symbol;Acc:MGI:1914958]	0.293271	1	2	7-2-T,7-4-A	2	0	2	0	0	0	0
Pcsk1	proprotein convertase subtilisin/kexin type 1 [Source:MGI Symbol;Acc:MGI:97511]	1	1	1	7-2-T	1	0	1	0	0	0	0
Pcsk4	proprotein convertase subtilisin/kexin type 4 [Source:MGI Symbol;Acc:MGI:97514]	0.408284	1	1	7-3-A	1	0	1	0	0	0	0
Pdcd7	programmed cell death 7 [Source:MGI Symbol;Acc:MGI:1859170]	0.742157	1	1	7-5-T	1	0	1	0	0	0	0
Pde1c	phosphodiesterase 1C [Source:MGI Symbol;Acc:MGI:108413]	0.828583	1	1	7-5-T	1	0	1	0	0	0	0
Pde2a	phosphodiesterase 2A, cGMP-stimulated [Source:MGI Symbol;Acc:MGI:2446107]	1	1	1	10-1-T	2	1	1	0	0	0	0
Pdhb	pyruvate dehydrogenase (lipoamide) beta [Source:MGI Symbol;Acc:MGI:1915513]	0.698958	1	1	7-2-T	1	0	1	0	0	0	0
Pdia2	protein disulfide isomerase associated 2 [Source:MGI Symbol;Acc:MGI:1916441]	0.0967186	1	1	7-4-A	1	0	0	1	0	0	0
Pdik1l	PDLIM1 interacting kinase 1 like [Source:MGI Symbol;Acc:MGI:2385213]	0.707412	1	1	10-1-T	1	0	1	0	0	0	0
Pdk1	pyruvate dehydrogenase kinase, isoenzyme 1 [Source:MGI Symbol;Acc:MGI:1926119]	0.693966	1	1	7-2-T	1	0	1	0	0	0	0
Pdx1	pancreatic and duodenal homeobox 1 [Source:MGI Symbol;Acc:MGI:102851]	0.430305	1	1	10-5-T	1	0	1	0	0	0	0
Pdxp	pyridoxal (pyridoxine, vitamin B6) phosphatase [Source:MGI Symbol;Acc:MGI:1919282]	0.150185	1	1	7-2-A	1	0	1	0	0	0	0
Pdzd2	PDZ domain containing 2 [Source:MGI Symbol;Acc:MGI:1922394]	0.752721	1	1	7-1-T	1	0	1	0	0	0	0
Pdzd8	PDZ domain containing 8 [Source:MGI Symbol;Acc:MGI:2677270]	1	1	1	7-2-T	2	1	1	0	0	0	0
Pdzrn3	PDZ domain containing RING finger 3 [Source:MGI Symbol;Acc:MGI:1933157]	1	1	1	7-5-T	1	0	1	0	0	0	0
Peo1	progressive external ophthalmoplegia 1 (human) [Source:MGI Symbol;Acc:MGI:2137410]	0.794577	1	1	7-4-T	2	1	1	0	0	0	0
Per2	period circadian clock 2 [Source:MGI Symbol;Acc:MGI:1195265]	1	1	1	7-4-A	2	1	1	0	0	0	0
Per3	period circadian clock 3 [Source:MGI Symbol;Acc:MGI:1277134]	1	1	1	10-5-T	1	0	1	0	0	0	0
Pet2	plasmacytoma expressed transcript 2 [Source:MGI Symbol;Acc:MGI:101758]	0.711769	1	1	10-5-T	1	0	1	0	0	0	0
Pex11b	peroxisomal biogenesis factor 11 beta [Source:MGI Symbol;Acc:MGI:1338882]	0.161866	1	1	7-2-A	1	0	1	0	0	0	0
Pex2	peroxisomal biogenesis factor 2 [Source:MGI Symbol;Acc:MGI:107486]	0.0871795	1	1	7-2-T	2	0	2	0	0	0	0
Pex26	peroxisomal biogenesis factor 26 [Source:MGI Symbol;Acc:MGI:1921293]	0.0809996	1	1	7-2-A	1	0	1	0	0	0	0
Pfas	phosphoribosylformylglycinamidine synthase (FGAR amidotransferase) [Source:MGI Symbol;Acc:MGI:2684864]	1	1	1	10-5-T	1	0	1	0	0	0	0
Pfkp	phosphofructokinase, platelet [Source:MGI Symbol;Acc:MGI:1891833]	0.141261	1	1	10-2-T	1	0	1	0	0	0	0
Pfpl	pore forming protein-like [Source:MGI Symbol;Acc:MGI:1860266]	0.416552	1	2	10-5-T,7-2-T	2	0	2	0	0	0	0
Pgap3	post-GPI attachment to proteins 3 [Source:MGI Symbol;Acc:MGI:2444461]	0.679771	1	1	10-1-T	1	0	1	0	0	0	0
Pgm1	phosphoglucomutase 1 [Source:MGI Symbol;Acc:MGI:97564]	0.559249	1	1	10-3-T	1	0	1	0	0	0	0
Pgpep1	pyroglutamyl-peptidase I [Source:MGI Symbol;Acc:MGI:1913772]	0.417542	1	1	7-4-T	1	0	1	0	0	0	0
Phactr1	phosphatase and actin regulator 1 [Source:MGI Symbol;Acc:MGI:2659021]	0.199641	1	3	7-5-T,10-1-T,10-3-T	3	0	3	0	0	0	0
Phactr4	phosphatase and actin regulator 4 [Source:MGI Symbol;Acc:MGI:2140327]	1	1	1	7-2-T	1	0	1	0	0	0	0
Phf1	PHD finger protein 1 [Source:MGI Symbol;Acc:MGI:98647]	1	1	1	7-2-T	1	0	1	0	0	0	0
Phtf1	putative homeodomain transcription factor 1 [Source:MGI Symbol;Acc:MGI:1332671]	0.339842	1	1	10-1-T	1	0	0	0	1	0	0
Pias3	protein inhibitor of activated STAT 3 [Source:MGI Symbol;Acc:MGI:1913126]	1	1	1	10-1-T	1	0	1	0	0	0	0
Piezo1	piezo-type mechanosensitive ion channel component 1 [Source:MGI Symbol;Acc:MGI:3603204]	1	1	1	7-2-T	1	0	1	0	0	0	0
Piezo2	piezo-type mechanosensitive ion channel component 2 [Source:MGI Symbol;Acc:MGI:1918781]	0.237422	1	1	10-1-T	2	0	2	0	0	0	0
Pigb	phosphatidylinositol glycan anchor biosynthesis, class B [Source:MGI Symbol;Acc:MGI:1891825]	0.727847	1	1	7-5-T	1	0	1	0	0	0	0
Pigc	phosphatidylinositol glycan anchor biosynthesis, class C [Source:MGI Symbol;Acc:MGI:1914542]	0.116356	1	1	7-4-T	1	0	0	1	0	0	0
Pigu	phosphatidylinositol glycan anchor biosynthesis, class U [Source:MGI Symbol;Acc:MGI:3039607]	0.662537	1	1	7-5-T	1	0	1	0	0	0	0
Pik3c2b	phosphoinositide-3-kinase, class 2, beta polypeptide [Source:MGI Symbol;Acc:MGI:2685045]	0.0528869	1	2	7-5-T,7-4-T	2	0	2	0	0	0	0
Pik3cd	phosphatidylinositol 3-kinase catalytic delta polypeptide [Source:MGI Symbol;Acc:MGI:1098211]	1	1	1	7-5-T	1	0	1	0	0	0	0
Pik3cg	phosphoinositide-3-kinase, catalytic, gamma polypeptide [Source:MGI Symbol;Acc:MGI:1353576]	1	1	1	10-1-T	1	0	1	0	0	0	0
Pik3r1	phosphatidylinositol 3-kinase, regulatory subunit, polypeptide 1 (p85 alpha) [Source:MGI Symbol;Acc:MGI:97583]	1	1	1	10-1-T	1	0	1	0	0	0	0
Pithd1	PITH (C-terminal proteasome-interacting domain of thioredoxin-like) domain containing 1 [Source:MGI Symbol;Acc:MGI:1913443]	0.440217	1	1	7-2-T	1	0	1	0	0	0	0
Pitx2	paired-like homeodomain transcription factor 2 [Source:MGI Symbol;Acc:MGI:109340]	0.457067	1	1	10-5-T	1	0	1	0	0	0	0
Pja2	praja 2, RING-H2 motif containing [Source:MGI Symbol;Acc:MGI:2159342]	1	1	1	10-1-T	1	0	1	0	0	0	0
Pkd1	polycystic kidney disease 1 homolog [Source:MGI Symbol;Acc:MGI:97603]	1	1	1	7-2-T	2	1	1	0	0	0	0
Pkdrej	polycystic kidney disease (polycystin) and REJ (sperm receptor for egg jelly homolog, sea urchin) [Source:MGI Symbol;Acc:MGI:1338786]	1	1	1	7-4-T	2	1	1	0	0	0	0
Pkhd1	polycystic kidney and hepatic disease 1 [Source:MGI Symbol;Acc:MGI:2155808]	1	1	1	7-3-A	2	1	1	0	0	0	0
Pkp3	plakophilin 3 [Source:MGI Symbol;Acc:MGI:1891830]	1	1	1	10-1-T	1	0	1	0	0	0	0
Pla2g4f	phospholipase A2, group IVF [Source:MGI Symbol;Acc:MGI:2685493]	1	1	1	10-1-T	1	0	1	0	0	0	0
Pla2g6	phospholipase A2, group VI [Source:MGI Symbol;Acc:MGI:1859152]	1	1	1	7-5-T	1	0	1	0	0	0	0
Plb1	phospholipase B1 [Source:MGI Symbol;Acc:MGI:1922406]	1	1	1	10-5-T	1	0	1	0	0	0	0
Plcd4	phospholipase C, delta 4 [Source:MGI Symbol;Acc:MGI:107469]	1	1	1	10-1-T	1	0	1	0	0	0	0
Plce1	phospholipase C, epsilon 1 [Source:MGI Symbol;Acc:MGI:1921305]	1	1	1	7-5-T	1	0	1	0	0	0	0
Plch2	phospholipase C, eta 2 [Source:MGI Symbol;Acc:MGI:2443078]	0.818787	1	2	10-5-T,7-5-T	3	1	2	0	0	0	0
Plcl2	phospholipase C-like 2 [Source:MGI Symbol;Acc:MGI:1352756]	1	1	1	10-1-T	1	0	1	0	0	0	0
Plcxd2	phosphatidylinositol-specific phospholipase C, X domain containing 2 [Source:MGI Symbol;Acc:MGI:3647874]	0.628289	1	1	7-2-T	1	0	1	0	0	0	0
Plekha4	pleckstrin homology domain containing, family A (phosphoinositide binding specific) member 4 [Source:MGI Symbol;Acc:MGI:1916467]	1	1	1	10-1-T	1	0	1	0	0	0	0
Plekha6	pleckstrin homology domain containing, family A member 6 [Source:MGI Symbol;Acc:MGI:2388662]	0.154966	1	2	7-2-T,10-3-T	2	0	2	0	0	0	0
Plekhg5	pleckstrin homology domain containing, family G (with RhoGef domain) member 5 [Source:MGI Symbol;Acc:MGI:2652860]	1	1	1	7-4-T	2	1	1	0	0	0	0
Plin4	perilipin 4 [Source:MGI Symbol;Acc:MGI:1929709]	1	1	1	10-1-T	2	0	2	0	0	0	0
Plk5	polo-like kinase 5 [Source:MGI Symbol;Acc:MGI:3026984]	1	1	1	10-1-T	1	0	1	0	0	0	0
Plod2	procollagen lysine, 2-oxoglutarate 5-dioxygenase 2 [Source:MGI Symbol;Acc:MGI:1347007]	0.59804	1	1	10-3-T	1	0	1	0	0	0	0
Plxna2	plexin A2 [Source:MGI Symbol;Acc:MGI:107684]	1	1	1	7-5-T	1	0	1	0	0	0	0
Plxna3	plexin A3 [Source:MGI Symbol;Acc:MGI:107683]	1	1	1	10-5-T	1	0	1	0	0	0	0
Plxnb2	plexin B2 [Source:MGI Symbol;Acc:MGI:2154239]	1	1	1	7-2-T	1	0	1	0	0	0	0
Pmf1	polyamine-modulated factor 1 [Source:MGI Symbol;Acc:MGI:1914287]	0.545969	1	1	10-1-T	1	0	1	0	0	0	0
Pmfbp1	polyamine modulated factor 1 binding protein 1 [Source:MGI Symbol;Acc:MGI:1930136]	0.470507	1	1	7-3-A	1	0	1	0	0	0	0
Pmpca	peptidase (mitochondrial processing) alpha [Source:MGI Symbol;Acc:MGI:1918568]	0.0667921	1	1	7-5-T	1	0	1	0	0	0	0
Pnp	purine-nucleoside phosphorylase [Source:MGI Symbol;Acc:MGI:97365]	0.694615	1	1	10-1-T	2	1	1	0	0	0	0
Pnpt1	polyribonucleotide nucleotidyltransferase 1 [Source:MGI Symbol;Acc:MGI:1918951]	1	1	1	10-1-T	1	0	1	0	0	0	0
Podxl	podocalyxin-like [Source:MGI Symbol;Acc:MGI:1351317]	0.798684	1	1	7-2-T	1	0	1	0	0	0	0
Pof1b	premature ovarian failure 1B [Source:MGI Symbol;Acc:MGI:1916943]	1	1	1	10-1-T	1	0	1	0	0	0	0
Pola1	polymerase (DNA directed), alpha 1 [Source:MGI Symbol;Acc:MGI:99660]	0.184894	1	1	7-2-A	1	0	1	0	0	0	0
Polq	polymerase (DNA directed), theta [Source:MGI Symbol;Acc:MGI:2155399]	1	1	1	7-2-T	1	0	1	0	0	0	0
Polr2m	polymerase (RNA) II (DNA directed) polypeptide M [Source:MGI Symbol;Acc:MGI:107282]	0.611571	1	1	7-4-T	1	0	1	0	0	0	0
Polr3b	polymerase (RNA) III (DNA directed) polypeptide B [Source:MGI Symbol;Acc:MGI:1917678]	1	1	1	7-5-T	1	0	1	0	0	0	0
Polrmt	polymerase (RNA) mitochondrial (DNA directed) [Source:MGI Symbol;Acc:MGI:1915843]	1	1	1	10-1-T	1	0	1	0	0	0	0
Pomgnt2	protein O-linked mannose beta 1,4-N-acetylglucosaminyltransferase 2 [Source:MGI Symbol;Acc:MGI:2143424]	0.166248	1	1	7-2-T	1	0	1	0	0	0	0
Pomk	protein-O-mannose kinase [Source:MGI Symbol;Acc:MGI:1921903]	0.713574	1	1	10-1-T	1	0	1	0	0	0	0
Pon2	paraoxonase 2 [Source:MGI Symbol;Acc:MGI:106687]	0.712354	1	1	10-1-T	1	0	1	0	0	0	0
Postn	periostin, osteoblast specific factor [Source:MGI Symbol;Acc:MGI:1926321]	1	1	1	10-1-T	0	0	0	0	0	0	0
Pou1f1	POU domain, class 1, transcription factor 1 [Source:MGI Symbol;Acc:MGI:97588]	0.527285	1	1	7-4-T	1	0	1	0	0	0	0
Pou3f3	POU domain, class 3, transcription factor 3 [Source:MGI Symbol;Acc:MGI:102564]	0.181075	1	1	7-5-T	1	0	0	1	0	0	0
Pou5f1	POU domain, class 5, transcription factor 1 [Source:MGI Symbol;Acc:MGI:101893]	0.669842	1	1	7-5-T	1	0	1	0	0	0	0
Ppa1	pyrophosphatase (inorganic) 1 [Source:MGI Symbol;Acc:MGI:97831]	0.510438	1	1	7-4-T	1	0	1	0	0	0	0
Ppan	peter pan homolog (Drosophila) [Source:MGI Symbol;Acc:MGI:2178445]	0.726977	1	1	7-2-T	1	0	1	0	0	0	0
Ppargc1b	peroxisome proliferative activated receptor, gamma, coactivator 1 beta [Source:MGI Symbol;Acc:MGI:2444934]	1	1	1	10-1-T	2	1	1	0	0	0	0
Ppdpf	pancreatic progenitor cell differentiation and proliferation factor homolog (zebrafish)RIKEN cDNA 2700038C09 gene [Source:MGI Symbol;Acc:MGI:1913746]	0.353401	1	1	7-5-T	1	0	1	0	0	0	0
Ppfia1	protein tyrosine phosphatase, receptor type, f polypeptide (PTPRF), interacting protein (liprin), alpha 1 [Source:MGI Symbol;Acc:MGI:1924750]	1	1	1	7-4-T	1	0	1	0	0	0	0
Ppig	peptidyl-prolyl isomerase G (cyclophilin G) [Source:MGI Symbol;Acc:MGI:2445173]	0.106433	1	1	7-2-A	2	1	1	0	0	0	0
Ppih	peptidyl prolyl isomerase H [Source:MGI Symbol;Acc:MGI:106499]	0.451919	1	1	7-4-T	1	0	1	0	0	0	0
Ppil4	peptidylprolyl isomerase (cyclophilin)-like 4 [Source:MGI Symbol;Acc:MGI:1914668]	0.257757	1	1	10-1-T	2	0	1	0	1	0	0
Ppip5k1	diphosphoinositol pentakisphosphate kinase 1 [Source:MGI Symbol;Acc:MGI:2443281]	1	1	1	7-4-T	1	0	1	0	0	0	0
Ppp1r12a	protein phosphatase 1, regulatory (inhibitor) subunit 12A [Source:MGI Symbol;Acc:MGI:1309528]	0.548815	1	1	7-3-A	1	0	1	0	0	0	0
Ppp1r13b	protein phosphatase 1, regulatory (inhibitor) subunit 13B [Source:MGI Symbol;Acc:MGI:1336199]	1	1	1	7-4-T	1	0	1	0	0	0	0
Ppp1r21	protein phosphatase 1, regulatory subunit 21 [Source:MGI Symbol;Acc:MGI:1921075]	0.226549	1	1	7-5-T	1	0	0	1	0	0	0
Ppp1r36	protein phosphatase 1, regulatory subunit 36 [Source:MGI Symbol;Acc:MGI:2684916]	0.398289	1	1	10-3-T	1	0	1	0	0	0	0
Ppp1r3g	protein phosphatase 1, regulatory (inhibitor) subunit 3G [Source:MGI Symbol;Acc:MGI:1923737]	0.637154	1	1	7-5-T	2	1	1	0	0	0	0
Ppp2r1b	protein phosphatase 2 (formerly 2A), regulatory subunit A (PR 65), beta isoform [Source:MGI Symbol;Acc:MGI:1920949]	0.691839	1	1	7-4-A	1	0	1	0	0	0	0
Ppp2r3a	protein phosphatase 2, regulatory subunit B'', alpha [Source:MGI Symbol;Acc:MGI:2442104]	0.591361	1	1	7-3-A	1	0	1	0	0	0	0
Ppp2r5c	protein phosphatase 2, regulatory subunit B (B56), gamma isoform [Source:MGI Symbol;Acc:MGI:1349475]	0.364478	1	1	7-3-A	1	0	1	0	0	0	0
Ppp3cc	protein phosphatase 3, catalytic subunit, gamma isoform [Source:MGI Symbol;Acc:MGI:107162]	0.69934	1	1	7-4-T	1	0	1	0	0	0	0
Ppp4r1	protein phosphatase 4, regulatory subunit 1 [Source:MGI Symbol;Acc:MGI:1917601]	1	1	1	7-5-T	1	0	1	0	0	0	0
Ppp6r1	protein phosphatase 6, regulatory subunit 1 [Source:MGI Symbol;Acc:MGI:2442163]	0.75699	1	1	10-5-T	1	0	1	0	0	0	0
Ppp6r2	protein phosphatase 6, regulatory subunit 2 [Source:MGI Symbol;Acc:MGI:1918724]	0.439879	1	1	7-2-A	1	0	1	0	0	0	0
Pprc1	peroxisome proliferative activated receptor, gamma, coactivator-related 1 [Source:MGI Symbol;Acc:MGI:2385096]	0.0673336	1	1	10-5-T	1	0	1	0	0	0	0
Ppt2	palmitoyl-protein thioesterase 2 [Source:MGI Symbol;Acc:MGI:1860075]	0.422523	1	1	7-4-A	1	0	1	0	0	0	0
Ppwd1	peptidylprolyl isomerase domain and WD repeat containing 1 [Source:MGI Symbol;Acc:MGI:2443069]	1	1	1	10-1-T	1	0	1	0	0	0	0
Prcc	papillary renal cell carcinoma (translocation-associated) [Source:MGI Symbol;Acc:MGI:2137738]	0.184122	1	1	10-1-T	1	0	0	1	0	0	0
Prdm16	PR domain containing 16 [Source:MGI Symbol;Acc:MGI:1917923]	1	1	1	10-5-T	1	0	1	0	0	0	0
Prdm2	PR domain containing 2, with ZNF domain [Source:MGI Symbol;Acc:MGI:107628]	1	1	1	7-2-T	1	0	1	0	0	0	0
Preb	prolactin regulatory element binding [Source:MGI Symbol;Acc:MGI:1355326]	0.326198	1	1	7-3-A	1	0	1	0	0	0	0
Prelp	proline arginine-rich end leucine-rich repeat [Source:MGI Symbol;Acc:MGI:2151110]	0.635808	1	1	7-2-T	1	0	1	0	0	0	0
Prex1	phosphatidylinositol-3,4,5-trisphosphate-dependent Rac exchange factor 1 [Source:MGI Symbol;Acc:MGI:3040696]	1	1	1	7-4-T	1	0	1	0	0	0	0
Prg3	proteoglycan 3 [Source:MGI Symbol;Acc:MGI:1858200]	0.60944	1	1	10-1-T	1	0	1	0	0	0	0
Prg4	proteoglycan 4 (megakaryocyte stimulating factor, articular superficial zone protein) [Source:MGI Symbol;Acc:MGI:1891344]	1	1	1	7-2-T	1	0	1	0	0	0	0
Prickle1	prickle homolog 1 (Drosophila) [Source:MGI Symbol;Acc:MGI:1916034]	1	1	1	7-5-T	1	0	1	0	0	0	0
Prickle2	prickle homolog 2 (Drosophila) [Source:MGI Symbol;Acc:MGI:1925144]	0.651353	1	1	7-5-T	2	0	2	0	0	0	0
Prim1	DNA primase, p49 subunit [Source:MGI Symbol;Acc:MGI:97757]	0.732289	1	1	10-1-T	2	1	1	0	0	0	0
Prkar1a	protein kinase, cAMP dependent regulatory, type I, alpha [Source:MGI Symbol;Acc:MGI:104878]	0.748541	1	1	10-1-T	1	0	1	0	0	0	0
Prkar2a	protein kinase, cAMP dependent regulatory, type II alpha [Source:MGI Symbol;Acc:MGI:108025]	0.467744	1	1	10-5-T	1	0	1	0	0	0	0
Prkci	protein kinase C, iota [Source:MGI Symbol;Acc:MGI:99260]	0.614432	1	1	10-5-T	1	0	1	0	0	0	0
Prkd2	protein kinase D2 [Source:MGI Symbol;Acc:MGI:2141917]	1	1	1	10-1-T	1	0	1	0	0	0	0
Prkd3	protein kinase D3 [Source:MGI Symbol;Acc:MGI:1922542]	1	1	1	7-2-T	1	0	1	0	0	0	0
Prl4a1	prolactin family 4, subfamily a, member 1 [Source:MGI Symbol;Acc:MGI:1206587]	0.30543	1	1	10-5-T	1	0	1	0	0	0	0
Proca1	protein interacting with cyclin A1 [Source:MGI Symbol;Acc:MGI:1918274]	0.360809	1	1	10-5-T	1	0	1	0	0	0	0
Procr	protein C receptor, endothelial [Source:MGI Symbol;Acc:MGI:104596]	0.0505881	1	1	10-1-T	1	0	1	0	0	0	0
Proser1	proline and serine rich 1 [Source:MGI Symbol;Acc:MGI:1919933]	1	1	1	7-5-T	1	0	1	0	0	0	0
Proser2	proline and serine rich 2 [Source:MGI Symbol;Acc:MGI:2442238]	0.775027	1	1	7-2-T	1	0	1	0	0	0	0
Prpf18	PRP18 pre-mRNA processing factor 18 homolog (yeast) [Source:MGI Symbol;Acc:MGI:1914479]	0.535441	1	1	7-4-T	1	0	1	0	0	0	0
Prpf3	PRP3 pre-mRNA processing factor 3 homolog (yeast) [Source:MGI Symbol;Acc:MGI:1918017]	0.665473	1	1	10-5-T	1	0	1	0	0	0	0
Prpf4	PRP4 pre-mRNA processing factor 4 homolog (yeast) [Source:MGI Symbol;Acc:MGI:1917302]	0.524625	1	1	10-3-T	1	0	1	0	0	0	0
Prpf6	PRP6 pre-mRNA splicing factor 6 homolog (yeast) [Source:MGI Symbol;Acc:MGI:1922946]	0.458747	1	2	7-4-T,10-3-T	2	0	2	0	0	0	0
Prpf8	pre-mRNA processing factor 8 [Source:MGI Symbol;Acc:MGI:2179381]	0.499617	1	2	7-4-T,7-2-A	5	3	2	0	0	0	0
Prps1l3	phosphoribosyl pyrophosphate synthetase 1-like 3 [Source:MGI Symbol;Acc:MGI:3779453]	0.712354	1	1	10-1-T	2	1	1	0	0	0	0
Prpsap1	phosphoribosyl pyrophosphate synthetase-associated protein 1 [Source:MGI Symbol;Acc:MGI:1915013]	0.492521	1	1	7-4-A	1	0	1	0	0	0	0
Prr13	proline rich 13 [Source:MGI Symbol;Acc:MGI:1913401]	0.562433	1	1	10-1-T	1	0	1	0	0	0	0
Prr3	proline-rich polypeptide 3 [Source:MGI Symbol;Acc:MGI:1922460]	0.388405	1	1	10-3-T	1	0	1	0	0	0	0
Prrc2a	proline-rich coiled-coil 2A [Source:MGI Symbol;Acc:MGI:1915467]	1	1	1	7-5-T	1	0	1	0	0	0	0
Prrc2c	proline-rich coiled-coil 2C [Source:MGI Symbol;Acc:MGI:1913754]	1	1	1	10-3-T	1	0	1	0	0	0	0
Prrt2	proline-rich transmembrane protein 2 [Source:MGI Symbol;Acc:MGI:1916267]	0.676777	1	1	7-4-T	1	0	1	0	0	0	0
Prrt3	proline-rich transmembrane protein 3 [Source:MGI Symbol;Acc:MGI:2444810]	1	1	1	10-1-T	1	0	1	0	0	0	0
Prss1	protease, serine, 1 (trypsin 1) [Source:MGI Symbol;Acc:MGI:98839]	0.671315	1	1	10-1-T	1	0	1	0	0	0	0
Prss54	protease, serine, 54 [Source:MGI Symbol;Acc:MGI:1918243]	0.129374	1	1	7-2-T	1	0	1	0	0	0	0
Psap	prosaposin [Source:MGI Symbol;Acc:MGI:97783]	1	1	1	10-1-T	2	1	1	0	0	0	0
Psg16	pregnancy specific glycoprotein 16 [Source:MGI Symbol;Acc:MGI:1347249]	0.195691	1	1	7-1-T	1	0	1	0	0	0	0
Psg22	pregnancy-specific glycoprotein 22 [Source:MGI Symbol;Acc:MGI:1891354]	0.817838	1	1	10-1-T	1	0	1	0	0	0	0
Psip1	PC4 and SFRS1 interacting protein 1 [Source:MGI Symbol;Acc:MGI:2142116]	0.718596	1	1	7-4-T	1	0	1	0	0	0	0
Psmb4	proteasome (prosome, macropain) subunit, beta type 4 [Source:MGI Symbol;Acc:MGI:1098257]	0.0475267	1	2	10-5-T,10-1-T	2	0	2	0	0	0	0
Psmb8	proteasome (prosome, macropain) subunit, beta type 8 (large multifunctional peptidase 7) [Source:MGI Symbol;Acc:MGI:1346527]	0.597701	1	1	7-2-T	1	0	1	0	0	0	0
Psmd12	proteasome (prosome, macropain) 26S subunit, non-ATPase, 12 [Source:MGI Symbol;Acc:MGI:1914247]	0.0719151	1	1	10-2-T	1	0	1	0	0	0	0
Psmd14	proteasome (prosome, macropain) 26S subunit, non-ATPase, 14 [Source:MGI Symbol;Acc:MGI:1913284]	0.609475	1	1	7-5-T	1	0	1	0	0	0	0
Psmd8	proteasome (prosome, macropain) 26S subunit, non-ATPase, 8 [Source:MGI Symbol;Acc:MGI:1888669]	0.698522	1	1	10-1-T	1	0	1	0	0	0	0
Psmd9	proteasome (prosome, macropain) 26S subunit, non-ATPase, 9 [Source:MGI Symbol;Acc:MGI:1914401]	0.471642	1	1	7-5-T	2	1	1	0	0	0	0
Psmg1	proteasome (prosome, macropain) assembly chaperone 1 [Source:MGI Symbol;Acc:MGI:1860263]	0.498793	1	1	7-4-T	2	1	1	0	0	0	0
Pstpip1	proline-serine-threonine phosphatase-interacting protein 1 [Source:MGI Symbol;Acc:MGI:1321396]	0.667774	1	1	7-5-T	1	0	1	0	0	0	0
Ptbp2	polypyrimidine tract binding protein 2 [Source:MGI Symbol;Acc:MGI:1860489]	0.376574	1	1	7-3-A	1	0	1	0	0	0	0
Ptchd3	patched domain containing 3 [Source:MGI Symbol;Acc:MGI:1921925]	1	1	1	10-1-T	1	0	1	0	0	0	0
Ptdss2	phosphatidylserine synthase 2 [Source:MGI Symbol;Acc:MGI:1351664]	0.688748	1	1	7-5-T	1	0	1	0	0	0	0
Ptgdr2	-	0.718393	1	1	10-1-T	1	0	1	0	0	0	0
Ptpn1	protein tyrosine phosphatase, non-receptor type 1 [Source:MGI Symbol;Acc:MGI:97805]	0.283457	1	2	7-5-T,7-4-T	2	0	2	0	0	0	0
Ptpn22	protein tyrosine phosphatase, non-receptor type 22 (lymphoid) [Source:MGI Symbol;Acc:MGI:107170]	0.830581	1	1	7-4-T	2	1	1	0	0	0	0
Ptpra	protein tyrosine phosphatase, receptor type, A [Source:MGI Symbol;Acc:MGI:97808]	0.708723	1	1	10-5-T	1	0	1	0	0	0	0
Ptprc	protein tyrosine phosphatase, receptor type, C [Source:MGI Symbol;Acc:MGI:97810]	0.398526	1	1	7-2-T	1	0	0	0	1	0	0
Ptpre	protein tyrosine phosphatase, receptor type, E [Source:MGI Symbol;Acc:MGI:97813]	1	1	1	10-1-T	1	0	1	0	0	0	0
Ptprf	protein tyrosine phosphatase, receptor type, F [Source:MGI Symbol;Acc:MGI:102695]	1	1	1	7-5-T	1	0	1	0	0	0	0
Ptprg	protein tyrosine phosphatase, receptor type, G [Source:MGI Symbol;Acc:MGI:97814]	0.107047	1	2	7-5-T,7-4-T	3	0	3	0	0	0	0
Ptprq	protein tyrosine phosphatase, receptor type, Q [Source:MGI Symbol;Acc:MGI:1096349]	0.148903	1	4	7-2-T,10-4-T,10-1-T,10-3-T	4	0	4	0	0	0	0
Ptprs	protein tyrosine phosphatase, receptor type, S [Source:MGI Symbol;Acc:MGI:97815]	1	1	2	7-5-T,7-2-T	3	1	2	0	0	0	0
Purb	purine rich element binding protein B [Source:MGI Symbol;Acc:MGI:1338779]	0.159934	1	1	10-1-T	1	0	1	0	0	0	0
Pus7l	pseudouridylate synthase 7 homolog (S. cerevisiae)-like [Source:MGI Symbol;Acc:MGI:1926145]	0.08273	1	1	7-5-T	1	0	1	0	0	0	0
Pwp2	PWP2 periodic tryptophan protein homolog (yeast) [Source:MGI Symbol;Acc:MGI:1341200]	0.679426	1	1	10-3-T	2	1	1	0	0	0	0
Pygl	liver glycogen phosphorylase [Source:MGI Symbol;Acc:MGI:97829]	0.0506668	1	1	10-5-T	1	0	1	0	0	0	0
Pygo2	pygopus 2 [Source:MGI Symbol;Acc:MGI:1916161]	1	1	1	10-1-T	1	0	1	0	0	0	0
Pyroxd1	pyridine nucleotide-disulphide oxidoreductase domain 1 [Source:MGI Symbol;Acc:MGI:2676395]	0.57362	1	1	10-5-T	1	0	1	0	0	0	0
Pzp	pregnancy zone protein [Source:MGI Symbol;Acc:MGI:87854]	1	1	1	7-5-T	1	0	1	0	0	0	0
Qars	glutaminyl-tRNA synthetase [Source:MGI Symbol;Acc:MGI:1915851]	1	1	1	7-2-T	1	0	1	0	0	0	0
Qser1	glutamine and serine rich 1 [Source:MGI Symbol;Acc:MGI:2138986]	1	1	1	10-3-T	2	1	1	0	0	0	0
Qsox2	quiescin Q6 sulfhydryl oxidase 2 [Source:MGI Symbol;Acc:MGI:2387194]	0.81468	1	1	7-5-T	1	0	1	0	0	0	0
Rab21	RAB21, member RAS oncogene family [Source:MGI Symbol;Acc:MGI:894308]	0.570394	1	1	10-1-T	1	0	1	0	0	0	0
Rab26	RAB26, member RAS oncogene family [Source:MGI Symbol;Acc:MGI:2443284]	0.391899	1	1	10-5-T	2	1	1	0	0	0	0
Rab27a	RAB27A, member RAS oncogene family [Source:MGI Symbol;Acc:MGI:1861441]	0.485855	1	1	7-2-T	1	0	1	0	0	0	0
Rab29	-	0.449244	1	1	7-5-T	1	0	1	0	0	0	0
Rab4a	RAB4A, member RAS oncogene family [Source:MGI Symbol;Acc:MGI:105069]	0.0855519	1	1	7-2-T	1	0	0	1	0	0	0
Rab9b	RAB9B, member RAS oncogene family [Source:MGI Symbol;Acc:MGI:2442454]	0.320527	1	1	7-4-A	1	0	1	0	0	0	0
Rabl2	RAB, member of RAS oncogene family-like 2 [Source:MGI Symbol;Acc:MGI:1915958]	0.482078	1	1	7-2-T	1	0	1	0	0	0	0
Racgap1	Rac GTPase-activating protein 1 [Source:MGI Symbol;Acc:MGI:1349423]	0.789387	1	1	7-5-T	1	0	1	0	0	0	0
Rad51ap2	RAD51 associated protein 2 [Source:MGI Symbol;Acc:MGI:3644580]	1	1	1	7-5-T	1	0	1	0	0	0	0
Rad52	RAD52 homolog (S. cerevisiae) [Source:MGI Symbol;Acc:MGI:101949]	0.555515	1	1	10-5-T	1	0	1	0	0	0	0
Rad54l2	RAD54 like 2 (S. cerevisiae) [Source:MGI Symbol;Acc:MGI:1933196]	1	1	2	7-5-T,7-4-T	2	0	2	0	0	0	0
Rad9b	RAD9 homolog B [Source:MGI Symbol;Acc:MGI:2385231]	0.769382	1	1	10-1-T	1	0	1	0	0	0	0
Rai1	retinoic acid induced 1 [Source:MGI Symbol;Acc:MGI:103291]	0.81636	1	3	10-5-T,7-5-T,10-1-T	4	1	3	0	0	0	0
Ralgds	ral guanine nucleotide dissociation stimulator [Source:MGI Symbol;Acc:MGI:107485]	1	1	1	7-4-T	1	0	1	0	0	0	0
Rap1gap	Rap1 GTPase-activating protein [Source:MGI Symbol;Acc:MGI:109338]	0.367613	1	1	7-2-T	1	0	0	0	1	0	0
Rapgef5	Rap guanine nucleotide exchange factor (GEF) 5 [Source:MGI Symbol;Acc:MGI:2444365]	0.683403	1	1	7-4-A	1	0	1	0	0	0	0
Rapgef6	Rap guanine nucleotide exchange factor (GEF) 6 [Source:MGI Symbol;Acc:MGI:2384761]	0.0447527	1	2	10-5-T,7-5-T	2	0	1	0	1	0	0
Rara	retinoic acid receptor, alpha [Source:MGI Symbol;Acc:MGI:97856]	0.591471	1	1	7-4-A	1	0	1	0	0	0	0
Rarres1	retinoic acid receptor responder (tazarotene induced) 1 [Source:MGI Symbol;Acc:MGI:1924461]	0.0966035	1	1	10-4-T	2	1	1	0	0	0	0
Rars	arginyl-tRNA synthetase [Source:MGI Symbol;Acc:MGI:1914297]	0.743171	1	1	7-4-T	1	0	1	0	0	0	0
Rasa4	RAS p21 protein activator 4 [Source:MGI Symbol;Acc:MGI:1858600]	0.620901	1	1	10-3-T	1	0	1	0	0	0	0
Rasal1	RAS protein activator like 1 (GAP1 like) [Source:MGI Symbol;Acc:MGI:1330842]	1	1	1	10-1-T	1	0	1	0	0	0	0
Rasal2	RAS protein activator like 2 [Source:MGI Symbol;Acc:MGI:2443881]	0.106727	1	1	7-4-T	2	1	1	0	0	0	0
Rasal3	RAS protein activator like 3 [Source:MGI Symbol;Acc:MGI:2444128]	1	1	1	10-1-T	1	0	1	0	0	0	0
Rasl11a	RAS-like, family 11, member A [Source:MGI Symbol;Acc:MGI:1916145]	0.600543	1	1	10-1-T	1	0	1	0	0	0	0
Rassf9	Ras association (RalGDS/AF-6) domain family (N-terminal) member 9 [Source:MGI Symbol;Acc:MGI:2384307]	0.77678	1	1	10-1-T	1	0	1	0	0	0	0
Rb1	retinoblastoma 1 [Source:MGI Symbol;Acc:MGI:97874]	1	1	1	10-1-T	1	0	1	0	0	0	0
Rb1cc1	RB1-inducible coiled-coil 1 [Source:MGI Symbol;Acc:MGI:1341850]	1	1	1	10-1-T	1	0	1	0	0	0	0
Rbbp5	retinoblastoma binding protein 5 [Source:MGI Symbol;Acc:MGI:1918367]	0.740494	1	1	7-4-T	1	0	1	0	0	0	0
Rbck1	RanBP-type and C3HC4-type zinc finger containing 1 [Source:MGI Symbol;Acc:MGI:1344372]	0.141151	1	1	7-2-T	1	0	1	0	0	0	0
Rbfox3	RNA binding protein, fox-1 homolog (C. elegans) 3 [Source:MGI Symbol;Acc:MGI:106368]	0.0607616	1	1	10-1-T	1	0	1	0	0	0	0
Rbks	ribokinase [Source:MGI Symbol;Acc:MGI:1918586]	0.476077	1	1	7-4-A	1	0	1	0	0	0	0
Rbl1	retinoblastoma-like 1 (p107) [Source:MGI Symbol;Acc:MGI:103300]	1	1	1	7-5-T	1	0	1	0	0	0	0
Rbl2	retinoblastoma-like 2 [Source:MGI Symbol;Acc:MGI:105085]	0.0532796	1	2	7-2-T,7-2-A	2	0	2	0	0	0	0
Rbm15b	RNA binding motif protein 15B [Source:MGI Symbol;Acc:MGI:1923598]	1	1	1	7-5-T	1	0	1	0	0	0	0
Rbm19	RNA binding motif protein 19 [Source:MGI Symbol;Acc:MGI:1921361]	1	1	1	10-1-T	1	0	1	0	0	0	0
Rbm44	RNA binding motif protein 44 [Source:MGI Symbol;Acc:MGI:2685663]	1	1	1	7-2-T	1	0	1	0	0	0	0
Rbp3	retinol binding protein 3, interstitial [Source:MGI Symbol;Acc:MGI:97878]	1	1	1	7-2-T	1	0	1	0	0	0	0
Rbpms2	RNA binding protein with multiple splicing 2 [Source:MGI Symbol;Acc:MGI:1919223]	0.134785	1	2	7-2-T,7-4-T	2	0	2	0	0	0	0
Rc3h2	ring finger and CCCH-type zinc finger domains 2 [Source:MGI Symbol;Acc:MGI:2442789]	1	1	1	7-4-T	1	0	1	0	0	0	0
Rcc2	regulator of chromosome condensation 2 [Source:MGI Symbol;Acc:MGI:1919784]	0.781915	1	1	7-2-T	2	1	1	0	0	0	0
Rdh19	retinol dehydrogenase 19 [Source:MGI Symbol;Acc:MGI:2678390]	0.427999	1	1	10-5-T	1	0	1	0	0	0	0
Recql4	RecQ protein-like 4 [Source:MGI Symbol;Acc:MGI:1931028]	0.0728779	1	1	10-3-T	1	0	1	0	0	0	0
Reg3g	regenerating islet-derived 3 gamma [Source:MGI Symbol;Acc:MGI:109406]	0.256627	1	1	10-3-T	1	0	1	0	0	0	0
Retsat	retinol saturase (all trans retinol 13,14 reductase) [Source:MGI Symbol;Acc:MGI:1914692]	0.825254	1	1	7-2-T	1	0	1	0	0	0	0
Rev3l	REV3-like, catalytic subunit of DNA polymerase zeta RAD54 like (S. cerevisiae) [Source:MGI Symbol;Acc:MGI:1337131]	1	1	1	7-4-T	1	0	1	0	0	0	0
Rexo1	REX1, RNA exonuclease 1 homolog (S. cerevisiae) [Source:MGI Symbol;Acc:MGI:1914182]	1	1	1	7-4-T	1	0	1	0	0	0	0
Rftn2	raftlin family member 2 [Source:MGI Symbol;Acc:MGI:1921263]	0.77919	1	1	7-2-T	1	0	1	0	0	0	0
Rfwd3	ring finger and WD repeat domain 3 [Source:MGI Symbol;Acc:MGI:2384584]	0.733913	1	1	10-5-T	2	1	1	0	0	0	0
Rfx1	regulatory factor X, 1 (influences HLA class II expression) [Source:MGI Symbol;Acc:MGI:105982]	1	1	1	7-5-T	1	0	1	0	0	0	0
Rfx6	regulatory factor X, 6 [Source:MGI Symbol;Acc:MGI:2445208]	1	1	1	10-1-T	1	0	1	0	0	0	0
Rfx7	regulatory factor X, 7 [Source:MGI Symbol;Acc:MGI:2442675]	1	1	1	7-2-T	1	0	1	0	0	0	0
Rfx8	regulatory factor X 8 [Source:MGI Symbol;Acc:MGI:3588206]	1	1	1	10-1-T	2	1	1	0	0	0	0
Rgs14	regulator of G-protein signaling 14 [Source:MGI Symbol;Acc:MGI:1859709]	1	1	1	10-1-T	2	1	1	0	0	0	0
Rgs3	regulator of G-protein signaling 3 [Source:MGI Symbol;Acc:MGI:1354734]	1	1	1	7-4-A	1	0	1	0	0	0	0
Rhobtb3	Rho-related BTB domain containing 3 [Source:MGI Symbol;Acc:MGI:1920546]	0.770231	1	1	7-5-T	1	0	1	0	0	0	0
Ric1	-	0.660671	1	1	7-3-A	1	0	1	0	0	0	0
Ric8b	resistance to inhibitors of cholinesterase 8 homolog B (C. elegans) [Source:MGI Symbol;Acc:MGI:2682307]	0.592243	1	1	7-4-A	1	0	1	0	0	0	0
Rif1	Rap1 interacting factor 1 homolog (yeast) [Source:MGI Symbol;Acc:MGI:1098622]	0.58244	1	2	7-4-T,7-2-A	2	0	2	0	0	0	0
Rin2	Ras and Rab interactor 2 [Source:MGI Symbol;Acc:MGI:1921280]	1	1	1	7-2-T	1	0	1	0	0	0	0
Rin3	Ras and Rab interactor 3 [Source:MGI Symbol;Acc:MGI:2385708]	1	1	1	7-4-T	2	1	1	0	0	0	0
Rinl	Ras and Rab interactor-like [Source:MGI Symbol;Acc:MGI:2444024]	1	1	1	10-1-T	1	0	1	0	0	0	0
Ripk1	receptor (TNFRSF)-interacting serine-threonine kinase 1 [Source:MGI Symbol;Acc:MGI:108212]	1	1	1	10-1-T	1	0	1	0	0	0	0
Rit1	Ras-like without CAAX 1 [Source:MGI Symbol;Acc:MGI:108053]	0.320257	1	1	10-5-T	1	0	1	0	0	0	0
Rnase11	ribonuclease, RNase A family, 11 (non-active) [Source:MGI Symbol;Acc:MGI:3528583]	0.431618	1	1	7-4-T	1	0	1	0	0	0	0
Rnf103	ring finger protein 103 [Source:MGI Symbol;Acc:MGI:109483]	0.40661	1	1	7-3-A	1	0	1	0	0	0	0
Rnf123	ring finger protein 123 [Source:MGI Symbol;Acc:MGI:2148796]	1	1	1	10-1-T	1	0	1	0	0	0	0
Rnf126	ring finger protein 126 [Source:MGI Symbol;Acc:MGI:1917544]	0.721945	1	1	10-1-T	1	0	1	0	0	0	0
Rnf180	ring finger protein 180 [Source:MGI Symbol;Acc:MGI:1919066]	0.805904	1	1	7-2-T	1	0	1	0	0	0	0
Rnf185	ring finger protein 185 [Source:MGI Symbol;Acc:MGI:1922078]	0.570894	1	1	7-5-T	1	0	1	0	0	0	0
Rnf214	ring finger protein 214 [Source:MGI Symbol;Acc:MGI:2444451]	0.186252	1	1	7-4-T	1	0	0	0	1	0	0
Rnf220	ring finger protein 220 [Source:MGI Symbol;Acc:MGI:1913993]	0.817259	1	1	7-2-T	1	0	1	0	0	0	0
Rnf224	-	0.0856421	1	1	7-4-T	2	0	2	0	0	0	0
Rnf43	ring finger protein 43 [Source:MGI Symbol;Acc:MGI:2442609]	0.101554	1	2	7-2-T,10-3-T	2	0	2	0	0	0	0
Robo1	roundabout homolog 1 (Drosophila) [Source:MGI Symbol;Acc:MGI:1274781]	1	1	1	7-4-T	1	0	1	0	0	0	0
Robo2	roundabout homolog 2 (Drosophila) [Source:MGI Symbol;Acc:MGI:1890110]	1	1	1	10-5-T	1	0	1	0	0	0	0
Robo4	roundabout homolog 4 (Drosophila) [Source:MGI Symbol;Acc:MGI:1921394]	1	1	1	7-2-T	1	0	1	0	0	0	0
Rock1	Rho-associated coiled-coil containing protein kinase 1 [Source:MGI Symbol;Acc:MGI:107927]	0.472005	1	1	10-1-T	1	0	0	0	1	0	0
Ros1	Ros1 proto-oncogene [Source:MGI Symbol;Acc:MGI:97999]	1	1	1	10-1-T	1	0	1	0	0	0	0
Rp1l1	retinitis pigmentosa 1 homolog (human)-like 1 [Source:MGI Symbol;Acc:MGI:2384303]	1	1	1	7-2-T	1	0	1	0	0	0	0
Rpe65	retinal pigment epithelium 65 [Source:MGI Symbol;Acc:MGI:98001]	0.761293	1	1	7-5-T	1	0	1	0	0	0	0
Rpl4	ribosomal protein L4 [Source:MGI Symbol;Acc:MGI:1915141]	0.688748	1	1	7-5-T	1	0	1	0	0	0	0
Rpl5	ribosomal protein L5 [Source:MGI Symbol;Acc:MGI:102854]	0.675576	1	1	10-1-T	1	0	1	0	0	0	0
Rps2	ribosomal protein S2 [Source:MGI Symbol;Acc:MGI:105110]	0.385397	1	1	10-3-T	1	0	1	0	0	0	0
Rps6ka2	ribosomal protein S6 kinase, polypeptide 2 [Source:MGI Symbol;Acc:MGI:1342290]	0.241836	1	2	7-5-T,7-3-A	2	0	2	0	0	0	0
Rps6ka3	ribosomal protein S6 kinase polypeptide 3 [Source:MGI Symbol;Acc:MGI:104557]	1	1	1	7-2-T	1	0	1	0	0	0	0
Rps6ka6	ribosomal protein S6 kinase polypeptide 6 [Source:MGI Symbol;Acc:MGI:1914321]	0.377503	1	1	7-2-A	1	0	1	0	0	0	0
Rps6kb1	ribosomal protein S6 kinase, polypeptide 1 [Source:MGI Symbol;Acc:MGI:1270849]	0.434772	1	1	7-3-A	1	0	1	0	0	0	0
Rps6kc1	ribosomal protein S6 kinase polypeptide 1 [Source:MGI Symbol;Acc:MGI:2443419]	0.825388	1	1	7-4-A	3	2	1	0	0	0	0
Rptor	regulatory associated protein of MTOR, complex 1 [Source:MGI Symbol;Acc:MGI:1921620]	0.419508	1	2	7-5-T,10-1-T	3	1	1	0	1	0	0
Rpusd2	RNA pseudouridylate synthase domain containing 2 [Source:MGI Symbol;Acc:MGI:1918066]	0.737784	1	1	7-4-T	1	0	1	0	0	0	0
Rpusd4	RNA pseudouridylate synthase domain containing 4 [Source:MGI Symbol;Acc:MGI:1919239]	0.674085	1	1	7-2-T	2	1	1	0	0	0	0
Rrad	Ras-related associated with diabetes [Source:MGI Symbol;Acc:MGI:1930943]	0.561418	1	1	7-4-T	1	0	1	0	0	0	0
Rrbp1	ribosome binding protein 1 [Source:MGI Symbol;Acc:MGI:1932395]	0.222337	1	1	7-2-A	1	0	1	0	0	0	0
Rreb1	ras responsive element binding protein 1 [Source:MGI Symbol;Acc:MGI:2443664]	0.177222	1	3	7-3-A,7-2-T,10-1-T	6	2	3	1	0	0	0
Rrm1	ribonucleotide reductase M1 [Source:MGI Symbol;Acc:MGI:98180]	0.0768948	1	2	7-5-T,7-2-A	3	0	3	0	0	0	0
Rrp8	ribosomal RNA processing 8, methyltransferase, homolog (yeast) [Source:MGI Symbol;Acc:MGI:1914251]	0.0545832	1	1	7-5-T	1	0	1	0	0	0	0
Rs1	retinoschisis (X-linked, juvenile) 1 (human) [Source:MGI Symbol;Acc:MGI:1336189]	0.067595	1	1	10-5-T	1	0	0	0	1	0	0
Rslcan18	regulator of sex-limitation candidate 18 [Source:MGI Symbol;Acc:MGI:5433745]	0.739831	1	1	7-2-T	1	0	1	0	0	0	0
Rsph1	radial spoke head 1 homolog (Chlamydomonas) [Source:MGI Symbol;Acc:MGI:1194909]	0.42842	1	1	7-4-A	1	0	1	0	0	0	0
Rsph4a	radial spoke head 4 homolog A (Chlamydomonas) [Source:MGI Symbol;Acc:MGI:3027894]	1	1	1	10-1-T	1	0	1	0	0	0	0
Rspo4	R-spondin family, member 4 [Source:MGI Symbol;Acc:MGI:1924467]	0.60413	1	1	10-1-T	2	1	1	0	0	0	0
Rtcb	RNA 2',3'-cyclic phosphate and 5'-OH ligase [Source:MGI Symbol;Acc:MGI:106379]	1	1	1	10-1-T	3	2	1	0	0	0	0
Rtkn2	rhotekin 2 [Source:MGI Symbol;Acc:MGI:2158417]	0.159226	1	1	7-2-A	1	0	1	0	0	0	0
Rtn2	reticulon 2 (Z-band associated protein) [Source:MGI Symbol;Acc:MGI:107612]	1	1	1	10-1-T	1	0	1	0	0	0	0
Rtn4	reticulon 4 [Source:MGI Symbol;Acc:MGI:1915835]	1	1	1	10-1-T	1	0	1	0	0	0	0
Ruvbl1	RuvB-like protein 1 [Source:MGI Symbol;Acc:MGI:1928760]	0.657841	1	1	7-4-T	1	0	1	0	0	0	0
Rxfp2	relaxin/insulin-like family peptide receptor 2 [Source:MGI Symbol;Acc:MGI:2153463]	0.580431	1	1	10-3-T	1	0	1	0	0	0	0
Rxfp4	relaxin family peptide receptor 4 [Source:MGI Symbol;Acc:MGI:2182926]	0.537355	1	1	10-5-T	1	0	1	0	0	0	0
Rxrg	retinoid X receptor gamma [Source:MGI Symbol;Acc:MGI:98216]	0.759705	1	1	7-2-T	1	0	1	0	0	0	0
Ryr1	ryanodine receptor 1, skeletal muscle [Source:MGI Symbol;Acc:MGI:99659]	1	1	2	7-4-T,10-1-T	6	3	3	0	0	0	0
Ryr2	ryanodine receptor 2, cardiac [Source:MGI Symbol;Acc:MGI:99685]	0.780373	1	2	7-2-T,10-1-T	4	1	2	1	0	0	0
Ryr3	ryanodine receptor 3 [Source:MGI Symbol;Acc:MGI:99684]	1	1	1	10-5-T	3	2	1	0	0	0	0
S100pbp	S100P binding protein [Source:MGI Symbol;Acc:MGI:1921898]	0.518839	1	1	7-4-A	1	0	1	0	0	0	0
S1pr5	sphingosine-1-phosphate receptor 5 [Source:MGI Symbol;Acc:MGI:2150641]	0.116788	1	1	7-2-T	1	0	1	0	0	0	0
Saal1	serum amyloid A-like 1 [Source:MGI Symbol;Acc:MGI:1926185]	0.721188	1	1	7-5-T	1	0	1	0	0	0	0
Sall1	sal-like 1 (Drosophila) [Source:MGI Symbol;Acc:MGI:1889585]	0.519907	1	1	7-2-A	1	0	1	0	0	0	0
Samd4b	sterile alpha motif domain containing 4B [Source:MGI Symbol;Acc:MGI:2448542]	1	1	1	10-1-T	1	0	1	0	0	0	0
Samd9l	sterile alpha motif domain containing 9-like [Source:MGI Symbol;Acc:MGI:1343184]	1	1	1	7-4-A	1	0	1	0	0	0	0
Samm50	sorting and assembly machinery component 50 homolog (S. cerevisiae) [Source:MGI Symbol;Acc:MGI:1915903]	0.0432877	1	1	7-1-T	1	0	1	0	0	0	0
Sap130	Sin3A associated protein [Source:MGI Symbol;Acc:MGI:1919782]	1	1	1	7-5-T	1	0	1	0	0	0	0
Satb2	special AT-rich sequence binding protein 2 [Source:MGI Symbol;Acc:MGI:2679336]	1	1	1	7-2-T	1	0	1	0	0	0	0
Sbpl	spermine binding protein-like [Source:MGI Symbol;Acc:MGI:3694550]	0.208449	1	1	7-3-A	1	0	1	0	0	0	0
Sbsn	suprabasin [Source:MGI Symbol;Acc:MGI:2446326]	1	1	1	10-1-T	1	0	1	0	0	0	0
Scaf1	SR-related CTD-associated factor 1 [Source:MGI Symbol;Acc:MGI:2141980]	1	1	1	7-4-A	1	0	1	0	0	0	0
Scaper	S phase cyclin A-associated protein in the ER [Source:MGI Symbol;Acc:MGI:1925976]	1	1	1	10-1-T	1	0	1	0	0	0	0
Scara5	scavenger receptor class A, member 5 (putative) [Source:MGI Symbol;Acc:MGI:1918395]	0.747482	1	1	7-5-T	1	0	1	0	0	0	0
Scarb1	scavenger receptor class B, member 1 [Source:MGI Symbol;Acc:MGI:893578]	0.613006	1	1	10-5-T	2	1	1	0	0	0	0
Scd4	stearoyl-coenzyme A desaturase 4 [Source:MGI Symbol;Acc:MGI:2670997]	0.619282	1	1	7-2-T	1	0	1	0	0	0	0
Scly	selenocysteine lyase [Source:MGI Symbol;Acc:MGI:1355310]	0.541724	1	1	7-4-A	1	0	1	0	0	0	0
Scn5a	sodium channel, voltage-gated, type V, alpha [Source:MGI Symbol;Acc:MGI:98251]	1	1	1	7-5-T	2	1	1	0	0	0	0
Scn7a	sodium channel, voltage-gated, type VII, alpha [Source:MGI Symbol;Acc:MGI:102965]	0.0879455	1	1	10-1-T	3	2	1	0	0	0	0
Scn8a	sodium channel, voltage-gated, type VIII, alpha [Source:MGI Symbol;Acc:MGI:103169]	1	1	1	7-5-T	2	1	1	0	0	0	0
Scn9a	sodium channel, voltage-gated, type IX, alpha [Source:MGI Symbol;Acc:MGI:107636]	0.352754	1	2	10-5-T,7-5-T	3	0	2	0	1	0	0
Scrib	scribbled homolog (Drosophila) [Source:MGI Symbol;Acc:MGI:2145950]	1	1	1	10-3-T	1	0	1	0	0	0	0
Scrn3	secernin 3 [Source:MGI Symbol;Acc:MGI:1921866]	0.721628	1	1	7-2-T	1	0	1	0	0	0	0
Sctr	secretin receptor [Source:MGI Symbol;Acc:MGI:2441720]	0.714302	1	1	7-2-T	1	0	1	0	0	0	0
Scube3	signal peptide, CUB domain, EGF-like 3 [Source:MGI Symbol;Acc:MGI:3045253]	0.515525	1	3	7-5-T,7-2-T,10-1-T	4	1	3	0	0	0	0
Scyl1	SCY1-like 1 (S. cerevisiae) [Source:MGI Symbol;Acc:MGI:1931787]	1	1	1	7-2-T	2	1	1	0	0	0	0
Sdcbp2	syndecan binding protein (syntenin) 2 [Source:MGI Symbol;Acc:MGI:2385156]	0.587389	1	1	7-5-T	1	0	1	0	0	0	0
Sde2	SDE2 telomere maintenance homolog (S. pombe) [Source:MGI Symbol;Acc:MGI:2384788]	0.549166	1	1	10-1-T	2	0	2	0	0	0	0
Sdf4	stromal cell derived factor 4 [Source:MGI Symbol;Acc:MGI:108079]	0.489318	1	1	10-5-T	1	0	1	0	0	0	0
Sdk1	sidekick homolog 1 (chicken) [Source:MGI Symbol;Acc:MGI:2444413]	1	1	1	10-1-T	1	0	1	0	0	0	0
Sdk2	sidekick homolog 2 (chicken) [Source:MGI Symbol;Acc:MGI:2443847]	0.661116	1	2	7-3-A,7-4-T	2	0	2	0	0	0	0
Sec23ip	Sec23 interacting protein [Source:MGI Symbol;Acc:MGI:2450915]	0.329896	1	2	10-5-T,10-1-T	2	0	1	0	1	0	0
Sec31b	Sec31 homolog B (S. cerevisiae) [Source:MGI Symbol;Acc:MGI:2685187]	1	1	1	7-4-T	1	0	1	0	0	0	0
Secisbp2l	SECIS binding protein 2-like [Source:MGI Symbol;Acc:MGI:1917604]	0.624574	1	2	10-5-T,7-5-T	2	0	2	0	0	0	0
Sel1l	sel-1 suppressor of lin-12-like (C. elegans) [Source:MGI Symbol;Acc:MGI:1329016]	0.0939938	1	1	7-3-A	2	1	0	1	0	0	0
Selenbp2	selenium binding protein 2 [Source:MGI Symbol;Acc:MGI:104859]	0.26636	1	1	10-1-T	1	0	0	0	1	0	0
Sema3a	sema domain, immunoglobulin domain (Ig), short basic domain, secreted, (semaphorin) 3A [Source:MGI Symbol;Acc:MGI:107558]	0.816547	1	1	7-4-T	2	1	1	0	0	0	0
Sema4d	sema domain, immunoglobulin domain (Ig), transmembrane domain (TM) and short cytoplasmic domain, (semaphorin) 4D [Source:MGI Symbol;Acc:MGI:109244]	0.726445	1	1	10-5-T	1	0	1	0	0	0	0
Sema5a	sema domain, seven thrombospondin repeats (type 1 and type 1-like), transmembrane domain (TM) and short cytoplasmic domain, (semaphorin) 5A [Source:MGI Symbol;Acc:MGI:107556]	1	1	1	7-5-T	1	0	1	0	0	0	0
Sema5b	sema domain, seven thrombospondin repeats (type 1 and type 1-like), transmembrane domain (TM) and short cytoplasmic domain, (semaphorin) 5B [Source:MGI Symbol;Acc:MGI:107555]	0.746568	1	1	10-3-T	2	1	1	0	0	0	0
Senp5	SUMO/sentrin specific peptidase 5 [Source:MGI Symbol;Acc:MGI:2443596]	0.136584	1	1	10-1-T	1	0	1	0	0	0	0
Senp6	SUMO/sentrin specific peptidase 6 [Source:MGI Symbol;Acc:MGI:1922075]	1	1	1	7-5-T	2	1	1	0	0	0	0
Senp7	SUMO1/sentrin specific peptidase 7 [Source:MGI Symbol;Acc:MGI:1913565]	0.804208	1	1	7-4-A	1	0	1	0	0	0	0
2016-09-07	septin 7 [Source:MGI Symbol;Acc:MGI:1335094]	0.209773	1	2	7-2-T,7-4-A	2	0	2	0	0	0	0
2016-09-09	septin 9 [Source:MGI Symbol;Acc:MGI:1858222]	0.776837	1	1	7-5-T	2	1	1	0	0	0	0
Serhl	serine hydrolase-like [Source:MGI Symbol;Acc:MGI:1890404]	0.0656661	1	1	7-3-A	1	0	0	0	1	0	0
Serinc2	serine incorporator 2 [Source:MGI Symbol;Acc:MGI:1919132]	0.444688	1	1	10-3-T	1	0	1	0	0	0	0
Serpina3c	serine (or cysteine) peptidase inhibitor, clade A, member 3C [Source:MGI Symbol;Acc:MGI:102848]	0.777684	1	1	10-1-T	1	0	1	0	0	0	0
Serpinb9d	serine (or cysteine) peptidase inhibitor, clade B, member 9d [Source:MGI Symbol;Acc:MGI:894667]	0.664138	1	1	7-2-T	1	0	1	0	0	0	0
Serpinf2	serine (or cysteine) peptidase inhibitor, clade F, member 2 [Source:MGI Symbol;Acc:MGI:107173]	0.10504	1	2	10-5-T,7-3-A	2	0	2	0	0	0	0
Setbp1	SET binding protein 1 [Source:MGI Symbol;Acc:MGI:1933199]	0.0749005	1	1	10-1-T	2	1	1	0	0	0	0
Setd2	SET domain containing 2 [Source:MGI Symbol;Acc:MGI:1918177]	1	1	1	7-2-T	1	0	1	0	0	0	0
Setd4	SET domain containing 4 [Source:MGI Symbol;Acc:MGI:2136890]	0.0561283	1	1	7-5-T	1	0	1	0	0	0	0
Setd5	SET domain containing 5 [Source:MGI Symbol;Acc:MGI:1920145]	0.780691	1	2	10-5-T,7-5-T	2	0	2	0	0	0	0
Setx	senataxin [Source:MGI Symbol;Acc:MGI:2443480]	1	1	1	7-4-T	1	0	1	0	0	0	0
Sez6l	seizure related 6 homolog like [Source:MGI Symbol;Acc:MGI:1935121]	1	1	1	7-2-T	1	0	1	0	0	0	0
Sf3a3	splicing factor 3a, subunit 3 [Source:MGI Symbol;Acc:MGI:1922312]	0.316124	1	1	7-3-A	1	0	1	0	0	0	0
Sfi1	Sfi1 homolog, spindle assembly associated (yeast) [Source:MGI Symbol;Acc:MGI:1926137]	0.120278	1	1	10-3-T	1	0	0	0	0	1	0
Sfmbt2	Scm-like with four mbt domains 2 [Source:MGI Symbol;Acc:MGI:2447794]	1	1	1	7-4-T	1	0	1	0	0	0	0
Sfxn1	sideroflexin 1 [Source:MGI Symbol;Acc:MGI:2137677]	0.253092	1	1	7-3-A	1	0	1	0	0	0	0
Sfxn2	sideroflexin 2 [Source:MGI Symbol;Acc:MGI:2137678]	0.638274	1	1	7-2-T	1	0	1	0	0	0	0
Sfxn4	sideroflexin 4 [Source:MGI Symbol;Acc:MGI:2137680]	0.540784	1	1	7-4-T	1	0	1	0	0	0	0
Sgip1	SH3-domain GRB2-like (endophilin) interacting protein 1 [Source:MGI Symbol;Acc:MGI:1920344]	0.262371	1	1	10-1-T	1	0	0	1	0	0	0
Sgk3	serum/glucocorticoid regulated kinase 3 [Source:MGI Symbol;Acc:MGI:2182368]	0.685359	1	1	7-4-T	1	0	1	0	0	0	0
Sgol1	shugoshin-like 1 (S. pombe) [Source:MGI Symbol;Acc:MGI:1919665]	0.741386	1	1	7-5-T	1	0	1	0	0	0	0
Sh2b1	SH2B adaptor protein 1 [Source:MGI Symbol;Acc:MGI:1201407]	1	1	1	7-4-T	1	0	1	0	0	0	0
Sh3rf2	SH3 domain containing ring finger 2 [Source:MGI Symbol;Acc:MGI:2444628]	1	1	1	7-2-T	1	0	1	0	0	0	0
Sh3rf3	SH3 domain containing ring finger 3 [Source:MGI Symbol;Acc:MGI:2444637]	1	1	1	10-1-T	1	0	1	0	0	0	0
Shank2	SH3/ankyrin domain gene 2 [Source:MGI Symbol;Acc:MGI:2671987]	1	1	1	10-1-T	1	0	1	0	0	0	0
Shc3	src homology 2 domain-containing transforming protein C3 [Source:MGI Symbol;Acc:MGI:106179]	1	1	1	10-1-T	1	0	1	0	0	0	0
Shisa4	shisa homolog 4 (Xenopus laevis) [Source:MGI Symbol;Acc:MGI:1924802]	0.52693	1	1	7-2-T	1	0	1	0	0	0	0
Shroom4	shroom family member 4 [Source:MGI Symbol;Acc:MGI:2685570]	1	1	1	10-5-T	1	0	1	0	0	0	0
Sil1	endoplasmic reticulum chaperone SIL1 homolog (S. cerevisiae) [Source:MGI Symbol;Acc:MGI:1932040]	0.228744	1	1	7-2-A	2	1	1	0	0	0	0
Sipa1l1	signal-induced proliferation-associated 1 like 1 [Source:MGI Symbol;Acc:MGI:2443679]	0.805845	1	2	10-1-T,10-3-T	2	0	2	0	0	0	0
Sirt6	sirtuin 6 [Source:MGI Symbol;Acc:MGI:1354161]	0.275039	1	1	7-3-A	1	0	1	0	0	0	0
Six4	sine oculis-related homeobox 4 [Source:MGI Symbol;Acc:MGI:106034]	1	1	1	10-1-T	1	0	1	0	0	0	0
Skint5	selection and upkeep of intraepithelial T cells 5 [Source:MGI Symbol;Acc:MGI:3650151]	1	1	1	7-4-T	1	0	1	0	0	0	0
Skint6	selection and upkeep of intraepithelial T cells 6 [Source:MGI Symbol;Acc:MGI:3649262]	1	1	1	10-1-T	1	0	1	0	0	0	0
Skint9	selection and upkeep of intraepithelial T cells 9 [Source:MGI Symbol;Acc:MGI:3045341]	0.672743	1	1	10-1-T	1	0	1	0	0	0	0
[truncated: 508 more rows]
