# Supplementary material for: Genomic variants in mouse model induced by azoxymethane and dextran sodium sulfate improperly mimic human colorectal cancer
Source: Sci Rep. 2017 Feb 7;7:25. doi: 10.1038/s41598-017-00057-3 (PMC5453956; doi:10.1038/s41598-017-00057-3)
Supplement: Supplementary file 4 — Supplementary Table S5 [file 41598_2017_57_MOESM4_ESM.xls]

## Sheet: Sheet1
Pathway	P-value	Q-value	Number of Mutant Genes Involved	List of Mutant Genes Involved	Number of Samples with Disturbed Pathways	List of Samples with Disturbed Pathways
mmu04512:ECM-receptor interaction	1.58445e-06	0.000418294	21	Agrn,Col11a2,Col1a1,Col27a1,Col2a1,Col4a1,Col4a5,Col5a1,Col5a2,Col6a3,Col6a5,Col6a6,Fn1,Hspg2,Itga1,Itga10,Itga4,Itgb1,Lama2,Lama3,Lama5	9	7-2-T,7-4-T,10-2-T,10-1-T,10-4-T,10-5-T,10-3-T,7-2-A,7-5-T
mmu04510:Focal adhesion	7.0337e-06	0.000928448	33	Actn4,Arhgap35,Bcar1,Col11a2,Col1a1,Col27a1,Col2a1,Col4a1,Col4a5,Col5a1,Col5a2,Col6a3,Col6a5,Col6a6,Dock1,Egf,Flna,Flnc,Fn1,Itga1,Itga10,Itga4,Itgb1,Lama2,Lama3,Lama5,Pak6,Parvb,Pik3cd,Ppp1r12a,Rock1,Shc3,Tln2	10	10-1-T,7-5-T,10-3-T,7-2-T,7-4-T,10-2-T,10-4-T,10-5-T,7-2-A,7-3-A
mmu04974:Protein digestion and absorption	1.92243e-05	0.00169174	19	Ace2,Col11a2,Col12a1,Col15a1,Col1a1,Col27a1,Col2a1,Col4a1,Col4a5,Col5a1,Col5a2,Col6a3,Col6a5,Col6a6,Col7a1,Mep1a,Slc3a1,Slc8a3,Try10	9	7-2-A,7-2-T,7-4-T,7-5-T,10-2-T,10-1-T,10-4-T,10-5-T,10-3-T
mmu00270:Cysteine and methionine metabolism	0.000167828	0.00738443	11	Ahcy,Bhmt,Cbs,Dnmt1,Got1,Il4i1,Lao1,Ldha,Mri1,Mtr,Nup62-il4i1	7	7-3-T,10-3-T,7-5-T,10-1-T,7-2-A,10-5-T,7-4-A
mmu04611:Platelet activation	0.000120686	0.00796531	22	Adcy4,Adcy5,Adcy9,Arhgap35,Arhgef12,Col11a2,Col1a1,Col27a1,Col2a1,Col5a1,Col5a2,Fga,Gnas,Itgb1,Itpr1,Itpr3,Pik3cd,Pla2g4f,Ppp1r12a,Prkci,Rock1,Tln2	10	7-4-T,7-2-A,7-4-A,7-5-T,7-2-T,10-2-T,10-1-T,7-1-T,10-5-T,7-3-A
mmu04114:Oocyte meiosis	0.000161884	0.00854748	20	Adcy4,Adcy5,Adcy9,Anapc5,Btrc,Cpeb3,Cul1,Espl1,Itpr1,Itpr3,Mos,Ppp2r1b,Ppp2r5c,Ppp3cc,Rps6ka2,Rps6ka3,Rps6ka6,Sgol1,Smc1b,Smc3	8	7-4-T,7-2-A,7-4-A,10-5-T,10-3-T,7-2-T,7-5-T,7-3-A
mmu05414:Dilated cardiomyopathy	0.000471889	0.0177969	16	Adcy4,Adcy5,Adcy9,Cacna1f,Cacna2d4,Dmd,Gnas,Itga1,Itga10,Itga4,Itgb1,Lama2,Myh6,Myh7,Ryr2,Ttn	10	7-4-T,7-2-A,7-4-A,10-1-T,7-1-T,7-5-T,10-5-T,7-2-T,10-3-T,10-4-T
mmu04360:Axon guidance	0.00128811	0.0425078	19	Arhgef12,Dcc,Epha3,Epha5,Ephb4,Ephb6,Itgb1,Ntng1,Pak6,Plxna2,Plxna3,Plxnb2,Ppp3cc,Rgs3,Robo1,Rock1,Sema4d,Sema5a,Unc5d	7	7-4-T,7-5-T,7-2-T,10-1-T,10-5-T,10-3-T,7-4-A
mmu04976:Bile secretion	0.00149935	0.0439809	13	Abcb1a,Abcb1b,Adcy4,Adcy5,Adcy9,Cftr,Gnas,Scarb1,Sctr,Slc27a5,Slc4a2,Slc9a1,Slco1b2	9	10-1-T,7-4-T,7-2-A,7-4-A,10-3-T,7-1-T,10-5-T,7-2-T,7-5-T
mmu04972:Pancreatic secretion	0.00185889	0.0490748	16	Adcy4,Adcy5,Adcy9,Atp2a1,Cftr,Clca1,Clca3,Gnas,Itpr1,Itpr3,Kcnma1,Ryr2,Sctr,Slc4a2,Slc9a1,Try10	8	7-4-T,7-2-A,7-4-A,10-1-T,10-3-T,7-1-T,7-5-T,7-2-T
mmu04970:Salivary secretion	0.00253488	0.0608371	13	Adcy4,Adcy5,Adcy9,Gnas,Itpr1,Itpr3,Kcnma1,Lpo,Muc5b,Ryr3,Slc4a2,Slc9a1,Vamp2	8	7-4-T,7-2-A,7-4-A,7-1-T,7-5-T,10-1-T,10-5-T,7-2-T
mmu04910:Insulin signaling pathway	0.00340745	0.0642548	19	Acaca,Cbl,Cblb,G6pc,Gys1,Hk1,Lipe,Mtor,Pik3cd,Prkar1a,Prkar2a,Prkci,Ptpn1,Ptprf,Pygl,Rps6kb1,Rptor,Shc3,Trip10	6	7-2-T,10-1-T,7-4-T,10-5-T,7-3-A,7-5-T
mmu00640:Propanoate metabolism	0.0033979	0.0690036	7	Acaca,Acss1,Acss3,Echs1,Ldha,Mut,Pcca	5	7-2-T,7-4-T,10-1-T,7-3-A,7-4-A
mmu04915:Estrogen signaling pathway	0.0031388	0.0690536	15	Adcy4,Adcy5,Adcy9,Esr2,Fkbp5,Gabbr1,Gnas,Hsp90aa1,Hsp90ab1,Itpr1,Itpr3,Mmp2,Pik3cd,Shc3,Sp1	8	7-4-T,7-2-A,7-4-A,7-3-A,10-5-T,10-1-T,7-1-T,7-5-T
mmu04146:Peroxisome	0.00409406	0.0720554	13	Abcd2,Abcd3,Acot8,Acox2,Acsl1,Acsl3,Gnpat,Hacl1,Hao2,Hsd17b4,Idh1,Pex11b,Pex26	7	7-5-T,7-2-T,7-4-T,7-1-T,10-1-T,10-4-T,7-2-A
mmu05412:Arrhythmogenic right ventricular cardiomyopathy (ARVC)	0.00485657	0.0801333	12	Actn4,Cacna1f,Cacna2d4,Dmd,Dsp,Itga1,Itga10,Itga4,Itgb1,Jup,Lama2,Ryr2	5	10-1-T,7-1-T,7-5-T,10-5-T,7-2-T
mmu04152:AMPK signaling pathway	0.00619308	0.0908318	17	Acaca,Camkk1,Cftr,Cpt1c,Eef2,Elavl1,G6pc,Gys1,Lepr,Lipe,Mtor,Pik3cd,Ppp2r1b,Ppp2r5c,Rps6kb1,Rptor,Scd4	9	7-2-T,10-2-T,10-3-T,7-4-T,7-5-T,10-1-T,10-5-T,7-3-A,7-4-A
mmu00350:Tyrosine metabolism	0.0060944	0.0946424	8	Aox2,Fahd1,Got1,Il4i1,Lao1,Mif,Nup62-il4i1,Tpo	5	7-3-A,10-3-T,10-5-T,7-5-T,10-1-T
mmu05200:Pathways in cancer	0.00756633	0.0951196	39	Adcy4,Adcy5,Adcy9,Arhgef12,Arnt2,Brca2,Cbl,Cblb,Col4a1,Col4a5,Crebbp,Csf3r,Dapk1,Dcc,Egf,Fgf17,Fn1,Gnas,Hsp90aa1,Hsp90ab1,Itgb1,Jup,Lama2,Lama3,Lama5,Mmp2,Mtor,Ncoa4,Pik3cd,Ralgds,Rara,Rock1,Rxrg,Skp2,Stat5a,Stk36,Tpr,Traf2,Wnt1	9	7-4-T,7-2-A,7-4-A,7-5-T,10-5-T,7-2-T,10-1-T,10-4-T,7-1-T
mmu04120:Ubiquitin mediated proteolysis	0.00705129	0.0979759	17	Anapc5,Btrc,Cbl,Cblb,Cul1,Cul7,Herc1,Herc4,Huwe1,Itch,Nedd4,Pias3,Skp2,Stub1,Ube2h,Ube2i,Ube2o	11	10-5-T,10-3-T,7-2-T,10-1-T,7-5-T,7-2-A,10-2-T,7-3-A,7-4-T,7-1-A,7-3-T
mmu00052:Galactose metabolism	0.00750077	0.0990102	7	Akr1b8,G6pc,Gaa,Hk1,Lct,Pgm1,Ugp2	6	7-2-T,10-1-T,10-5-T,7-4-T,10-3-T,7-5-T
mmu04920:Adipocytokine signaling pathway	0.0100284	0.115108	11	Acsl1,Acsl3,Camkk1,Cpt1c,G6pc,Jak2,Lepr,Mtor,Nfkbie,Rxrg,Traf2	6	7-4-T,7-5-T,10-2-T,10-1-T,10-5-T,7-2-T
mmu04921:Oxytocin signaling pathway	0.00992258	0.119071	19	Adcy4,Adcy5,Adcy9,Cacna1f,Cacna2d4,Camkk1,Eef2,Gnas,Itpr1,Itpr3,Myl6,Pik3cd,Pla2g4f,Ppp1r12a,Ppp3cc,Rock1,Ryr1,Ryr2,Ryr3	10	7-4-T,7-2-A,7-4-A,10-1-T,7-1-T,10-2-T,7-2-T,7-5-T,7-3-A,10-5-T
mmu05410:Hypertrophic cardiomyopathy (HCM)	0.0115459	0.127005	12	Cacna1f,Cacna2d4,Dmd,Itga1,Itga10,Itga4,Itgb1,Lama2,Myh6,Myh7,Ryr2,Ttn	9	10-1-T,7-1-T,7-5-T,10-5-T,7-2-T,7-2-A,7-4-T,10-3-T,10-4-T
mmu00250:Alanine, aspartate and glutamate metabolism	0.0144506	0.136249	7	Cps1,Gad1,Got1,Gpt2,Il4i1,Lao1,Nup62-il4i1	4	10-1-T,7-5-T,10-5-T,10-3-T
mmu02010:ABC transporters	0.0139919	0.13681	8	Abca13,Abca8b,Abcb1a,Abcb1b,Abcc10,Abcd2,Abcd3,Cftr	5	7-2-T,7-4-T,10-1-T,7-5-T,10-3-T
mmu00280:Valine, leucine and isoleucine degradation	0.0131173	0.138519	9	Acadsb,Aox2,Echs1,Il4i1,Lao1,Mut,Nup62-il4i1,Oxct2a,Pcca	6	7-2-T,7-3-A,10-3-T,7-5-T,10-1-T,7-4-T
mmu05146:Amoebiasis	0.0137094	0.139203	15	Actn4,Col11a2,Col1a1,Col27a1,Col2a1,Col4a1,Col4a5,Col5a1,Col5a2,Fn1,Gnas,Lama2,Lama3,Lama5,Pik3cd	9	10-1-T,7-2-T,7-4-T,10-2-T,10-4-T,10-5-T,7-2-A,7-1-T,7-5-T
mmu05205:Proteoglycans in cancer	0.0177473	0.151139	22	Ank1,Arhgef12,Cbl,Cblb,Col1a1,Ezr,Flna,Flnc,Fn1,Hspg2,Itgb1,Itpr1,Itpr3,Mmp2,Mtor,Pik3cd,Ppp1r12a,Rock1,Rps6kb1,Slc9a1,Tiam1,Wnt1	9	7-5-T,7-4-T,7-2-T,10-1-T,7-4-A,7-2-A,10-5-T,7-3-A,10-4-T
mmu04914:Progesterone-mediated oocyte maturation	0.0168293	0.153204	12	Adcy4,Adcy5,Adcy9,Anapc5,Cpeb3,Hsp90aa1,Hsp90ab1,Mos,Pik3cd,Rps6ka2,Rps6ka3,Rps6ka6	8	7-4-T,7-2-A,7-4-A,10-5-T,7-2-T,10-1-T,7-5-T,7-3-A
mmu04810:Regulation of actin cytoskeleton	0.0175686	0.154604	23	Actn4,Arhgap35,Arhgef12,Bcar1,Dock1,Egf,Ezr,Fgf17,Fn1,Gsn,Iqgap3,Itga1,Itga10,Itga4,Itgb1,Mos,Pak6,Pik3cd,Ppp1r12a,Rock1,Slc9a1,Ssh3,Tiam1	10	10-1-T,7-5-T,7-4-T,10-3-T,7-4-A,7-2-T,7-2-A,10-5-T,7-3-A,10-4-T
mmu04913:Ovarian steroidogenesis	0.0190221	0.156932	9	Adcy4,Adcy5,Adcy9,Bmp15,Cyp2j12,Gnas,Pla2g4f,Scarb1,Star	8	7-4-T,7-2-A,7-4-A,10-4-T,7-2-T,7-1-T,10-1-T,10-5-T
mmu04514:Cell adhesion molecules (CAMs)	0.0196826	0.157461	18	Cd22,Cldn18,Cntn1,Glg1,H2-M10.4,H2-T22,H2-T9,Itga4,Itgb1,Mag,Ncam1,Nlgn3,Nrxn1,Nrxn3,Ntng1,Ptprc,Ptprf,Vcam1	8	10-1-T,7-4-T,7-2-T,10-3-T,7-5-T,10-5-T,7-4-A,7-3-A
mmu01212:Fatty acid metabolism	0.0252088	0.179868	8	Acaca,Acadsb,Acsl1,Acsl3,Cpt1c,Echs1,Ppt2,Scd4	5	7-2-T,7-4-T,7-5-T,7-3-A,7-4-A
mmu05222:Small cell lung cancer	0.0273575	0.18056	11	Col4a1,Col4a5,Fn1,Itgb1,Lama2,Lama3,Lama5,Pik3cd,Rxrg,Skp2,Traf2	7	10-4-T,10-5-T,7-2-A,7-2-T,10-1-T,7-4-T,7-5-T
mmu00120:Primary bile acid biosynthesis	0.0281799	0.181451	4	Acot8,Acox2,Hsd17b4,Slc27a5	3	7-5-T,7-2-T,10-4-T
mmu04270:Vascular smooth muscle contraction	0.0247896	0.18179	15	Adcy4,Adcy5,Adcy9,Arhgef12,Avpr1a,Cacna1f,Gnas,Itpr1,Itpr3,Kcnma1,Myl6,Pla2g4f,Pla2g6,Ppp1r12a,Rock1	7	7-4-T,7-2-A,7-4-A,7-5-T,10-1-T,7-1-T,7-3-A
mmu04918:Thyroid hormone synthesis	0.0234926	0.182413	10	Adcy4,Adcy5,Adcy9,Canx,Gnas,Itpr1,Itpr3,Lrp2,Tg,Tpo	6	7-4-T,7-2-A,7-4-A,7-1-T,7-5-T,10-3-T
mmu04971:Gastric acid secretion	0.027283	0.184685	10	Adcy4,Adcy5,Adcy9,Cftr,Ezr,Gnas,Itpr1,Itpr3,Slc4a2,Slc9a1	7	7-4-T,7-2-A,7-4-A,10-3-T,7-1-T,7-5-T,10-1-T
mmu00360:Phenylalanine metabolism	0.0267119	0.185578	5	Got1,Il4i1,Lao1,Mif,Nup62-il4i1	4	10-5-T,10-3-T,7-5-T,10-1-T
mmu04151:PI3K-Akt signaling pathway	0.0246175	0.185686	33	Col11a2,Col1a1,Col27a1,Col2a1,Col4a1,Col4a5,Col5a1,Col5a2,Col6a3,Col6a5,Col6a6,Csf3r,Egf,Fgf17,Fn1,G6pc,Gys1,Hsp90aa1,Hsp90ab1,Itga1,Itga10,Itga4,Itgb1,Jak2,Lama2,Lama3,Lama5,Mtor,Pik3cd,Ppp2r1b,Ppp2r5c,Rps6kb1,Rptor	11	7-2-T,7-4-T,10-2-T,10-1-T,10-4-T,10-5-T,10-3-T,7-2-A,7-4-A,7-5-T,7-3-A
mmu05231:Choline metabolism in cancer	0.0366839	0.220104	12	Dgke,Dgki,Egf,Mtor,Pik3cd,Pla2g4f,Ppap2c,Ralgds,Rps6kb1,Slc44a2,Slc44a5,Sp1	8	10-4-T,10-1-T,10-5-T,7-5-T,7-3-T,7-4-T,7-3-A,7-2-T
mmu05100:Bacterial invasion of epithelial cells	0.0361338	0.221845	10	Arhgef26,Bcar1,Cbl,Cblb,Dnm3,Dock1,Fn1,Itgb1,Pik3cd,Shc3	7	10-5-T,10-3-T,7-2-T,10-1-T,7-4-T,7-2-A,7-5-T
mmu04024:cAMP signaling pathway	0.0380615	0.223294	20	Adcy4,Adcy5,Adcy9,Bdnf,Cacna1f,Cftr,Crebbp,Gabbr1,Ghsr,Gnas,Grin1,Hcn4,Lipe,Pik3cd,Ppp1r12a,Rock1,Ryr2,Slc9a1,Tiam1,Vipr2	11	7-4-T,7-2-A,7-4-A,7-5-T,10-1-T,10-3-T,10-5-T,7-1-T,7-2-T,7-3-A,10-4-T
mmu04912:GnRH signaling pathway	0.0355326	0.223348	11	Adcy4,Adcy5,Adcy9,Cacna1f,Gnas,Itpr1,Itpr3,Map2k6,Mmp14,Mmp2,Pla2g4f	6	7-4-T,7-2-A,7-4-A,10-1-T,7-1-T,7-5-T
mmu04015:Rap1 signaling pathway	0.0417042	0.229373	21	Adcy4,Adcy5,Adcy9,Bcar1,Ctnnd1,Egf,Fgf17,Gnas,Grin1,Itgb1,Magi3,Map2k6,Pard6a,Pik3cd,Prkci,Ralgds,Rap1gap,Rapgef6,Sipa1l1,Tiam1,Tln2	12	7-4-T,7-2-A,7-4-A,10-3-T,10-2-T,10-1-T,7-2-T,7-1-T,7-5-T,10-5-T,7-1-A,10-4-T
mmu04724:Glutamatergic synapse	0.0416049	0.233695	13	Adcy4,Adcy5,Adcy9,Gnas,Grin1,Grm6,Itpr1,Itpr3,Pla2g4f,Ppp3cc,Slc17a8,Slc1a3,Slc38a3	7	7-4-T,7-2-A,7-4-A,7-1-T,7-5-T,10-1-T,10-5-T
mmu04922:Glucagon signaling pathway	0.0411482	0.236155	12	Acaca,Cpt1c,Crebbp,G6pc,Gnas,Gys1,Itpr1,Itpr3,Ldha,Pdhb,Ppp3cc,Pygl	7	7-2-T,7-4-T,10-1-T,7-1-T,7-5-T,7-4-A,10-5-T
mmu04261:Adrenergic signaling in cardiomyocytes	0.044973	0.242304	16	Adcy4,Adcy5,Adcy9,Cacna1f,Cacna2d4,Crem,Gnas,Myh6,Myh7,Pik3cd,Ppp2r1b,Ppp2r5c,Ryr2,Scn5a,Scn7a,Slc9a1	8	7-4-T,7-2-A,7-4-A,10-1-T,7-1-T,7-5-T,7-3-A,7-2-T
mmu04144:Endocytosis	0.0485907	0.251528	22	Acap1,Agap1,Ap2a2,Arfgef2,Cbl,Cblb,Chmp4c,Dab2,Dnm3,Egf,Ehd2,H2-M10.4,H2-T22,H2-T9,Itch,Mvb12a,Nedd4,Pard6a,Prkci,Rab4a,Snf8,Usp8	10	7-4-T,7-2-T,10-3-T,10-1-T,7-5-T,10-5-T,10-2-T,7-3-A,7-1-A,7-4-A
mmu00564:Glycerophospholipid metabolism	0.0479861	0.253367	11	Dgke,Dgki,Gnpat,Lpcat2,Lpin3,Mboat1,Pgs1,Pla2g4f,Pla2g6,Plb1,Ppap2c	7	10-4-T,10-1-T,7-5-T,7-2-T,7-2-A,10-5-T,7-3-T
mmu04670:Leukocyte transendothelial migration	0.0563819	0.286246	13	Actn4,Arhgap35,Bcar1,Cldn18,Ctnnd1,Cyba,Ezr,Itga4,Itgb1,Mmp2,Pik3cd,Rock1,Vcam1	8	10-1-T,7-5-T,10-3-T,7-4-T,10-2-T,10-5-T,7-4-A,7-3-A
mmu00310:Lysine degradation	0.0600812	0.29373	7	Dot1l,Echs1,Kmt2a,Kmt2c,Kmt2d,Plod2,Setd2	6	10-1-T,7-3-A,7-2-A,7-2-T,7-4-T,10-3-T
mmu01200:Carbon metabolism	0.0597236	0.297491	12	Acss1,Aldoa,Cps1,Echs1,Got1,Gpt2,Hk1,Idh1,Mut,Pcx,Pdhb,Prps1l3	6	7-4-T,10-5-T,10-1-T,7-3-A,7-5-T,7-2-T
mmu04713:Circadian entrainment	0.0631113	0.302934	11	Adcy4,Adcy5,Adcy9,Gnas,Grin1,Itpr1,Itpr3,Per2,Ryr1,Ryr2,Ryr3	8	7-4-T,7-2-A,7-4-A,7-1-T,7-5-T,10-1-T,7-2-T,10-5-T
mmu00760:Nicotinate and nicotinamide metabolism	0.0666101	0.314019	5	Aox2,Naprt,Nt5c2,Nt5c3b,Pnp	5	7-3-A,7-2-A,7-4-T,7-5-T,10-1-T
mmu00500:Starch and sucrose metabolism	0.0695006	0.321897	7	G6pc,Gaa,Gys1,Hk1,Pgm1,Pygl,Ugp2	6	10-1-T,7-2-T,7-4-T,10-5-T,10-3-T,7-5-T
mmu01230:Biosynthesis of amino acids	0.0780893	0.332509	9	Aldoa,Cbs,Cps1,Got1,Gpt2,Idh1,Mtr,Pcx,Prps1l3	4	10-5-T,7-5-T,10-1-T,7-4-T
mmu04720:Long-term potentiation	0.0771032	0.333693	8	Crebbp,Grin1,Itpr1,Itpr3,Ppp3cc,Rps6ka2,Rps6ka3,Rps6ka6	5	7-4-T,7-5-T,7-3-A,7-2-T,7-2-A
mmu00061:Fatty acid biosynthesis	0.0766626	0.337316	3	Acaca,Acsl1,Acsl3	3	7-2-T,7-4-T,7-5-T
mmu04530:Tight junction	0.0756291	0.338408	14	Actn4,Cldn18,Inadl,Magi3,Myh6,Myh7,Myh8,Pard6a,Ppp2r1b,Prkci,Shroom4,Sympk,Tjap1,Zak	9	10-1-T,7-4-T,7-5-T,7-1-T,10-2-T,7-1-A,7-4-A,10-5-T,7-2-T
mmu04750:Inflammatory mediator regulation of TRP channels	0.0743534	0.338436	13	Adcy4,Adcy5,Adcy9,Asic1,Cyp2c39,Cyp2j12,Gnas,Itpr1,Itpr3,Map2k6,Pik3cd,Pla2g4f,Pla2g6	7	7-4-T,7-2-A,7-4-A,10-1-T,7-2-T,7-1-T,7-5-T
mmu00380:Tryptophan metabolism	0.0873143	0.360171	6	Aox2,Echs1,Il4i1,Kynu,Lao1,Nup62-il4i1	4	7-3-A,10-3-T,7-2-T,7-5-T
mmu04141:Protein processing in endoplasmic reticulum	0.08913	0.362005	16	Canx,Cul1,Dnaja1,Eif2ak3,Eif2ak4,Hsp90aa1,Hsp90ab1,Man1a,Man1c1,Mbtps1,Rnf185,Sec31b,Sel1l,Stub1,Traf2,Uggt1	9	7-4-T,7-5-T,7-2-T,7-4-A,10-1-T,10-3-T,7-3-A,7-1-A,7-3-T
mmu04919:Thyroid hormone signaling pathway	0.0869299	0.364278	12	Crebbp,Med12l,Med13,Med16,Mtor,Myh6,Ncoa3,Notch1,Notch4,Pik3cd,Rxrg,Slc9a1	7	7-4-T,10-1-T,10-5-T,7-5-T,7-4-A,10-3-T,7-2-T
mmu00650:Butanoate metabolism	0.109992	0.39778	4	Acsm4,Echs1,Gad1,Oxct2a	4	7-2-T,7-3-A,7-5-T,7-4-T
mmu04966:Collecting duct acid secretion	0.109992	0.39778	4	Atp6v1a,Atp6v1d,Atp6v1g2,Clcnkb	4	10-5-T,7-5-T,7-2-T,10-1-T
mmu04150:mTOR signaling pathway	0.108978	0.405213	7	Mtor,Pik3cd,Rps6ka2,Rps6ka3,Rps6ka6,Rps6kb1,Rptor	6	10-5-T,7-5-T,7-3-A,7-2-T,7-2-A,10-1-T
mmu05160:Hepatitis C	0.107591	0.40577	13	Cldn18,Egf,Eif2ak3,Eif2ak4,Oas2,Pik3cd,Ppp2r1b,Ripk1,Scarb1,Stat2,Tbk1,Tlr3,Traf2	7	7-4-T,10-1-T,7-2-T,7-5-T,7-4-A,10-5-T,10-2-T
mmu00620:Pyruvate metabolism	0.118966	0.407885	5	Acaca,Acss1,Ldha,Pcx,Pdhb	4	7-2-T,7-4-T,7-4-A,7-5-T
mmu04911:Insulin secretion	0.117746	0.409014	9	Adcy4,Adcy5,Adcy9,Cacna1f,Gnas,Itpr3,Kcnma1,Ryr2,Vamp2	7	7-4-T,7-2-A,7-4-A,10-1-T,7-1-T,7-5-T,7-2-T
mmu04012:ErbB signaling pathway	0.117746	0.409014	9	Cbl,Cblb,Egf,Mtor,Pak6,Pik3cd,Rps6kb1,Shc3,Stat5a	5	7-2-T,10-1-T,10-5-T,7-5-T,7-3-A
mmu00510:N-Glycan biosynthesis	0.107425	0.411019	6	Dolpp1,Dpm1,Fut8,Man1a,Man1c1,Mgat4a	4	10-5-T,7-2-T,10-1-T,7-4-T
mmu04721:Synaptic vesicle cycle	0.115425	0.411788	7	Ap2a2,Atp6v1a,Atp6v1d,Atp6v1g2,Dnm3,Slc17a8,Vamp2	5	7-2-T,10-5-T,7-5-T,7-4-T,10-1-T
mmu03015:mRNA surveillance pathway	0.104627	0.412261	10	Acin1,Cpsf1,Cstf1,Ddx39b,Msi2,Nudt21,Ppp2r1b,Ppp2r5c,Smg6,Sympk	6	7-5-T,7-2-T,10-1-T,7-4-A,7-3-A,7-4-T
mmu03040:Spliceosome	0.103521	0.414085	13	Acin1,Cdc5l,Crnkl1,Ddx39b,Dhx15,Phf5a,Prpf4,Prpf6,Prpf8,Sf3a3,Snrnp200,Thoc1,Wbp11	10	7-5-T,7-4-A,10-1-T,7-2-T,10-3-T,7-1-A,7-1-T,10-2-T,7-4-T,7-3-A
mmu04142:Lysosome	0.10729	0.416536	12	Acp5,Ap1g2,Arsb,Arsg,Ctsa,Gaa,Gba,Npc1,Ppt2,Psap,Slc11a1,Sumf1	7	10-5-T,7-5-T,10-1-T,7-2-T,7-2-A,7-4-T,7-4-A
mmu04020:Calcium signaling pathway	0.128825	0.430504	16	Adcy4,Adcy9,Atp2a1,Avpr1a,Cacna1f,Gnas,Grin1,Itpr1,Itpr3,P2rx2,Ppp3cc,Ryr1,Ryr2,Ryr3,Slc8a3,Stim2	9	7-4-T,7-4-A,10-1-T,7-5-T,7-1-T,10-3-T,7-2-T,10-5-T,7-3-A
mmu05168:Herpes simplex infection	0.128329	0.434344	18	Arntl,Crebbp,Cul1,Eif2ak3,Eif2ak4,H2-M10.4,H2-T22,H2-T9,Ifngr2,Jak2,Oas2,Per2,Skp2,Stat2,Tbk1,Tlr3,Tlr9,Traf2	6	7-2-T,7-4-T,7-5-T,10-1-T,7-4-A,10-2-T
mmu01210:2-Oxocarboxylic acid metabolism	0.139951	0.456137	3	Got1,Gpt2,Idh1	2	10-5-T,7-4-T
mmu05416:Viral myocarditis	0.139375	0.459938	8	Dmd,Eif4g3,H2-M10.4,H2-T22,H2-T9,Lama2,Myh6,Myh7	5	7-1-T,7-5-T,10-5-T,7-2-T,10-1-T
mmu00010:Glycolysis / Gluconeogenesis	0.143125	0.460793	7	Acss1,Aldoa,G6pc,Hk1,Ldha,Pdhb,Pgm1	6	7-4-T,10-5-T,10-1-T,7-4-A,7-2-T,10-3-T
mmu03013:RNA transport	0.148195	0.465755	14	Acin1,Ddx39b,Eif4g3,Nmd3,Nup133,Nup153,Nup155,Nup160,Nup188,Nup210,Nup214,Thoc1,Tpr,Ube2i	6	7-5-T,7-2-T,10-5-T,7-4-T,7-2-A,10-1-T
mmu01130:Biosynthesis of antibiotics	0.147727	0.469879	18	Acly,Acss1,Aldoa,Ampd1,Atic,Cbs,Echs1,Got1,Hao2,Hk1,Idh1,Ldha,Pcca,Pdhb,Pgm1,Pgm3,Prps1l3,Ugp2	8	7-2-T,7-4-T,10-5-T,7-3-A,7-5-T,10-1-T,7-4-A,10-3-T
mmu04614:Renin-angiotensin system	0.15423	0.47345	3	Ace2,Ctsa,Nln	2	7-2-A,10-1-T
mmu04710:Circadian rhythm	0.15269	0.474239	4	Arntl,Btrc,Cul1,Per2	4	7-2-T,10-3-T,7-5-T,7-4-A
mmu00750:Vitamin B6 metabolism	0.157502	0.477936	2	Aox2,Pdxp	2	7-3-A,7-2-A
mmu03320:PPAR signaling pathway	0.166836	0.489385	8	Acox2,Acsl1,Acsl3,Cpt1c,Rxrg,Scd4,Slc27a1,Slc27a5	4	7-2-T,7-4-T,7-5-T,10-1-T
mmu00565:Ether lipid metabolism	0.165226	0.490108	5	Lpcat2,Pla2g4f,Pla2g6,Plb1,Ppap2c	5	7-2-T,10-1-T,7-5-T,10-5-T,7-3-T
mmu04066:HIF-1 signaling pathway	0.171416	0.491888	10	Aldoa,Crebbp,Egf,Hk1,Ifngr2,Ldha,Mtor,Pdhb,Pik3cd,Rps6kb1	7	10-5-T,7-4-T,10-1-T,7-4-A,7-2-T,7-5-T,7-3-A
mmu00020:Citrate cycle (TCA cycle)	0.164222	0.492665	4	Acly,Idh1,Pcx,Pdhb	3	7-2-T,7-4-T,7-5-T
mmu05221:Acute myeloid leukemia	0.171216	0.496716	6	Jup,Mtor,Pik3cd,Rara,Rps6kb1,Stat5a	6	10-1-T,10-5-T,7-5-T,7-4-A,7-3-A,7-2-T
mmu04973:Carbohydrate digestion and absorption	0.175233	0.497436	5	G6pc,Hk1,Lct,Pik3cd,Tas1r2	5	10-1-T,10-5-T,7-4-T,7-5-T,7-2-T
mmu05162:Measles	0.17767	0.498987	12	Cblb,Eif2ak3,Eif2ak4,Ifngr2,Jak2,Oas2,Pik3cd,Rab9b,Stat2,Stat5a,Tbk1,Tlr9	6	10-1-T,7-2-T,7-4-T,7-5-T,7-4-A,10-2-T
mmu04621:NOD-like receptor signaling pathway	0.180116	0.500533	6	Hsp90aa1,Hsp90ab1,Naip2,Naip6,Naip7,Sugt1	3	7-4-A,10-1-T,10-3-T
mmu00230:Purine metabolism	0.186647	0.513279	15	Adcy4,Adcy5,Adcy9,Ampd1,Atic,Cant1,Gucy2e,Nt5c2,Nt5c3b,Pgm1,Pnp,Pola1,Prim1,Prps1l3,Rrm1	8	7-4-T,7-2-A,7-4-A,7-3-A,7-2-T,7-5-T,10-3-T,10-1-T
mmu00561:Glycerolipid metabolism	0.189196	0.514924	6	Akr1b8,Dgke,Dgki,Lpin3,Mboat1,Ppap2c	5	7-2-T,10-4-T,10-1-T,7-5-T,7-3-T
mmu00592:alpha-Linolenic acid metabolism	0.231147	0.554753	3	Pla2g4f,Pla2g6,Plb1	3	10-1-T,7-5-T,10-5-T
mmu04320:Dorso-ventral axis formation	0.231147	0.554753	3	Cpeb3,Notch1,Notch4	3	7-2-T,7-4-A,10-3-T
mmu04022:cGMP-PKG signaling pathway	0.219086	0.556142	14	Adcy4,Adcy5,Adcy9,Atp2a1,Cacna1f,Itpr1,Itpr3,Kcnma1,Myh7,Pik3cd,Ppp1r12a,Ppp3cc,Rock1,Slc8a3	7	7-4-T,7-2-A,7-4-A,10-1-T,7-5-T,7-1-T,7-3-A
mmu00520:Amino sugar and nucleotide sugar metabolism	0.217368	0.557137	5	Cmah,Hk1,Pgm1,Pgm3,Ugp2	5	7-2-A,10-5-T,10-3-T,7-4-A,7-5-T
mmu00071:Fatty acid degradation	0.217368	0.557137	5	Acadsb,Acsl1,Acsl3,Cpt1c,Echs1	4	7-2-T,7-4-T,7-5-T,7-3-A
mmu04330:Notch signaling pathway	0.217368	0.557137	5	Crebbp,Dtx4,Lfng,Notch1,Notch4	3	7-4-T,10-3-T,7-4-A
mmu04340:Hedgehog signaling pathway	0.217368	0.557137	5	Btrc,Csnk1a1,Lrp2,Stk36,Wnt1	3	10-3-T,7-5-T,10-1-T
mmu05030:Cocaine addiction	0.228362	0.558218	5	Adcy5,Bdnf,Cdk5r1,Gnas,Grin1	5	7-2-A,7-5-T,10-2-T,7-1-T,7-4-T
mmu00591:Linoleic acid metabolism	0.228362	0.558218	5	Cyp2c39,Cyp2j12,Pla2g4f,Pla2g6,Plb1	4	7-2-T,10-1-T,7-5-T,10-5-T
mmu04730:Long-term depression	0.207863	0.559956	6	Gnas,Itpr1,Itpr3,Pla2g4f,Ppp2r1b,Ryr1	5	7-1-T,7-4-T,7-5-T,10-1-T,7-4-A
mmu04727:GABAergic synapse	0.228242	0.568451	8	Adcy4,Adcy5,Adcy9,Cacna1f,Gabbr1,Gabrg2,Gad1,Slc38a3	6	7-4-T,7-2-A,7-4-A,10-1-T,10-3-T,7-5-T
mmu05169:Epstein-Barr virus infection	0.226412	0.569264	17	Crebbp,Eif2ak3,Eif2ak4,H2-M10.4,H2-T22,H2-T9,Map2k6,Nedd4,Nfkbie,Nup214,Pik3cd,Psmd14,Psmd8,Ripk1,Skp2,Tbk1,Traf2	7	7-4-T,7-2-T,10-1-T,7-5-T,7-3-A,7-2-A,10-2-T
mmu04977:Vitamin digestion and absorption	0.215179	0.573811	3	Plb1,Scarb1,Slc5a6	2	10-5-T,10-1-T
mmu00630:Glyoxylate and dicarboxylate metabolism	0.247321	0.588223	3	Hao2,Mut,Pcca	2	10-1-T,7-4-T
mmu05202:Transcriptional misregulation in cancer	0.254408	0.599676	14	Arnt2,Dot1l,Ewsr1,Fut8,Jmjd1c,Jup,Kmt2a,Pax7,Per2,Prcc,Rara,Rxrg,Six4,Sp1	6	7-5-T,10-1-T,10-5-T,7-2-A,7-2-T,7-4-A
mmu05230:Central carbon metabolism in cancer	0.257072	0.600594	6	Hk1,Ldha,Mtor,Pdhb,Pik3cd,Sirt6	5	10-5-T,7-4-A,7-2-T,7-5-T,7-3-A
mmu04350:TGF-beta signaling pathway	0.278923	0.64031	7	Crebbp,Cul1,Ppp2r1b,Rock1,Rps6kb1,Smad5,Sp1	6	7-4-T,7-5-T,7-4-A,10-1-T,7-3-A,7-2-T
mmu04070:Phosphatidylinositol signaling system	0.278923	0.64031	7	Dgke,Dgki,Inpp5b,Itpr1,Itpr3,Pik3c2b,Pik3cd	4	10-4-T,10-1-T,7-4-T,7-5-T
mmu04961:Endocrine and other factor-regulated calcium reabsorption	0.285421	0.644027	5	Adcy9,Ap2a2,Dnm3,Gnas,Vdr	5	7-4-A,7-2-T,7-4-T,7-1-T,10-1-T
mmu00480:Glutathione metabolism	0.285421	0.644027	5	Gss,Idh1,Mgst1,Oplah,Rrm1	4	7-3-A,7-4-T,7-2-T,7-2-A
mmu03008:Ribosome biogenesis in eukaryotes	0.288376	0.64518	7	Bms1,Gtpbp4,Mdn1,Nmd3,Rexo1,Wdr3,Wdr43	5	7-4-T,7-5-T,7-2-T,10-1-T,10-5-T
mmu04630:Jak-STAT signaling pathway	0.292346	0.648565	12	Cbl,Cblb,Crebbp,Csf3r,Ifngr2,Jak2,Lepr,Pias3,Pik3cd,Stat2,Stat4,Stat5a	5	7-2-T,10-1-T,7-4-T,10-5-T,7-5-T
mmu05216:Thyroid cancer	0.296677	0.652689	3	Ncoa4,Rxrg,Tpr	3	7-5-T,7-2-T,7-4-T
mmu05164:Influenza A	0.302134	0.659201	13	Crebbp,Ddx39b,Eif2ak3,Eif2ak4,Ifngr2,Jak2,Map2k6,Oas2,Pik3cd,Stat2,Tbk1,Tlr3,Try10	6	7-4-T,7-2-T,7-5-T,10-1-T,10-2-T,7-4-A
mmu05203:Viral carcinogenesis	0.314815	0.66489	17	Actn4,Chd4,Crebbp,D1Pas1,Gsn,Gtf2h1,H2-M10.4,H2-T22,H2-T9,Hdac10,Hist1h4m,Hist1h4n,Pik3cd,Scrib,Skp2,Stat5a,Traf2	7	10-1-T,7-4-A,7-4-T,10-5-T,7-2-T,7-5-T,10-3-T
mmu00910:Nitrogen metabolism	0.313707	0.667893	2	Car6,Cps1	2	10-5-T,10-1-T
mmu04962:Vasopressin-regulated water reabsorption	0.319724	0.669898	4	Adcy9,Dync1h1,Gnas,Vamp2	4	7-4-A,10-1-T,7-1-T,7-4-T
mmu04310:Wnt signaling pathway	0.310505	0.671913	11	Btrc,Chd8,Crebbp,Csnk1a1,Cul1,Nkd1,Ppp3cc,Prickle1,Prickle2,Ruvbl1,Wnt1	5	10-3-T,7-4-T,7-5-T,7-3-A,10-1-T
mmu00030:Pentose phosphate pathway	0.313283	0.672412	3	Aldoa,Pgm1,Prps1l3	3	10-5-T,10-3-T,10-1-T
mmu04540:Gap junction	0.326848	0.679433	7	Adcy4,Adcy5,Adcy9,Egf,Gnas,Itpr1,Itpr3	6	7-4-T,7-2-A,7-4-A,10-1-T,7-1-T,7-5-T
mmu00770:Pantothenate and CoA biosynthesis	0.336022	0.693046	2	Pank2,Vnn3	2	7-4-T,10-2-T
mmu04723:Retrograde endocannabinoid signaling	0.350093	0.705531	8	Adcy4,Adcy5,Adcy9,Cacna1f,Gabrg2,Itpr1,Itpr3,Slc17a8	6	7-4-T,7-2-A,7-4-A,10-1-T,10-3-T,7-5-T
mmu00240:Pyrimidine metabolism	0.350093	0.705531	8	Cant1,Nt5c2,Nt5c3b,Pnp,Pola1,Prim1,Rrm1,Umps	5	7-2-T,7-4-T,7-5-T,10-1-T,7-2-A
mmu00670:One carbon pool by folate	0.358114	0.705538	2	Atic,Mtr	2	7-2-T,10-1-T
mmu00590:Arachidonic acid metabolism	0.356201	0.707046	7	Cyp2b19,Cyp2c39,Cyp2j12,Cyp4f18,Pla2g4f,Pla2g6,Plb1	4	10-1-T,7-2-T,7-5-T,10-5-T
mmu00830:Retinol metabolism	0.346383	0.708877	7	Aox2,Bco1,Cyp2a12,Cyp2b19,Cyp2c39,Dhrs3,Rpe65	5	7-3-A,7-5-T,10-1-T,7-2-T,7-4-T
mmu04010:MAPK signaling pathway	0.355765	0.71153	18	Bdnf,Cacna1f,Cacna2d4,Egf,Fgf17,Flna,Flnc,Map2k6,Map3k13,Map3k6,Mos,Pla2g4f,Ppp3cc,Rps6ka2,Rps6ka3,Rps6ka6,Traf2,Zak	7	7-5-T,10-1-T,7-1-T,7-2-T,7-4-T,7-3-A,7-2-A
mmu04728:Dopaminergic synapse	0.370499	0.724531	10	Adcy5,Arntl,Gnas,Gsk3a,Itpr1,Itpr3,Kif5b,Ppp2r1b,Ppp2r5c,Ppp3cc	8	7-2-A,7-2-T,7-1-T,7-4-T,10-3-T,7-5-T,7-4-A,7-3-A
mmu00051:Fructose and mannose metabolism	0.396009	0.757582	3	Akr1b8,Aldoa,Hk1	2	7-2-T,10-5-T
mmu05132:Salmonella infection	0.394804	0.760789	6	Dync1h1,Flna,Flnc,Ifngr2,Klc1,Rock1	4	7-4-A,10-1-T,7-4-T,7-2-T
mmu04260:Cardiac muscle contraction	0.405583	0.764815	6	Cacna1f,Cacna2d4,Myh6,Myh7,Ryr2,Slc9a1	4	10-1-T,7-1-T,7-5-T,7-2-T
mmu04014:Ras signaling pathway	0.394083	0.764984	16	Egf,Fgf17,Grin1,Ksr2,Pak6,Pik3cd,Pla2g4f,Pla2g6,Ralgds,Rasa4,Rasal1,Rasal2,Rasal3,Shc3,Tbk1,Tiam1	7	10-1-T,7-2-T,7-5-T,10-3-T,7-4-T,10-2-T,10-4-T
mmu05140:Leishmaniasis	0.404715	0.768667	5	Cyba,Ifngr2,Itga4,Itgb1,Jak2	3	10-5-T,7-4-T,7-5-T
mmu04380:Osteoclast differentiation	0.412604	0.772534	9	Acp5,Cyba,Ifngr2,Map2k6,Pik3cd,Ppp3cc,Sirpb1b,Stat2,Traf2	5	10-5-T,7-4-T,7-5-T,7-1-T,10-1-T
mmu04612:Antigen processing and presentation	0.416348	0.774055	6	Canx,H2-M10.4,H2-T22,H2-T9,Hsp90aa1,Hsp90ab1	4	7-4-T,7-2-T,10-1-T,7-4-A
mmu04210:Apoptosis	0.427089	0.788473	6	Pik3cd,Ppp3cc,Prkar1a,Prkar2a,Ripk1,Traf2	4	7-5-T,7-4-T,10-1-T,10-5-T
mmu05145:Toxoplasmosis	0.432416	0.792763	8	Ifngr2,Itgb1,Jak2,Lama2,Lama3,Lama5,Map2k6,Pik3cd	4	7-4-T,10-5-T,10-1-T,7-5-T
mmu05219:Bladder cancer	0.444434	0.803635	3	Dapk1,Egf,Mmp2	2	10-1-T,7-4-T
mmu04725:Cholinergic synapse	0.441548	0.803922	8	Adcy4,Adcy5,Adcy9,Cacna1f,Itpr1,Itpr3,Jak2,Pik3cd	5	7-4-T,7-2-A,7-4-A,10-1-T,7-5-T
mmu05320:Autoimmune thyroid disease	0.452236	0.812179	5	H2-M10.4,H2-T22,H2-T9,Tg,Tpo	4	7-2-T,10-1-T,10-3-T,7-5-T
mmu00340:Histidine metabolism	0.463623	0.827003	2	Hal,Hdc	1	7-5-T
mmu05033:Nicotine addiction	0.475851	0.843119	3	Gabrg2,Grin1,Slc17a8	3	10-3-T,7-5-T,10-1-T
mmu04660:T cell receptor signaling pathway	0.502986	0.845785	7	Cbl,Cblb,Nfkbie,Pak6,Pik3cd,Ppp3cc,Ptprc	4	7-2-T,10-1-T,7-5-T,7-4-T
mmu04917:Prolactin signaling pathway	0.510057	0.846888	5	Esr2,Jak2,Pik3cd,Shc3,Stat5a	6	7-3-A,10-5-T,7-4-T,7-5-T,10-1-T,7-2-T
mmu04520:Adherens junction	0.510057	0.846888	5	Actn4,Crebbp,Ctnnd1,Ptpn1,Ptprf	4	10-1-T,7-4-T,10-2-T,7-5-T
mmu00563:Glycosylphosphatidylinositol(GPI)-anchor biosynthesis	0.483498	0.850957	2	Pigc,Pigu	2	7-4-T,7-5-T
mmu00062:Fatty acid elongation	0.50291	0.851079	2	Echs1,Ppt2	2	7-3-A,7-4-A
mmu04950:Maturity onset diabetes of the young	0.50291	0.851079	2	Hnf1b,Pax4	2	7-2-T,10-3-T
mmu04122:Sulfur relay system	0.490962	0.852723	1	Mocs2	1	10-1-T
mmu00072:Synthesis and degradation of ketone bodies	0.521277	0.854764	1	Oxct2a	1	7-4-T
mmu00430:Taurine and hypotaurine metabolism	0.521277	0.854764	1	Gad1	1	7-5-T
mmu04666:Fc gamma R-mediated phagocytosis	0.490654	0.857833	6	Gsn,Pik3cd,Pla2g6,Ppap2c,Ptprc,Rps6kb1	5	10-5-T,7-5-T,7-3-T,7-2-T,7-3-A
mmu05215:Prostate cancer	0.50104	0.858926	6	Crebbp,Egf,Hsp90aa1,Hsp90ab1,Mtor,Pik3cd	5	7-4-T,10-1-T,7-4-A,10-5-T,7-5-T
mmu05220:Chronic myeloid leukemia	0.498677	0.860463	5	Cbl,Cblb,Pik3cd,Shc3,Stat5a	3	7-2-T,10-1-T,7-5-T
mmu03050:Proteasome	0.55045	0.864993	3	Psmb8,Psmd14,Psmd8	3	7-2-T,7-5-T,10-1-T
mmu04940:Type I diabetes mellitus	0.546181	0.868626	4	Gad1,H2-M10.4,H2-T22,H2-T9	3	7-5-T,7-2-T,10-1-T
mmu04668:TNF signaling pathway	0.54978	0.869113	7	Itch,Map2k6,Mmp14,Pik3cd,Ripk1,Traf2,Vcam1	4	7-2-T,7-5-T,10-1-T,7-3-A
mmu04622:RIG-I-like receptor signaling pathway	0.627777	0.87228	4	D1Pas1,Ripk1,Tbk1,Traf2	4	7-4-A,10-1-T,10-2-T,7-5-T
mmu05211:Renal cell carcinoma	0.627777	0.87228	4	Arnt2,Crebbp,Pak6,Pik3cd	3	7-5-T,7-4-T,10-1-T
mmu04145:Phagosome	0.54575	0.8732	11	Atp6v1a,Atp6v1d,Atp6v1g2,Canx,Cyba,Dync1h1,H2-M10.4,H2-T22,H2-T9,Itgb1,Scarb1	6	10-5-T,7-5-T,7-2-T,7-4-T,7-4-A,10-1-T
mmu04610:Complement and coagulation cascades	0.543533	0.874956	5	C1s1,F12,Fga,Klkb1,Serpinf2	4	7-5-T,10-5-T,10-1-T,7-2-T
mmu00040:Pentose and glucuronate interconversions	0.669616	0.875142	2	Akr1b8,Ugp2	2	7-2-T,7-5-T
mmu03030:DNA replication	0.669616	0.875142	2	Pola1,Prim1	2	7-2-A,10-1-T
mmu05032:Morphine addiction	0.541777	0.877479	6	Adcy4,Adcy5,Adcy9,Gabbr1,Gabrg2,Gnas	6	7-4-T,7-2-A,7-4-A,10-1-T,10-3-T,7-1-T
mmu05020:Prion diseases	0.655216	0.878056	2	Ncam1,Notch1	4	7-4-T,7-5-T,7-4-A,10-3-T
mmu05143:African trypanosomiasis	0.655216	0.878056	2	Tlr9,Vcam1	2	7-2-T,7-3-A
mmu05340:Primary immunodeficiency	0.655216	0.878056	2	Dclre1c,Ptprc	2	10-5-T,7-2-T
mmu03460:Fanconi anemia pathway	0.643533	0.880274	3	Brca2,C230052I12Rik,Telo2	3	10-5-T,7-3-A,10-4-T
mmu05014:Amyotrophic lateral sclerosis (ALS)	0.643533	0.880274	3	Grin1,Map2k6,Ppp3cc	2	7-5-T,7-4-T
mmu04640:Hematopoietic cell lineage	0.626981	0.880442	5	Cd22,Cd5,Csf3r,Itga1,Itga4	3	10-1-T,7-3-A,7-5-T
mmu03440:Homologous recombination	0.540284	0.880463	2	Brca2,Rad52	1	10-5-T
mmu05010:Alzheimer's disease	0.694088	0.880958	10	Atp2a1,Cacna1f,Cdk5r1,Eif2ak3,Grin1,Itpr1,Itpr3,Ndufs2,Ppp3cc,Ryr3	6	10-1-T,10-2-T,7-2-T,7-5-T,7-4-T,10-5-T
mmu04722:Neurotrophin signaling pathway	0.661187	0.881583	7	Bdnf,Nfkbie,Pik3cd,Rps6ka2,Rps6ka3,Rps6ka6,Shc3	5	7-5-T,7-3-A,7-2-T,7-2-A,10-1-T
mmu04110:Cell cycle	0.691867	0.882381	7	Anapc5,Crebbp,Cul1,Espl1,Skp2,Smc1b,Smc3	6	10-5-T,7-4-T,7-5-T,7-3-A,10-3-T,7-2-T
mmu04620:Toll-like receptor signaling pathway	0.618427	0.882513	6	Map2k6,Pik3cd,Ripk1,Tbk1,Tlr3,Tlr9	5	7-5-T,10-1-T,10-2-T,7-4-A,7-2-T
mmu04064:NF-kappa B signaling pathway	0.618427	0.882513	5	Erc1,Ripk1,Traf2,Ube2i,Vcam1	4	7-5-T,10-1-T,7-2-T,7-3-A
mmu05031:Amphetamine addiction	0.638637	0.882724	4	Adcy5,Gnas,Grin1,Ppp3cc	4	7-2-A,7-1-T,7-4-T,7-5-T
mmu00450:Selenocompound metabolism	0.668816	0.882838	1	Mtr	1	10-1-T
mmu00533:Glycosaminoglycan biosynthesis - keratan sulfate	0.625534	0.883107	1	Fut8	1	10-1-T
mmu05166:HTLV-I infection	0.596141	0.884164	17	Adcy4,Adcy5,Adcy9,Anapc5,Canx,Crebbp,Crem,H2-M10.4,H2-T22,H2-T9,Pik3cd,Ppp3cc,Stat5a,Tln2,Trrap,Vcam1,Wnt1	9	7-4-T,7-2-A,7-4-A,10-5-T,10-1-T,7-2-T,7-5-T,7-1-T,7-3-A
mmu04662:B cell receptor signaling pathway	0.679972	0.884298	4	Cd22,Nfkbie,Pik3cd,Ppp3cc	3	10-1-T,7-5-T,7-4-T
mmu05223:Non-small cell lung cancer	0.690231	0.884568	3	Egf,Pik3cd,Rxrg	3	10-1-T,7-5-T,7-2-T
mmu05332:Graft-versus-host disease	0.690231	0.884568	3	H2-M10.4,H2-T22,H2-T9	2	7-2-T,10-1-T
mmu04062:Chemokine signaling pathway	0.600013	0.884936	12	Adcy4,Adcy5,Adcy9,Bcar1,Ccr9,Gsk3a,Jak2,Pik3cd,Rock1,Shc3,Stat2,Tiam1	8	7-4-T,7-2-A,7-4-A,10-3-T,7-2-T,7-5-T,10-1-T,10-4-T
mmu00740:Riboflavin metabolism	0.5766	0.885015	1	Acp5	1	10-5-T
mmu00790:Folate biosynthesis	0.5766	0.885015	1	Mocs2	1	10-1-T
mmu03450:Non-homologous end-joining	0.5766	0.885015	1	Dclre1c	1	10-5-T
mmu05330:Allograft rejection	0.667481	0.885503	3	H2-M10.4,H2-T22,H2-T9	2	7-2-T,10-1-T
mmu05214:Glioma	0.59397	0.885921	4	Egf,Mtor,Pik3cd,Shc3	3	10-1-T,10-5-T,7-5-T
mmu00410:beta-Alanine metabolism	0.624917	0.886978	2	Echs1,Gad1	2	7-3-A,7-5-T
mmu05212:Pancreatic cancer	0.60544	0.887979	4	Brca2,Egf,Pik3cd,Ralgds	4	10-5-T,10-1-T,7-5-T,7-4-T
mmu04742:Taste transduction	0.582304	0.888603	4	Adcy4,Gnas,Itpr3,Tas1r2	4	7-4-T,7-1-T,7-5-T,7-2-T
mmu04916:Melanogenesis	0.609246	0.888625	6	Adcy4,Adcy5,Adcy9,Crebbp,Gnas,Wnt1	5	7-4-T,7-2-A,7-4-A,7-1-T,10-1-T
mmu00514:Other types of O-glycan biosynthesis	0.592591	0.888886	2	Fut7,Lfng	2	7-2-A,7-4-T
mmu04390:Hippo signaling pathway	0.654009	0.889992	9	Btrc,Crb1,Inadl,Nkd1,Pard6a,Ppp2r1b,Prkci,Scrib,Wnt1	7	10-3-T,7-4-A,7-5-T,7-3-A,7-1-A,10-5-T,10-1-T
mmu05161:Hepatitis B	0.586951	0.890547	9	Crebbp,D1Pas1,Hspg2,Pik3cd,Stat2,Stat4,Stat5a,Tbk1,Tlr3	7	7-4-T,7-4-A,7-2-A,7-5-T,10-1-T,7-2-T,10-2-T
mmu00511:Other glycan degradation	0.688545	0.891058	1	Gba	1	7-4-T
mmu00562:Inositol phosphate metabolism	0.570447	0.891113	4	Inpp5b,Pik3c2b,Pik3cd,Plch2	3	7-4-T,7-5-T,10-5-T
mmu04726:Serotonergic synapse	0.614641	0.891567	8	Adcy5,Cacna1f,Cyp2c39,Cyp2j12,Gnas,Itpr1,Itpr3,Pla2g4f	6	7-2-A,10-1-T,7-2-T,7-1-T,7-4-T,7-5-T
mmu04930:Type II diabetes mellitus	0.618391	0.892105	3	Hk1,Mtor,Pik3cd	2	10-5-T,7-5-T
mmu00100:Steroid biosynthesis	0.707098	0.893177	1	Dhcr7	1	7-4-T
mmu00600:Sphingolipid metabolism	0.592071	0.893181	3	Gba,Ppap2c,Sptlc3	3	7-4-T,7-3-T,10-1-T
mmu05134:Legionellosis	0.71179	0.894822	3	Naip2,Naip6,Naip7	2	7-4-A,10-3-T
mmu05016:Huntington's disease	0.722778	0.895838	11	Ap2a2,Bdnf,Crebbp,Dnah1,Dnah5,Dnah7a,Dnah8,Grin1,Itpr1,Ndufs2,Sp1	5	7-2-T,7-5-T,7-4-T,10-1-T,10-5-T
mmu04975:Fat digestion and absorption	0.722383	0.899571	2	Ppap2c,Scarb1	2	7-3-T,10-5-T
mmu04978:Mineral absorption	0.788051	0.90063	2	Slc11a1,Vdr	2	7-4-T,10-1-T
mmu00531:Glycosaminoglycan degradation	0.740958	0.901442	1	Arsb	1	10-1-T
mmu00260:Glycine, serine and threonine metabolism	0.734409	0.901786	2	Bhmt,Cbs	3	10-3-T,7-5-T,10-1-T
mmu04071:Sphingolipid signaling pathway	0.792751	0.902095	6	Pik3cd,Ppp2r1b,Ppp2r5c,Rock1,Sptlc3,Traf2	4	7-5-T,7-4-A,7-3-A,10-1-T
mmu00982:Drug metabolism - cytochrome P450	0.786515	0.902783	3	Aox2,Fmo5,Mgst1	3	7-3-A,7-4-T,10-1-T
mmu04370:VEGF signaling pathway	0.732172	0.90324	3	Pik3cd,Pla2g4f,Ppp3cc	3	7-5-T,10-1-T,7-4-T
mmu04672:Intestinal immune network for IgA production	0.745988	0.903398	2	Ccr9,Itga4	2	7-2-T,7-5-T
mmu05321:Inflammatory bowel disease (IBD)	0.722127	0.903514	3	Foxp3,Ifngr2,Stat4	3	7-2-A,7-4-T,10-1-T
mmu05034:Alcoholism	0.739385	0.903693	11	Adcy5,Bdnf,Camkk1,Gnas,Grin1,H2afj,Hdac10,Hist1h2ae,Hist1h4m,Hist1h4n,Shc3	7	7-2-A,7-5-T,10-2-T,7-1-T,7-4-T,7-4-A,10-1-T
mmu00534:Glycosaminoglycan biosynthesis - heparan sulfate / heparin	0.784556	0.904466	1	Ndst2	1	7-5-T
mmu04080:Neuroactive ligand-receptor interaction	0.783801	0.907559	15	Avpr1a,Chrna10,Gabbr1,Gabrg2,Ghsr,Gpr156,Grin1,Grm6,Hcrtr1,Lepr,P2rx2,Rxfp2,Sctr,Try10,Vipr2	6	7-4-A,7-5-T,10-3-T,10-1-T,10-5-T,7-2-T
mmu03018:RNA degradation	0.760466	0.90843	4	Dcp2,Edc4,Pan2,Tob2	4	7-2-T,10-4-T,7-1-T,10-3-T
mmu05323:Rheumatoid arthritis	0.760466	0.90843	4	Acp5,Atp6v1a,Atp6v1d,Atp6v1g2	3	10-5-T,7-5-T,7-2-T
mmu04550:Signaling pathways regulating pluripotency of stem cells	0.778629	0.909549	7	Jak2,Jarid2,Pcgf3,Pik3cd,Rif1,Smad5,Wnt1	5	7-4-T,10-1-T,7-4-A,7-5-T,7-2-T
mmu04623:Cytosolic DNA-sensing pathway	0.769504	0.910982	3	Ripk1,Tbk1,Trex1	3	10-1-T,10-2-T,7-4-T
mmu05210:Colorectal cancer	0.769504	0.910982	3	Dcc,Pik3cd,Ralgds	2	7-5-T,7-4-T
mmu04932:Non-alcoholic fatty liver disease (NAFLD)	0.783551	0.911266	8	Eif2ak3,Gsk3a,Itch,Lepr,Mlxip,Ndufs2,Pik3cd,Traf2	4	7-2-T,10-3-T,10-5-T,7-5-T
mmu04964:Proximal tubule bicarbonate reclamation	0.756391	0.911814	1	Slc38a3	1	7-4-A
mmu03420:Nucleotide excision repair	0.778151	0.913031	2	Gtf2h1,Xpa	1	7-4-T
mmu00512:Mucin type O-Glycan biosynthesis	0.831498	0.914647	1	Galnt18	1	10-5-T
mmu04744:Phototransduction	0.831498	0.914647	1	Gucy2e	1	7-2-A
mmu00983:Drug metabolism - other enzymes	0.839631	0.915961	2	Nat1,Umps	2	7-4-A,7-5-T
mmu05213:Endometrial cancer	0.839631	0.915961	2	Egf,Pik3cd	2	10-1-T,7-5-T
mmu05142:Chagas disease (American trypanosomiasis)	0.777389	0.916208	5	Gnas,Ifngr2,Pik3cd,Ppp2r1b,Tlr9	5	7-1-T,7-4-T,7-5-T,7-4-A,7-2-T
mmu00601:Glycosphingolipid biosynthesis - lacto and neolacto series	0.809466	0.917163	1	Fut7	1	7-2-A
mmu01040:Biosynthesis of unsaturated fatty acids	0.82082	0.918205	1	Scd4	1	7-2-T
mmu04664:Fc epsilon RI signaling pathway	0.817415	0.918287	3	Map2k6,Pik3cd,Pla2g4f	2	7-5-T,10-1-T
mmu05218:Melanoma	0.824518	0.918451	3	Egf,Fgf17,Pik3cd	3	10-1-T,7-2-T,7-5-T
mmu05144:Malaria	0.815448	0.919993	2	Tlr9,Vcam1	2	7-2-T,7-3-A
mmu05204:Chemical carcinogenesis	0.830435	0.921154	4	Cyp2b19,Cyp2c39,Mgst1,Nat1	4	10-1-T,7-2-T,7-4-T,7-4-A
mmu05217:Basal cell carcinoma	0.860906	0.935305	2	Stk36,Wnt1	2	7-5-T,10-1-T
mmu05206:MicroRNAs in cancer	0.869267	0.940518	12	Abcb1a,Abcb1b,Crebbp,Dicer1,Dnmt1,Ezr,Mtor,Notch1,Notch4,Rock1,Rptor,Ube2i	8	10-1-T,7-4-T,7-5-T,7-2-A,7-4-A,10-5-T,10-3-T,7-2-T
mmu00190:Oxidative phosphorylation	0.8767	0.940848	6	Atp12a,Atp6v1a,Atp6v1d,Atp6v1g2,Ndufs2,Ppa1	5	10-1-T,10-5-T,7-5-T,7-2-T,7-4-T
mmu04130:SNARE interactions in vesicular transport	0.876072	0.944012	1	Vamp2	1	7-4-T
mmu00330:Arginine and proline metabolism	0.885253	0.946182	2	Cps1,Got1	2	10-1-T,10-5-T
mmu05322:Systemic lupus erythematosus	0.898554	0.956525	6	Actn4,C1s1,H2afj,Hist1h2ae,Hist1h4m,Hist1h4n	5	10-1-T,7-5-T,10-5-T,7-4-T,7-4-A
mmu03410:Base excision repair	0.903082	0.957485	1	Hmgb1	1	10-5-T
mmu04068:FoxO signaling pathway	0.924774	0.961182	5	Crebbp,Egf,G6pc,Pik3cd,Skp2	3	7-4-T,10-1-T,7-5-T
mmu00860:Porphyrin and chlorophyll metabolism	0.924209	0.964392	1	Alad	1	7-4-A
mmu04960:Aldosterone-regulated sodium reabsorption	0.919403	0.967022	1	Pik3cd	1	7-5-T
mmu05152:Tuberculosis	0.923961	0.967959	7	Arhgef12,Crebbp,Ifngr2,Jak2,Ppp3cc,Tlr9,Vdr	4	7-4-T,7-5-T,7-2-T,10-1-T
mmu04650:Natural killer cell mediated cytotoxicity	0.939549	0.96891	4	Ifngr2,Pik3cd,Ppp3cc,Shc3	3	7-4-T,7-5-T,10-1-T
mmu00970:Aminoacyl-tRNA biosynthesis	0.918588	0.970029	2	Aars,Aars2	2	7-5-T,7-2-T
mmu03022:Basal transcription factors	0.936974	0.970044	1	Gtf2h1	1	7-4-T
mmu05133:Pertussis	0.945477	0.971229	2	C1s1,Itgb1	2	7-5-T,10-5-T
mmu05150:Staphylococcus aureus infection	0.959019	0.981322	1	C1s1	2	7-5-T,10-5-T
mmu00140:Steroid hormone biosynthesis	0.972031	0.990796	2	Cyp2b19,Cyp2c39	2	10-1-T,7-2-T
mmu04115:p53 signaling pathway	0.9856	0.993123	1	Bai1	1	10-1-T
mmu03010:Ribosome	0.985155	0.996479	4	Mrpl4,Rpl4,Rpl5,Rps2	4	7-4-T,7-5-T,10-1-T,10-3-T
mmu00980:Metabolism of xenobiotics by cytochrome P450	0.981581	0.996682	1	Mgst1	1	7-4-T
mmu04060:Cytokine-cytokine receptor interaction	0.999731	0.999731	5	Ccr9,Csf3r,Egf,Ifngr2,Lepr	4	7-2-T,10-1-T,7-4-T,10-5-T
mmu05012:Parkinson's disease	0.99922	1	2	Adcy5,Ndufs2	2	7-2-A,10-5-T
