# Supplementary material for: Genomic variants in mouse model induced by azoxymethane and dextran sodium sulfate improperly mimic human colorectal cancer
Source: Sci Rep. 2017 Feb 7;7:25. doi: 10.1038/s41598-017-00057-3 (PMC5453956; doi:10.1038/s41598-017-00057-3)
Supplement: Supplementary file 5 — Supplementary Table S6 [file 41598_2017_57_MOESM5_ESM.xls]

## Sheet: Sheet1
gene	chr	cds_st	cds_end	strand	AT_GC_silent	AT_CG_silent	AT_TA_silent	CG_TA_silent	CG_AT_silent	CG_GC_silent	CG_TA_CpG_silent	CG_AT_CpG_silent	CG_GC_CpG_silent	AT_GC_missence	AT_CG_missence	AT_TA_missence	CG_TA_missence	CG_AT_missence	CG_GC_missence	CG_TA_CpG_missence	CG_AT_CpG_missence	CG_GC_CpG_missence	AT_GC_nonsence	AT_CG_nonsence	AT_TA_nonsence	CG_TA_nonsence	CG_AT_nonsence	CG_GC_nonsence	CG_TA_CpG_nonsence	CG_AT_CpG_nonsence	CG_GC_CpG_nonsence	AT_GC_splicing	AT_CG_splicing	AT_TA_splicing	CG_TA_splicing	CG_AT_splicing	CG_GC_splicing	CG_TA_CpG_splicing	CG_AT_CpG_splicing	CG_GC_CpG_splicing	CDS_size
0610007P14Rik	12	87157064	87163170	-	53	34	35	86	47	43	4	7	3	150	167	157	102	138	148	14	11	16	0	2	11	9	12	6	2	2	1	13	13	13	9	9	9	2	2	2	423
0610009B22Rik	11	51499149	51499571	-	65	25	25	56	24	21	16	9	7	169	205	194	86	115	124	21	23	30	0	4	15	6	9	3	1	6	1	0	0	0	0	0	0	0	0	0	423
0610009O20Rik	18	38410023	38420938	+	198	147	126	313	144	139	23	24	17	442	491	476	464	616	658	48	47	57	0	2	38	39	56	19	3	3	0	38	38	38	50	50	50	0	0	0	1533
0610010B08Rik	2	175150244	176417433	-	2142	828	768	768	318	294	18	114	12	3264	4452	3900	2310	2652	3006	120	120	228	0	126	738	240	348	18	102	6	0	12	12	12	30	30	30	0	0	0	8982
0610010F05Rik	11	23475481	23529022	-	473	218	216	243	89	80	11	18	9	808	1038	937	526	624	713	38	33	45	0	25	128	50	106	26	5	3	0	79	79	79	71	71	71	2	2	2	2157
0610010K14Rik	11	70048906	70051306	-	69	49	48	106	57	53	24	22	20	184	203	184	178	214	234	29	30	34	0	1	21	6	19	3	1	2	0	19	19	19	24	24	24	1	1	1	602
0610011F06Rik	17	26012475	26013942	+	55	32	29	135	69	62	20	18	15	192	213	202	154	222	246	34	32	40	0	2	16	20	18	1	2	6	1	17	17	17	23	23	23	0	0	0	615
0610030E20Rik	6	72297403	72299113	+	51	30	27	96	38	36	23	24	17	137	155	146	132	180	197	49	46	56	0	3	15	8	18	3	2	4	1	10	10	10	10	10	10	0	0	0	501
0610037L13Rik	4	107562610	107569553	+	65	35	38	113	48	46	17	21	10	195	224	202	139	198	221	38	33	46	0	1	20	20	26	5	1	2	0	23	23	23	23	23	23	2	2	2	591
0610040J01Rik	5	64287691	64290103	+	135	81	71	171	70	68	14	11	10	283	334	324	297	372	416	16	17	20	0	3	23	23	49	7	0	2	0	4	4	4	4	4	4	0	0	0	942
1110001J03Rik	6	38484873	38489362	+	44	25	23	65	34	33	11	15	9	88	104	97	90	116	126	32	28	35	0	3	12	8	13	4	1	1	0	3	3	3	4	4	4	1	1	1	342
1110004E09Rik	16	90926217	90934965	-	102	49	40	161	70	65	31	29	18	304	353	322	198	279	317	46	42	59	0	4	44	27	37	4	1	7	1	25	25	25	23	23	23	0	0	0	873
1110004F10Rik	7	123236977	123247953	+	92	46	45	73	22	22	13	11	6	176	220	202	156	179	208	26	27	34	0	2	21	6	34	5	1	2	0	17	17	17	15	15	15	0	0	0	546
1110007C09Rik	13	49298489	49311312	-	53	36	34	139	62	57	8	14	6	165	182	176	132	201	218	37	28	40	0	0	8	14	22	10	1	4	0	22	22	22	16	16	16	2	2	2	552
1110008F13Rik	2	156689040	156698820	+	43	18	20	73	36	30	15	14	7	138	159	147	77	114	131	23	25	33	0	4	14	16	16	5	2	1	0	12	12	12	12	12	12	0	0	0	390
1110008L16Rik	12	56404895	56483387	+	300	143	133	279	115	103	19	22	13	654	792	721	404	574	626	36	32	42	0	19	100	59	53	13	1	2	1	27	27	27	21	21	21	0	0	0	1755
1110008P14Rik	2	32234881	32237290	-	20	7	7	58	26	24	9	8	7	76	88	85	65	92	105	15	14	17	0	1	4	6	11	0	0	2	0	4	4	4	4	4	4	0	0	0	252
1110012L19Rik	X	67641089	67642267	+	74	42	43	86	33	29	4	2	1	165	192	177	111	160	186	10	10	11	0	5	19	21	25	3	0	2	2	4	4	4	4	4	4	0	0	0	474
1110017D15Rik	4	41452099	41464195	-	139	83	78	201	94	90	29	34	24	314	338	314	242	314	337	60	52	66	0	11	46	26	45	18	3	8	1	25	25	25	25	25	25	2	2	2	891
1110025L11Rik	16	89063953	89064189	-	37	14	13	41	30	30	2	1	1	67	76	68	81	78	85	6	5	6	0	14	23	0	14	7	0	2	1	0	0	0	0	0	0	0	0	0	237
1110032A03Rik	9	50571961	50576004	-	92	51	47	65	19	19	6	3	2	184	216	202	122	166	179	9	8	12	0	9	27	19	21	8	1	5	2	14	14	14	10	10	10	0	0	0	501
1110032F04Rik	3	68673630	68674373	+	39	30	29	161	93	89	70	60	51	168	176	171	185	246	264	102	99	124	0	1	7	12	19	5	4	17	1	0	0	0	0	0	0	0	0	0	744
1110034G24Rik	2	132517690	132576391	+	102	54	50	106	43	40	7	10	7	197	241	231	169	222	250	18	12	19	0	4	18	18	28	3	1	4	0	5	5	5	3	3	3	0	0	0	621
1110037F02Rik	4	11413190	11476846	+	1127	586	581	735	286	266	73	86	54	1878	2363	2196	1485	1806	2027	156	138	188	0	56	228	114	242	41	15	20	2	86	86	86	95	95	95	3	3	3	5586
1110038F14Rik	15	76779239	76780818	+	58	35	27	93	42	41	15	16	10	142	165	149	124	174	190	32	26	38	0	0	24	15	16	1	1	6	0	10	10	10	13	13	13	1	1	1	483
1110051M20Rik	2	91118940	91284771	-	137	74	72	202	89	84	13	17	8	329	384	366	251	343	379	38	34	45	0	8	28	20	41	10	3	3	1	32	32	32	32	32	32	0	0	0	996
1110057K04Rik	12	8227408	8290897	+	163	90	92	132	60	52	23	19	14	391	457	413	239	300	333	31	33	43	0	7	49	23	34	9	4	6	1	19	19	19	19	19	19	2	2	2	1011
1110058L19Rik	1	24003090	24012439	-	56	35	32	40	15	15	8	10	7	100	119	107	83	98	111	17	15	19	0	2	17	7	17	4	1	1	0	9	9	9	7	7	7	0	0	0	315
1110059E24Rik	19	21672680	21727198	-	88	38	37	57	16	16	9	8	4	172	220	187	109	138	155	21	18	26	0	2	36	9	21	4	0	4	0	12	12	12	10	10	10	2	2	2	468
1110059G10Rik	9	122857012	122860030	-	93	41	39	57	23	22	4	7	4	172	220	195	117	135	155	13	11	14	0	4	31	8	24	5	1	0	0	10	10	10	6	6	6	0	0	0	468
1110065P20Rik	4	124527111	124527523	-	20	17	16	20	13	13	8	9	7	25	28	26	50	54	58	16	13	17	0	0	3	2	5	1	0	2	0	4	4	4	4	4	4	0	0	0	144
1190002N15Rik	9	94420734	94438294	-	139	64	60	258	127	124	58	49	42	404	467	438	264	401	434	125	117	140	0	12	45	41	35	5	1	18	2	10	10	10	6	6	6	0	0	0	1293
1190003K10Rik	13	64583072	64587308	-	28	14	8	47	11	11	3	1	0	90	104	97	49	77	91	8	8	12	0	0	13	8	16	2	1	3	0	4	4	4	4	4	4	0	0	0	237
1190005I06Rik	8	123132872	123158254	-	25	9	9	63	37	35	22	17	15	97	112	102	89	114	123	30	34	37	0	1	11	7	8	1	0	1	0	9	9	9	13	13	13	2	2	2	336
1190007I07Rik	10	82082867	82085560	-	27	16	16	32	17	17	7	6	5	61	71	64	56	69	75	11	10	13	0	1	8	7	9	3	0	2	0	4	4	4	4	4	4	0	0	0	204
1200014J11Rik	11	72861402	72892678	+	310	152	141	277	106	100	35	50	29	625	768	699	473	581	665	87	70	103	0	15	95	28	91	13	10	12	0	48	48	48	44	44	44	4	4	4	1848
1300017J02Rik	9	103152958	103190553	-	302	181	164	380	172	165	35	26	15	689	795	736	590	765	834	59	59	80	0	15	91	41	74	12	4	13	3	66	66	66	58	58	58	4	4	4	2103
1500009L16Rik	10	83185734	83222342	+	29	22	20	22	10	10	10	8	7	59	64	61	55	63	69	11	12	15	0	2	7	2	6	0	1	2	0	19	19	19	11	11	11	2	2	2	192
1500012F01Rik	2	166890688	166891349	+	46	28	26	32	11	10	0	3	0	83	99	94	60	71	87	5	5	8	0	2	9	8	18	3	3	0	0	7	7	7	9	9	9	0	0	0	240
1500015O10Rik	1	43787730	43799251	+	65	36	35	78	30	30	8	13	7	147	171	162	107	151	162	23	19	27	0	5	15	13	17	6	3	2	0	14	14	14	10	10	10	0	0	0	447
1600002H07Rik	17	24352804	24357685	-	189	142	126	242	105	103	27	35	21	369	413	390	377	503	546	63	51	73	0	3	42	37	48	7	4	8	0	31	31	31	39	39	39	2	2	2	1311
1600002K03Rik	10	79635711	79637070	+	30	23	16	73	35	32	12	10	8	109	114	115	76	108	119	19	18	23	0	2	8	4	10	2	1	4	1	9	9	9	7	7	7	0	0	0	326
1600012H06Rik	17	15080618	15081175	+	67	40	41	98	38	37	23	14	12	188	211	198	132	187	206	28	33	38	0	4	16	18	23	5	1	5	2	0	0	0	0	0	0	0	0	0	558
1600014C10Rik	7	38973636	38979989	+	44	33	31	81	39	34	13	11	9	136	143	135	119	164	179	17	18	21	0	4	14	13	10	0	0	1	0	4	4	4	12	12	12	0	0	0	426
1600014C23Rik	17	45869974	45870742	-	43	28	26	58	33	31	3	3	1	83	98	95	96	121	132	7	5	9	0	0	5	13	13	4	0	2	0	4	4	4	4	4	4	0	0	0	306
1600014K23Rik	X	82514952	82515500	+	40	19	19	132	54	50	17	14	13	198	217	204	110	189	206	29	26	33	0	2	15	20	19	6	0	6	0	0	0	0	0	0	0	0	0	0	549
1600015I10Rik	6	48880067	48883510	+	299	170	167	399	172	157	20	21	12	763	877	827	529	746	806	59	57	69	0	15	68	61	71	26	3	4	1	11	11	11	13	13	13	0	0	0	2136
1700001C02Rik	5	30768484	30786385	+	66	44	40	128	56	55	12	13	8	205	223	212	140	211	218	30	29	36	0	4	19	17	18	12	2	2	0	10	10	10	13	13	13	1	1	1	603
1700001C19Rik	17	47550511	47574163	-	80	54	48	122	53	51	17	20	15	193	216	204	167	230	247	45	42	49	0	3	21	19	25	10	2	2	0	13	13	13	15	15	15	0	0	0	648
1700001F09Rik	14	44021200	44026299	-	84	41	34	98	26	21	3	1	0	230	271	244	117	178	205	3	3	6	0	2	36	17	28	6	0	2	0	15	15	15	17	17	17	0	0	0	555
1700001J03Rik	5	146994110	146996846	-	91	50	45	118	46	42	11	8	5	239	276	262	154	222	243	26	25	30	0	4	23	17	21	4	1	5	3	16	16	16	14	14	14	2	2	2	660
1700001K19Rik	12	111906017	111909027	-	83	62	43	124	59	57	12	11	8	198	216	211	198	257	275	27	24	32	0	3	27	14	20	4	1	5	0	14	14	14	10	10	10	0	0	0	660
1700001L19Rik	13	68736353	68751886	+	67	35	29	114	48	42	8	9	6	183	209	195	147	187	220	20	18	24	0	6	26	5	31	4	2	3	0	8	8	8	8	8	8	0	0	0	549
1700001O22Rik	2	30651215	30657077	-	116	82	71	244	125	122	37	48	29	304	334	320	290	409	431	101	87	113	0	4	29	29	29	10	4	7	0	20	20	20	23	23	23	5	5	5	1128
1700001P01Rik	11	97632891	97637172	-	69	38	38	74	35	33	10	16	8	149	176	168	115	157	164	31	26	36	0	4	12	14	11	6	3	2	0	6	6	6	10	10	10	0	0	0	468
1700003E16Rik	6	83106567	83112885	+	204	132	129	329	162	156	69	71	56	495	562	526	505	669	733	121	105	140	0	5	44	65	68	10	6	20	0	12	12	12	10	10	10	2	2	2	1797
1700003F12Rik	2	154374678	154375683	+	46	38	31	126	56	54	31	36	27	148	155	146	153	224	239	71	65	77	0	1	17	14	13	0	2	3	0	9	9	9	7	7	7	0	0	0	594
1700003M02Rik	4	34658630	34676152	-	246	118	120	234	104	94	35	29	22	566	680	626	346	448	506	53	54	67	0	14	66	30	58	10	2	7	1	35	35	35	34	34	34	3	3	3	1515
1700006A11Rik	3	124104308	124124370	-	340	195	191	194	78	70	11	8	4	621	747	690	420	495	554	22	21	29	0	19	80	23	64	13	1	5	1	42	42	42	38	38	38	0	0	0	1635
1700006E09Rik	11	101848428	101852826	+	88	42	31	73	22	18	6	9	4	199	236	220	97	144	158	14	12	18	0	9	36	13	17	7	2	1	0	15	15	15	17	17	17	0	0	0	495
1700007B14Rik	8	78078790	78508194	+	293	149	133	188	67	62	9	13	6	587	711	637	327	429	482	21	19	28	0	20	110	38	57	9	4	2	0	47	47	47	40	40	40	0	0	0	1470
1700007G11Rik	5	98758373	99230929	+	112	56	48	116	46	41	15	12	9	258	308	292	164	221	243	22	23	28	0	6	30	11	24	7	1	3	1	19	19	19	19	19	19	2	2	2	702
1700007K09Rik	7	138469613	138470839	-	53	33	35	61	31	24	5	4	2	130	147	133	99	118	136	7	6	10	0	3	15	2	13	2	0	2	0	4	4	4	4	4	4	0	0	0	360
1700007K13Rik	2	28317766	28321789	-	58	29	26	89	35	33	18	13	13	167	193	179	140	177	198	22	23	25	0	3	20	7	24	5	0	4	2	8	8	8	7	7	7	1	1	1	504
1700008F21Rik	8	131596344	131707518	+	275	125	122	103	28	26	6	9	5	471	605	541	255	300	343	20	15	23	0	16	84	26	56	15	2	4	0	60	60	60	48	48	48	0	0	0	1161
1700008I05Rik	X	132189432	132227824	-	332	156	165	183	66	57	6	8	2	573	731	670	359	436	500	22	22	30	0	18	70	30	70	15	4	2	0	33	33	33	31	31	31	0	0	0	1512
1700008O03Rik	7	51615556	51629759	-	50	33	29	127	66	60	28	27	21	173	187	184	140	184	209	60	53	68	0	3	10	8	25	6	2	10	1	15	15	15	13	13	13	4	4	4	591
1700008P02Rik	3	6617299	6620392	-	103	58	59	66	29	28	6	3	3	179	220	204	151	187	200	6	6	8	0	4	19	14	15	3	0	3	1	8	8	8	8	8	8	0	0	0	528
1700009N14Rik	4	39397829	39398479	+	95	48	47	108	50	47	15	11	9	230	272	244	165	218	233	22	24	27	0	5	34	12	17	5	1	3	2	0	0	0	0	0	0	0	0	0	651
1700010B08Rik	2	173545401	173547485	+	60	39	33	45	24	23	2	1	0	94	114	110	93	107	115	7	9	10	0	1	11	4	11	4	1	0	0	3	3	3	1	1	1	0	0	0	309
1700010D01Rik	X	92928052	92928578	-	51	40	37	57	21	21	4	4	3	139	150	129	87	119	125	8	6	9	0	0	24	5	9	3	0	2	0	2	2	2	2	2	2	0	0	0	354
1700010I14Rik	17	9181262	9200852	+	189	99	82	303	98	89	21	20	16	558	639	587	341	501	572	35	31	40	0	9	78	32	77	15	0	5	0	37	37	37	33	33	33	2	2	2	1482
1700011A15Rik	15	101278283	101284060	+	55	41	34	111	48	47	12	10	6	147	161	151	152	208	227	21	22	28	0	0	17	14	21	3	1	2	0	13	13	13	19	19	19	0	0	0	516
1700011E24Rik	17	87788936	87827003	-	125	90	83	106	41	41	17	15	12	248	279	259	209	259	275	23	21	29	0	4	31	11	26	10	2	6	1	24	24	24	20	20	20	4	4	4	744
1700011H14Rik	14	49846241	49864932	-	157	76	68	131	49	45	8	14	5	322	395	366	213	284	321	22	19	28	0	8	45	25	36	3	4	1	1	22	22	22	18	18	18	0	0	0	885
1700011I03Rik	18	57693507	57890595	+	140	81	75	129	44	39	11	10	8	292	345	312	211	261	312	12	9	16	0	6	45	17	52	6	1	5	0	24	24	24	22	22	22	2	2	2	816
1700011L22Rik	8	81734549	81772351	-	90	55	49	115	53	50	7	10	4	201	235	217	166	225	241	23	19	28	0	1	25	20	23	10	2	3	0	18	18	18	19	19	19	3	3	3	627
1700012A03Rik	6	32001635	32008779	+	60	43	32	67	21	20	3	3	2	124	140	130	112	154	173	6	6	8	0	1	22	17	21	3	1	1	0	5	5	5	3	3	3	0	0	0	393
1700012B07Rik	11	109650028	109689219	-	132	84	73	146	51	45	19	14	10	303	348	327	235	314	349	37	43	47	0	3	35	20	36	7	2	1	1	17	17	17	23	23	23	0	0	0	900
1700012B09Rik	9	14562895	14575412	-	55	39	30	61	27	24	7	7	6	105	121	116	106	128	148	17	14	18	0	0	14	12	24	7	0	3	0	13	13	13	11	11	11	0	0	0	366
1700012L04Rik	X	8860985	8861302	+	49	34	28	52	22	21	7	8	6	103	117	114	75	102	109	21	18	24	0	1	10	6	9	3	2	4	0	0	0	0	0	0	0	0	0	0	318
1700012P22Rik	4	144008307	144028507	-	84	53	49	107	42	38	8	7	6	206	228	215	147	210	229	15	13	18	0	9	26	20	22	7	1	4	0	12	12	12	12	12	12	0	0	0	591
1700013D24Rik	6	124297716	124307037	-	58	39	34	56	25	25	2	3	2	128	145	136	103	127	138	7	5	8	0	2	16	5	12	1	1	2	0	10	10	10	6	6	6	0	0	0	363
1700013F07Rik	3	108340537	108347565	+	74	39	40	88	38	33	8	10	6	178	208	190	121	172	188	19	15	22	0	5	22	15	14	3	1	3	0	18	18	18	14	14	14	0	0	0	507
1700013G24Rik	4	137010451	137011311	+	98	57	55	183	88	84	18	18	12	269	302	283	220	323	340	41	38	50	0	8	29	26	18	5	3	6	0	0	0	0	0	0	0	0	0	0	861
1700013H16Rik	X	51046343	51055020	-	193	90	82	98	28	28	3	6	3	301	401	377	241	275	331	13	12	15	0	3	35	22	58	2	2	0	0	30	30	30	26	26	26	0	0	0	876
1700015E13Rik	1	172239013	172242179	+	64	41	35	138	58	52	3	6	1	213	234	216	163	226	251	15	14	19	0	2	26	14	31	12	2	0	0	4	4	4	4	4	4	0	0	0	615
1700015F17Rik	5	5450644	5479013	-	79	39	39	59	19	17	6	8	3	179	213	192	94	140	153	10	8	14	0	6	27	21	15	4	2	2	1	19	19	19	21	21	21	0	0	0	453
1700015G11Rik	7	59267200	59271052	-	36	25	21	28	7	5	3	4	2	69	80	76	50	67	76	7	8	10	0	0	8	6	10	3	2	0	0	12	12	12	12	12	12	0	0	0	204
1700016C15Rik	1	179663628	179683159	+	93	55	48	53	17	14	5	9	5	145	176	165	111	140	152	14	11	17	0	7	25	11	18	9	3	2	0	11	11	11	13	13	13	0	0	0	438
1700016D06Rik	8	11655605	11678669	-	97	50	48	64	25	24	5	5	3	185	228	206	117	158	173	8	9	11	0	4	28	21	19	5	1	0	0	22	22	22	16	16	16	2	2	2	501
1700016H13Rik	5	104077840	104084005	-	60	31	26	56	18	16	5	5	4	130	156	137	80	116	130	7	7	8	0	3	27	13	15	3	0	0	0	7	7	7	8	8	8	0	0	0	354
1700016K19Rik	11	75813564	75816987	+	71	33	30	135	55	51	26	27	20	224	258	233	176	226	259	44	36	52	0	4	32	6	36	7	2	9	0	3	3	3	3	3	3	2	2	2	687
1700017B05Rik	9	57101769	57106896	-	450	343	331	581	286	278	47	56	40	778	872	816	1026	1292	1376	111	95	123	0	13	81	70	99	23	6	13	1	3	3	3	5	5	5	0	0	0	3072
1700017D01Rik	19	11171427	11190956	-	133	77	87	65	29	22	2	1	0	259	310	291	154	166	195	2	3	4	0	5	14	12	36	14	0	0	0	25	25	25	15	15	15	0	0	0	630
1700017N19Rik	10	100057279	100080735	+	264	125	114	140	55	48	12	14	7	444	567	520	339	371	433	25	24	33	0	16	74	18	71	16	3	2	0	49	49	49	39	39	39	0	0	0	1248
1700018B08Rik	8	124054923	124065655	-	67	45	35	142	71	68	6	11	5	193	210	199	175	251	269	27	21	29	0	5	26	28	23	8	1	2	0	21	21	21	22	22	22	1	1	1	642
1700018C11Rik	4	63268346	63273481	-	48	24	22	54	18	17	9	8	6	115	136	127	79	108	122	12	11	16	0	3	14	12	19	6	1	3	0	11	11	11	11	11	11	2	2	2	333
1700018F24Rik	5	145803906	145806420	+	157	101	92	158	54	53	9	5	4	318	368	355	255	349	378	17	19	21	0	6	28	28	38	10	0	2	1	16	16	16	14	14	14	2	2	2	945
1700019A02Rik	1	53215591	53244445	-	95	42	37	50	20	19	2	2	1	168	218	205	114	109	142	8	7	9	0	3	21	1	36	4	0	1	0	34	34	34	30	30	30	0	0	0	441
1700019B03Rik	8	3475849	3487158	+	193	117	111	284	113	105	31	34	25	490	554	515	391	557	597	63	53	72	0	12	57	44	49	17	4	11	1	25	25	25	31	31	31	0	0	0	1503
1700019D03Rik	1	52982091	52982411	-	49	22	25	54	19	16	5	4	2	112	138	127	81	108	124	7	7	10	0	1	9	10	18	5	0	1	0	0	0	0	0	0	0	0	0	0	321
1700019G17Rik	6	85849202	85851533	-	105	77	71	139	69	65	1	6	0	245	269	259	205	277	294	15	11	17	0	4	20	26	24	11	2	1	1	3	3	3	5	5	5	0	0	0	744
1700019L03Rik	2	32633018	32639907	-	129	69	61	406	159	144	23	27	16	582	639	584	306	550	622	60	53	69	0	3	66	60	63	6	3	6	1	29	29	29	28	28	28	7	7	7	1572
1700019N19Rik	19	58860486	58868888	-	89	54	44	142	57	52	11	7	7	234	262	242	198	277	304	13	12	16	0	7	37	24	30	8	0	5	1	19	19	19	19	19	19	2	2	2	714
1700019O17Rik	1	88322946	88324538	+	233	140	140	282	139	131	29	29	22	474	564	540	470	600	651	61	51	68	0	3	27	41	54	11	0	10	0	0	0	0	0	0	0	0	0	0	1593
1700020A23Rik	2	130231282	130231754	+	48	36	36	97	51	48	3	5	3	108	118	113	117	167	176	7	6	9	0	2	7	11	7	1	2	1	0	2	2	2	6	6	6	0	0	0	396
1700020D05Rik	19	5502867	5503751	-	108	61	57	169	76	68	25	21	16	295	338	308	214	305	332	43	46	53	0	4	38	26	28	9	2	3	1	0	0	0	0	0	0	0	0	0	885
1700020L24Rik	11	83251247	83254424	+	47	29	28	115	44	44	34	35	28	159	176	163	141	196	219	58	47	65	0	1	15	11	27	4	2	12	1	7	7	7	8	8	8	1	1	1	570
1700020N15Rik	X	67198521	67199013	+	59	24	21	51	16	16	2	1	1	137	166	147	75	108	116	4	4	5	0	6	28	8	10	2	0	1	0	4	4	4	4	4	4	0	0	0	339
1700021F05Rik	10	43245035	43252951	-	109	59	55	124	49	47	15	15	8	271	314	277	154	214	239	28	27	39	0	7	48	14	29	6	5	6	1	8	8	8	6	6	6	2	2	2	723
1700021F07Rik	2	173348165	173353845	+	46	24	25	75	30	29	13	16	12	128	146	131	105	146	163	23	18	26	0	4	18	16	20	4	2	4	0	13	13	13	11	11	11	0	0	0	411
1700021K19Rik	16	32824054	32868246	-	310	179	170	623	265	242	66	69	44	928	1053	989	717	1017	1142	142	132	168	0	6	79	78	136	34	4	11	0	73	73	73	69	69	69	6	6	6	2871
1700022I11Rik	4	42982887	42987092	+	656	416	381	534	231	221	23	23	19	1135	1354	1260	1045	1324	1445	32	27	37	0	21	150	123	147	36	1	6	0	3	3	3	5	5	5	0	0	0	3552
1700023E05Rik	5	77445177	77490337	+	222	142	131	222	108	103	29	33	20	443	516	476	362	457	496	71	61	81	0	7	58	24	43	9	4	10	3	32	32	32	28	28	28	4	4	4	1380
1700023F06Rik	11	103060275	103069829	-	120	84	73	248	116	112	31	38	26	330	363	340	303	448	467	77	64	84	0	3	37	35	22	7	2	8	0	30	30	30	42	42	42	0	0	0	1149
1700024G13Rik	14	33189783	33201538	-	34	15	14	60	31	28	7	6	4	90	108	103	66	92	105	12	13	16	0	1	7	9	12	2	1	1	0	7	7	7	9	9	9	0	0	0	282
1700024P04Rik	13	99754100	99754471	-	53	31	25	68	32	25	5	4	4	144	164	150	83	111	126	11	11	12	0	2	22	5	13	5	0	1	0	0	0	0	0	0	0	0	0	0	372
1700024P16Rik	4	104586095	104688748	+	415	240	213	365	135	127	39	40	30	839	1003	923	677	843	952	61	51	74	0	12	118	55	119	18	6	15	2	82	82	82	74	74	74	4	4	4	2460
1700025F22Rik	19	11216021	11237943	-	61	39	34	46	17	14	3	2	2	141	157	150	65	96	105	5	5	6	0	6	18	12	10	4	0	1	0	13	13	13	9	9	9	2	2	2	336
1700025G04Rik	1	153740524	153853768	-	68	26	20	46	18	14	5	6	4	138	178	167	91	104	128	7	4	8	0	2	19	8	23	3	0	2	0	16	16	16	14	14	14	2	2	2	366
1700026D08Rik	7	90924480	90943320	-	122	63	56	169	71	66	19	18	14	328	376	353	219	304	339	32	28	38	0	11	41	19	32	2	1	6	0	22	22	22	24	24	24	2	2	2	912
1700026L06Rik	2	28547661	28551570	-	41	14	15	117	49	44	11	12	6	193	217	201	107	172	190	23	16	28	0	3	18	12	15	2	0	6	0	13	13	13	11	11	11	0	0	0	507
1700028K03Rik	5	107968168	107978116	+	109	70	70	67	17	14	6	7	4	224	261	239	137	175	196	12	9	15	0	2	24	11	23	5	2	4	1	21	21	21	19	19	19	0	0	0	574
1700028P14Rik	19	23633345	23727216	-	122	58	55	94	36	35	14	14	10	237	294	266	169	208	236	32	28	37	0	7	38	14	33	6	2	6	1	16	16	16	22	22	22	2	2	2	687
1700029F12Rik	13	97792406	97804220	-	72	45	41	75	30	30	9	7	6	133	159	153	137	180	191	13	15	16	0	1	11	16	18	7	0	0	0	4	4	4	2	2	2	2	2	2	456
1700029H14Rik	8	13551767	13562348	-	81	54	46	149	49	44	16	15	11	238	264	240	199	273	312	23	25	29	0	1	33	13	39	5	1	0	0	32	32	32	27	27	27	1	1	1	726
1700029I15Rik	2	92223105	92223726	+	36	26	22	61	32	31	6	8	5	84	91	90	88	116	121	12	12	15	0	3	8	8	9	5	2	0	0	8	8	8	8	8	8	0	0	0	300
1700029J07Rik	8	47039100	47058957	-	176	89	82	128	51	47	16	14	11	345	414	379	252	297	332	20	20	25	0	18	60	9	41	10	2	4	2	22	22	22	22	22	22	4	4	4	951
1700029P11Rik	15	81810990	81811442	+	45	21	21	82	42	40	21	20	11	145	165	155	107	148	159	36	35	48	0	4	14	11	10	1	3	5	1	0	0	0	0	0	0	0	0	0	453
1700030F18Rik	15	99748882	99760373	-	44	26	28	51	20	18	10	11	9	114	129	113	67	100	105	16	11	17	0	3	17	10	8	5	0	4	0	7	7	7	8	8	8	1	1	1	315
1700030J22Rik	8	119495037	119497561	-	153	85	71	234	107	101	31	17	16	399	465	429	342	456	506	33	39	48	0	2	52	35	48	4	0	8	0	4	4	4	4	4	4	0	0	0	1230
1700030K09Rik	8	74968650	74984050	+	300	199	171	339	149	141	27	25	15	598	692	657	574	732	793	40	36	55	0	7	70	42	74	21	3	9	0	24	24	24	24	24	24	0	0	0	1926
1700031F05Rik	X	100055080	100060417	-	72	44	46	115	56	51	6	6	5	183	210	201	167	234	249	8	7	9	0	1	8	22	14	4	0	1	0	19	19	19	21	21	21	0	0	0	576
1700034E13Rik	18	52820051	52823372	+	62	29	28	45	21	20	5	2	1	114	145	124	79	104	111	11	12	14	0	2	24	8	7	1	0	2	1	3	3	3	5	5	5	0	0	0	327
1700034F02Rik	11	29453586	29478231	+	371	175	175	199	70	59	13	15	7	728	902	814	401	508	575	28	26	36	0	22	110	45	67	11	3	3	1	41	41	41	39	39	39	4	4	4	1791
1700034J05Rik	6	146900774	146902064	-	139	76	65	160	65	61	6	7	2	317	375	357	221	322	352	20	19	26	0	5	34	38	32	6	2	2	0	6	6	6	6	6	6	0	0	0	906
1700034O15Rik	6	41634517	41635389	+	42	24	23	71	25	23	1	1	1	120	136	128	77	121	135	1	1	1	0	2	11	12	14	2	0	0	0	4	4	4	4	4	4	0	0	0	327
1700037C18Rik	16	3906143	3908453	-	57	44	38	120	57	56	1	6	1	126	138	129	177	239	255	13	9	15	0	1	16	17	18	3	2	1	0	8	8	8	8	8	8	0	0	0	516
1700037H04Rik	2	130972611	130979348	-	55	31	28	110	52	48	14	10	7	173	194	180	136	185	202	27	27	35	0	3	20	6	15	2	1	5	0	14	14	14	18	18	18	0	0	0	525
1700039E15Rik	7	52538243	52543903	+	119	62	60	297	156	137	25	19	17	476	525	493	282	431	470	28	30	35	0	8	42	41	33	13	1	5	2	21	21	21	19	19	19	0	0	0	1272
1700040L02Rik	10	67893997	68004605	-	134	57	61	164	70	65	20	14	9	350	420	388	209	275	320	24	24	36	0	7	35	21	49	9	2	8	1	31	31	31	25	25	25	0	0	0	927
1700042B14Rik	X	151559744	151560373	-	104	63	65	96	42	39	6	7	4	233	270	247	158	212	225	13	10	15	0	4	25	16	16	6	1	3	1	0	0	0	0	0	0	0	0	0	630
1700042G07Rik	4	115846006	115846812	+	41	30	27	48	30	29	2	9	2	70	81	76	86	103	105	16	13	20	0	0	8	3	4	3	4	0	0	5	5	5	3	3	3	0	0	0	273
1700047I17Rik2	12	56225629	56315030	+	164	82	82	192	70	66	52	46	38	436	516	478	296	358	428	74	68	88	0	2	40	26	86	20	2	14	2	32	32	32	28	28	28	4	4	4	1248
1700049G17Rik	7	28695059	28705752	-	455	184	178	290	93	88	7	9	5	851	1110	979	576	713	807	29	24	31	0	12	149	48	108	19	0	3	0	5	5	5	3	3	3	0	0	0	2259
1700052N19Rik	10	5892305	5913870	-	215	92	92	206	79	72	28	24	19	485	591	542	301	430	473	37	34	46	0	17	66	44	42	6	1	8	1	15	15	15	17	17	17	0	0	0	1320
1700055N04Rik	19	3958876	3969947	+	148	79	76	332	154	141	25	21	12	489	546	508	355	519	574	52	50	66	0	12	53	35	49	7	1	7	0	33	33	33	39	39	39	0	0	0	1440
1700056E22Rik	1	185857035	185857739	-	65	45	38	130	70	68	41	45	35	168	187	171	206	262	281	70	66	79	0	1	24	19	23	6	3	3	0	0	0	0	0	0	0	0	0	0	705
1700057G04Rik	9	92238465	92252593	+	137	73	77	84	32	26	6	7	3	265	321	295	170	212	243	13	12	18	0	8	30	18	28	3	3	3	1	21	21	21	14	14	14	1	1	1	699
1700061G19Rik	17	57015684	57028145	+	204	115	113	443	199	173	66	58	39	776	858	787	461	703	771	102	92	131	0	7	80	59	61	19	4	22	2	43	43	43	43	43	43	10	10	10	2118
1700065D16Rik	9	95755867	95758175	-	37	27	27	58	32	31	22	22	18	93	103	100	100	129	137	39	38	44	0	0	3	10	7	0	1	2	0	2	2	2	1	1	1	1	1	1	363
1700066B19Rik	18	35886742	35888502	+	51	35	34	73	30	27	14	13	9	110	125	123	103	148	158	17	18	23	0	1	4	12	10	3	1	1	0	4	4	4	4	4	4	0	0	0	384
1700066M21Rik	1	57434515	57440408	+	180	83	85	166	65	64	27	29	21	388	477	441	247	342	372	57	51	65	0	8	42	28	34	5	2	6	0	5	5	5	3	3	3	0	0	0	1098
1700067K01Rik	8	86525641	86528524	+	99	58	55	191	91	83	23	24	16	272	305	291	241	336	368	41	40	52	0	8	25	29	34	10	4	4	0	20	20	20	20	20	20	0	0	0	903
1700067P10Rik	17	48226984	48227698	+	75	48	44	106	51	49	11	13	9	168	193	176	155	203	220	20	18	23	0	2	23	13	20	5	1	1	0	4	4	4	4	4	4	0	0	0	552
1700071K01Rik	11	81386160	81386975	-	107	66	68	158	86	76	19	18	9	261	299	279	209	274	305	38	38	51	0	3	21	18	25	4	3	4	0	0	0	0	0	0	0	0	0	0	816
1700074P13Rik	6	40870991	40879479	-	154	83	83	83	36	29	3	6	3	299	358	333	187	221	249	6	6	9	0	12	37	18	31	10	3	0	0	17	17	17	11	11	11	4	4	4	756
1700080E11Rik	9	105045770	105047258	-	81	41	42	136	71	69	12	15	9	187	222	204	161	215	233	29	27	35	0	5	22	9	20	4	3	2	0	9	9	9	7	7	7	0	0	0	621
1700080O16Rik	X	49322130	49322984	-	145	90	78	130	53	46	9	11	6	307	350	336	225	290	321	17	15	22	0	12	38	17	29	5	2	2	0	0	0	0	0	0	0	0	0	0	855
1700084C01Rik	1	171860105	171864331	+	138	77	61	151	60	56	14	10	9	293	347	323	227	302	338	22	21	27	0	7	47	19	35	3	0	5	0	10	10	10	6	6	6	0	0	0	867
1700088E04Rik	15	78965581	78971413	-	74	44	34	144	67	60	7	11	6	212	242	226	166	229	259	30	26	32	0	0	26	14	28	5	1	1	0	23	23	23	15	15	15	2	2	2	651
1700092M07Rik	19	8815258	8815646	+	32	16	12	47	20	19	5	5	3	84	100	96	59	83	95	21	17	23	0	0	8	10	13	2	0	4	0	3	3	3	5	5	5	0	0	0	261
1700093K21Rik	11	23416440	23418929	-	101	49	49	86	30	25	9	8	6	227	272	247	145	183	209	11	9	16	0	7	32	7	25	4	2	5	0	12	12	12	12	12	12	0	0	0	591
1700094D03Rik	3	89866758	89869533	+	61	29	25	46	12	12	2	3	1	121	149	138	65	103	113	8	6	9	0	4	19	15	11	1	0	1	0	13	13	13	11	11	11	0	0	0	321
1700101E01Rik	2	28811058	28910528	-	84	48	42	165	77	67	22	29	17	276	308	286	180	280	304	48	41	58	0	4	32	32	20	6	6	6	1	16	16	16	22	22	22	2	2	2	816
1700102P08Rik	9	108295570	108299789	+	134	75	67	121	38	37	8	9	6	252	309	286	203	270	301	15	15	20	0	2	33	20	36	6	3	2	0	8	8	8	8	8	8	0	0	0	759
1700106J16Rik	11	88107598	88108056	+	32	21	18	117	44	41	11	15	8	149	159	147	101	170	191	26	25	32	0	1	16	17	21	3	3	0	0	0	0	0	0	0	0	0	0	0	459
1700109H08Rik	5	3571753	3584296	+	122	46	45	85	29	27	5	4	1	256	323	292	145	179	209	8	9	15	0	9	41	6	28	0	3	3	0	22	22	22	18	18	18	0	0	0	633
1700112E06Rik	14	22839101	23875256	+	98	47	39	144	59	58	8	9	5	234	278	257	177	235	264	16	15	20	0	7	36	8	35	7	2	2	1	26	26	26	21	21	21	1	1	1	690
1700113H08Rik	10	86536791	86693187	+	181	104	103	132	66	61	21	21	19	321	393	360	275	317	350	34	29	37	0	5	39	16	40	12	1	6	0	16	16	16	16	16	16	0	0	0	984
1700122O11Rik	17	48173718	48175221	-	108	70	62	117	53	49	5	4	4	235	273	250	216	275	310	7	7	8	0	0	31	35	40	9	0	1	0	8	8	8	8	8	8	0	0	0	726
1700123I01Rik	19	6195680	6223566	+	121	60	54	130	47	43	11	11	8	268	323	296	205	272	305	17	16	20	0	6	39	16	32	3	0	1	0	32	32	32	37	37	37	2	2	2	771
1700123K08Rik	5	139003193	139005888	-	141	84	77	144	58	56	14	9	7	295	347	327	239	320	345	25	26	31	0	5	32	26	31	8	1	5	2	21	21	21	17	17	17	2	2	2	888
1700123O20Rik	14	55308642	55309070	+	71	46	47	66	26	24	6	8	5	131	155	146	114	156	170	16	14	19	0	1	9	20	18	6	2	2	0	0	0	0	0	0	0	0	0	0	429
1700125H20Rik	11	84984679	84994473	+	90	49	41	147	57	55	9	11	7	248	284	252	172	251	279	19	19	23	0	5	45	21	32	6	2	0	0	23	23	23	17	17	17	0	0	0	711
1700129C05Rik	14	59752241	59761684	-	117	72	68	107	44	43	3	3	2	228	269	254	174	234	250	9	8	10	0	4	23	16	19	4	0	1	0	13	13	13	19	19	19	0	0	0	657
1810009A15Rik	19	8963416	8965010	+	44	28	24	72	33	30	8	12	6	121	136	118	83	122	133	30	27	34	0	1	23	9	9	1	2	1	0	10	10	10	10	10	10	4	4	4	372
1810009J06Rik	6	40914788	40918331	+	127	75	81	116	50	43	5	6	5	257	308	277	208	262	291	8	6	9	0	1	26	19	31	9	1	2	0	18	18	18	14	14	14	0	0	0	744
1810010H24Rik	11	106889724	106891089	+	31	20	18	76	37	34	10	11	6	110	120	114	73	110	118	28	27	33	0	1	9	6	8	3	2	2	1	3	3	3	3	3	3	2	2	2	339
1810011H11Rik	14	33599237	33630057	+	44	27	27	55	26	22	1	3	1	98	112	98	80	103	115	5	3	5	0	3	17	2	8	0	0	0	0	15	15	15	17	17	17	0	0	0	288
1810011O10Rik	8	25549048	25549368	-	32	20	18	67	27	23	7	9	4	122	133	119	68	106	116	15	13	20	0	1	17	5	7	1	2	2	0	0	0	0	0	0	0	0	0	0	321
1810013L24Rik	16	8830553	8856131	+	125	74	70	124	49	47	26	31	22	256	305	281	210	284	310	50	43	60	0	2	30	28	29	5	6	8	0	13	13	13	11	11	11	0	0	0	828
1810022K09Rik	3	14606346	14609654	-	58	32	30	34	6	6	2	2	1	128	153	135	61	86	92	3	4	5	0	1	21	4	7	1	1	0	0	10	10	10	6	6	6	0	0	0	294
1810024B03Rik	2	127012411	127013013	-	110	56	52	87	41	35	6	7	4	218	265	247	150	190	210	16	14	18	0	7	29	13	19	5	0	1	0	0	0	0	0	0	0	0	0	0	603
1810026J23Rik	9	21397403	21398282	+	63	43	39	155	75	72	65	51	44	210	229	220	175	259	279	100	103	121	0	1	14	27	23	6	3	14	3	3	3	3	5	5	5	0	0	0	801
1810030O07Rik	X	12234989	12250667	-	159	85	82	152	61	53	14	14	7	331	402	370	231	305	355	37	35	49	0	3	38	31	48	6	5	7	0	21	21	21	19	19	19	0	0	0	963
1810037I17Rik	3	122627378	122627574	+	17	12	9	36	18	17	12	8	6	62	67	67	45	64	69	16	18	22	0	0	3	7	6	2	0	2	0	4	4	4	4	4	4	0	0	0	197
1810041L15Rik	15	84236876	84250633	-	49	28	30	126	62	61	24	29	18	188	207	196	143	208	220	47	38	52	0	2	11	19	18	7	1	5	2	14	14	14	10	10	10	0	0	0	599
1810043G02Rik	10	77441450	77447292	+	53	43	35	195	83	79	20	22	16	244	254	250	176	274	302	42	36	47	0	0	12	15	29	5	2	6	1	25	25	25	23	23	23	0	0	0	750
1810043H04Rik	11	119960296	119961517	+	16	12	12	42	24	24	15	13	10	56	59	54	61	77	82	28	24	34	0	1	6	3	5	0	1	7	0	5	5	5	9	9	9	2	2	2	225
1810046K07Rik	9	51098152	51103068	-	90	58	53	132	65	65	16	15	14	207	236	232	224	279	293	20	15	22	0	3	12	16	28	14	0	6	0	9	9	9	7	7	7	0	0	0	708
1810055G02Rik	19	3715727	3717593	+	173	143	133	204	115	114	17	14	12	356	381	369	381	471	484	20	20	26	0	5	27	24	23	11	1	4	0	4	4	4	2	2	2	2	2	2	1179
1810062G17Rik	3	36375057	36380898	+	66	41	31	54	22	20	6	6	5	123	146	135	113	144	156	12	12	13	0	2	23	13	14	4	0	0	0	4	4	4	4	4	4	0	0	0	390
1810065E05Rik	11	58235200	58239405	+	125	74	74	101	48	45	13	14	11	234	283	257	199	241	264	19	15	23	0	2	28	12	23	3	2	5	0	13	13	13	13	13	13	2	2	2	708
2010001E11Rik	10	39641063	39644924	-	187	105	111	176	93	87	18	12	9	379	444	415	298	373	398	19	22	27	0	17	40	20	28	9	1	4	2	7	7	7	9	9	9	0	0	0	1101
2010002M12Rik	19	34693304	34704249	-	237	95	83	241	88	81	10	9	4	520	646	589	336	445	508	22	21	28	0	16	85	30	74	18	2	4	2	4	4	4	4	4	4	0	0	0	1401
2010003K11Rik	19	4497516	4498519	-	37	23	12	92	48	47	4	9	4	106	119	119	100	147	159	17	12	18	0	1	12	15	12	1	1	1	0	4	4	4	4	4	4	0	0	0	375
2010005H15Rik	16	36253132	36257458	+	54	27	28	41	16	15	2	3	2	114	139	124	72	83	97	4	3	4	0	2	16	4	18	5	0	0	0	9	9	9	7	7	7	0	0	0	294
2010012O05Rik	19	46764438	46776056	+	40	19	19	57	22	21	13	16	12	108	126	117	66	107	113	17	11	20	0	3	12	12	6	1	2	5	0	17	17	17	15	15	15	0	0	0	318
2010106E10Rik	X	109608956	109671578	+	183	97	95	90	28	24	4	6	3	313	388	356	215	260	288	8	7	11	0	11	45	22	39	15	2	1	0	30	30	30	19	19	19	2	2	2	840
2010107E04Rik	12	113199721	113201564	-	34	12	12	21	12	11	1	1	0	64	83	74	45	58	61	1	1	2	0	3	12	8	4	2	0	0	0	9	9	9	7	7	7	0	0	0	177
2010107G12Rik	6	34896080	34909562	-	102	70	68	198	117	107	22	20	12	310	339	325	268	352	384	34	33	46	0	3	19	30	27	5	2	5	0	19	19	19	21	21	21	0	0	0	969
2010107G23Rik	10	61571602	61572724	-	37	28	24	82	44	42	6	8	3	104	113	114	100	147	152	16	16	21	0	0	3	13	4	1	2	0	0	3	3	3	5	5	5	0	0	0	363
2010109A12Rik	5	93635706	93642474	+	66	36	34	41	14	14	6	4	3	147	174	159	80	101	113	6	6	9	0	3	20	11	17	5	0	2	0	8	8	8	8	8	8	0	0	0	360
2010109I03Rik	15	74710278	74712095	-	40	20	20	70	27	26	6	5	5	118	134	122	82	121	135	6	7	7	0	4	16	11	15	2	0	0	0	8	8	8	8	8	8	0	0	0	336
2010111I01Rik	13	63116527	63400160	+	370	218	208	429	169	161	30	44	26	825	961	905	656	879	978	76	62	90	0	16	82	73	110	19	10	10	0	50	50	50	61	61	61	1	1	1	2472
2010300C02Rik	1	37669102	37701475	-	504	384	341	620	283	263	59	59	40	1001	1116	1033	1169	1418	1558	112	92	133	0	5	131	57	145	25	3	23	1	31	31	31	30	30	30	3	3	3	3528
2010315B03Rik	9_random	203974	223545	-	0	0	0	0	0	0	0	0	0	0	0	0	0	0	0	0	0	0	0	0	0	0	0	0	0	0	0	7	7	7	5	5	5	0	0	0	1440
2200002D01Rik	7	30032613	30033397	-	31	20	19	74	22	22	9	8	8	109	119	92	106	140	156	13	14	14	0	1	29	0	18	2	0	0	0	9	9	9	13	13	13	2	2	2	345
2200002J24Rik	7	31484802	31485399	+	41	24	24	72	38	34	6	7	4	110	125	114	85	114	126	9	9	12	0	2	13	6	11	3	1	0	0	4	4	4	4	4	4	0	0	0	333
2210010C04Rik	6	40981634	40985477	-	112	72	74	132	62	56	6	7	4	248	283	261	209	272	294	12	12	16	0	5	25	20	27	11	2	1	0	14	14	14	15	15	15	3	3	3	744
2210011C24Rik	8	86534377	86535583	-	44	29	25	122	58	54	53	63	45	132	147	139	138	197	219	113	92	122	0	0	12	14	19	1	2	13	1	6	6	6	6	6	6	4	4	4	621
2210013O21Rik	X	150160376	150175627	+	32	17	18	10	4	4	1	1	1	49	60	55	33	38	41	1	1	1	0	4	8	3	4	1	0	0	0	1	1	1	2	2	2	0	0	0	132
2210016F16Rik	13	58483141	58486515	-	99	59	55	189	81	74	53	48	41	337	373	354	224	316	352	85	75	97	0	4	27	25	41	12	2	17	2	10	10	10	14	14	14	0	0	0	1017
2210016L21Rik	5	115392217	115398006	+	83	51	49	148	57	55	29	27	21	224	256	220	217	293	324	50	45	59	0	0	38	16	31	2	1	8	0	17	17	17	21	21	21	2	2	2	771
2210018M11Rik	7	105739200	105803323	-	707	447	463	524	255	229	43	45	33	1242	1481	1361	1057	1344	1454	81	74	92	0	21	125	136	118	34	2	7	1	70	70	70	68	68	68	6	6	6	3795
2210404O09Rik	17	22016905	22024307	-	302	100	94	130	36	33	2	1	1	535	728	633	310	364	421	2	2	3	0	9	110	30	70	16	0	1	0	7	7	7	9	9	9	0	0	0	1314
2210407C18Rik	11	58421830	58426380	-	126	68	69	92	40	37	8	9	8	244	296	268	168	201	228	9	7	10	0	6	33	12	31	7	1	2	0	17	17	17	13	13	13	2	2	2	663
2210408I21Rik	13	77314115	77751905	+	731	345	336	565	205	185	24	28	18	1459	1797	1657	877	1172	1323	48	37	58	0	48	197	110	175	44	4	11	0	73	73	73	71	71	71	0	0	0	3824
2300002M23Rik	17	35704499	35705761	+	175	136	125	165	88	82	11	16	8	252	281	278	370	449	483	30	23	34	0	10	24	43	41	13	1	3	0	4	4	4	4	4	4	0	0	0	1050
2300003K06Rik	11	99698541	99699329	-	83	46	39	178	67	67	0	1	0	243	276	250	252	308	365	20	19	20	0	4	37	10	65	8	0	0	0	0	0	0	0	0	0	0	0	0	789
2300005B03Rik	15	74573427	74577105	-	35	22	21	62	27	25	4	4	3	93	105	100	82	111	125	8	8	9	0	1	7	7	13	1	0	0	0	7	7	7	7	7	7	2	2	2	294
2300009A05Rik	9	63242355	63247028	-	37	18	17	106	55	52	24	23	18	148	161	156	99	153	165	42	36	47	0	6	12	15	12	3	0	7	1	3	3	3	5	5	5	0	0	0	474
2310002L09Rik	4	73585483	73596603	-	117	59	55	108	49	44	7	7	5	238	292	272	173	216	242	15	17	19	0	4	28	8	24	3	2	0	0	9	9	9	7	7	7	0	0	0	674
2310003H01Rik	11	120231602	120240020	-	278	188	180	602	300	283	62	60	45	752	836	787	772	1037	1129	115	105	134	0	6	63	53	90	15	3	15	1	27	27	27	32	32	32	1	1	1	2640
2310007B03Rik	1	95048585	95056706	-	146	91	85	320	150	138	20	20	14	426	479	451	354	514	555	52	51	60	0	2	36	36	46	17	2	3	0	17	17	17	15	15	15	0	0	0	1359
2310007L24Rik	11	106236172	106238235	+	70	48	46	108	47	46	8	7	6	153	174	169	184	253	269	10	10	12	0	1	8	28	20	5	0	1	0	18	18	18	20	20	20	2	2	2	564
2310009B15Rik	1	140748679	140753394	-	51	35	28	61	26	25	26	29	24	109	119	117	114	151	160	34	25	38	0	6	15	11	9	1	2	8	0	6	6	6	6	6	6	4	4	4	411
2310011J03Rik	10	79782093	79783057	-	33	24	21	69	34	30	11	13	8	90	99	97	86	123	136	24	22	27	0	0	5	13	11	2	1	1	1	4	4	4	4	4	4	0	0	0	330
2310014L17Rik	7	13513245	13514243	+	124	86	89	177	101	98	48	50	40	232	269	249	287	366	382	102	96	114	0	1	18	22	19	6	4	8	0	0	0	0	0	0	0	0	0	0	999
2310022A10Rik	7	28341509	28366467	+	155	110	104	272	140	129	25	37	19	406	449	411	378	502	537	72	59	82	0	2	46	21	29	5	5	6	1	26	26	26	37	37	37	5	5	5	1340
2310022B05Rik	8	127161808	127187083	-	76	45	40	200	99	91	50	49	38	272	302	286	251	353	387	86	76	97	0	1	22	31	30	4	0	11	1	12	12	12	12	12	12	0	0	0	969
2310030G06Rik	9	50548606	50554620	-	55	32	32	82	32	31	9	9	7	141	160	147	106	155	169	15	11	16	0	4	17	15	16	3	0	4	1	11	11	11	13	13	13	0	0	0	426
2310033P09Rik	11	59021931	59023846	+	81	51	41	150	51	50	34	33	27	238	268	236	193	277	303	68	64	76	0	0	42	14	29	4	2	7	1	21	21	21	23	23	23	4	4	4	783
2310034C09Rik	16	88759145	88759789	+	67	41	38	151	75	69	1	2	0	204	221	211	190	232	275	15	15	18	0	9	22	12	46	9	2	1	0	0	0	0	0	0	0	0	0	0	645
2310035C23Rik	1	107560685	107650200	+	736	368	369	488	215	203	59	68	43	1205	1534	1416	969	1165	1291	110	97	137	0	39	156	70	148	33	11	15	0	116	116	116	106	106	106	1	1	1	3651
2310036O22Rik	8	87550798	87553881	+	47	29	25	91	44	44	35	36	27	136	153	137	145	184	199	52	48	63	0	1	21	10	18	3	3	6	0	8	8	8	6	6	6	2	2	2	522
2310039H08Rik	17	46909762	46910106	+	28	24	21	65	35	34	23	23	18	80	84	84	101	135	143	32	28	38	0	0	3	12	8	1	1	5	0	0	0	0	0	0	0	0	0	0	345
2310045N01Rik	8	72663635	72669746	+	33	17	16	83	36	34	7	6	4	120	135	126	89	130	144	17	15	19	0	1	11	11	17	5	0	3	1	13	13	13	15	15	15	0	0	0	363
2310047M10Rik	11	68873300	68874382	+	90	64	61	212	112	107	78	76	59	248	272	265	294	376	411	134	126	159	0	2	12	18	36	6	6	16	0	0	0	0	0	0	0	0	0	0	1083
2310050C09Rik	3	92672454	92673296	-	139	86	83	125	57	55	16	10	8	234	280	249	272	333	365	22	19	27	0	7	41	32	39	9	0	9	3	0	0	0	0	0	0	0	0	0	843
2310057J18Rik	10	28692385	28706098	-	212	117	109	116	46	43	4	4	3	361	438	421	273	340	369	7	7	9	0	18	43	37	40	14	1	1	0	23	23	23	17	17	17	0	0	0	1014
2310057M21Rik	7	138487084	138506185	-	211	113	107	213	89	83	37	35	26	438	525	487	346	442	491	57	55	72	0	11	55	26	54	11	4	8	0	18	18	18	20	20	20	2	2	2	1335
2310057N15Rik	16	88773793	88774395	-	62	40	36	144	70	66	0	0	0	187	203	195	182	221	258	16	16	16	0	6	18	9	44	11	0	0	0	0	0	0	0	0	0	0	0	0	603
2310061I04Rik	17	36029798	36034207	-	129	90	86	182	90	87	15	21	14	280	313	303	267	338	367	51	46	54	0	6	20	19	40	14	2	1	0	19	19	19	19	19	19	2	2	2	948
2310061N02Rik	16	88707628	88708152	-	78	54	41	96	43	42	1	1	0	170	187	183	152	190	207	14	15	16	0	7	24	10	25	9	1	0	0	0	0	0	0	0	0	0	0	0	525
2310067B10Rik	11	115638668	115659661	+	328	188	181	1006	488	456	100	91	60	1342	1473	1393	995	1491	1632	193	183	236	0	9	96	111	133	24	5	24	2	109	109	109	126	126	126	5	5	5	4083
2310079G19Rik	16	88627289	88627846	-	83	55	50	91	36	36	8	4	4	174	198	194	169	209	228	18	17	19	0	4	13	12	27	8	0	5	3	0	0	0	0	0	0	0	0	0	558
2410002F23Rik	7	51506043	51506897	+	79	48	47	211	114	107	9	13	6	250	278	264	220	316	347	51	45	54	0	3	18	32	33	9	0	2	0	0	0	0	0	0	0	0	0	0	855
2410004B18Rik	3	145601023	145606834	+	43	23	22	99	37	34	38	32	28	168	187	166	129	174	199	54	51	63	0	1	23	9	26	4	0	9	1	8	8	8	8	8	8	0	0	0	543
2410004P03Rik	12	17012622	17018151	-	104	85	73	163	68	68	14	17	14	194	207	204	244	308	322	24	19	25	0	1	17	35	31	5	1	3	0	11	11	11	13	13	13	0	0	0	658
2410012M07Rik	9	98765414	98766178	+	84	53	50	160	81	76	26	26	22	191	220	215	229	304	335	45	41	50	0	2	10	26	30	4	1	5	0	0	0	0	0	0	0	0	0	0	765
2410015M20Rik	17	56747167	56749091	-	42	29	30	72	30	28	3	6	3	119	130	119	98	133	147	9	5	11	0	2	12	12	19	7	2	3	0	11	11	11	13	13	13	0	0	0	360
2410016O06Rik	12	85291642	85293453	+	165	96	86	365	183	180	112	126	91	478	541	516	426	597	645	213	182	237	0	6	41	43	54	9	7	24	4	0	0	0	0	0	0	0	0	0	1812
2410089E03Rik	15	8121741	8220855	+	1905	1042	988	1282	488	455	132	141	100	3201	3974	3677	2579	3262	3594	245	226	296	0	90	441	277	388	89	21	31	2	202	202	202	189	189	189	8	8	8	9645
2410124H12Rik	16	92479020	92497310	+	62	45	38	49	20	20	11	10	10	116	132	127	111	124	142	13	11	14	0	1	13	7	23	5	0	3	0	7	7	7	5	5	5	0	0	0	372
2410127L17Rik	19	18745490	18778611	+	213	105	109	153	57	50	28	30	20	444	541	497	268	353	399	53	49	65	0	11	51	36	47	8	5	7	1	28	28	28	27	27	27	1	1	1	1203
2410131K14Rik	5	118695357	118711192	+	45	25	21	151	65	64	19	16	10	205	223	213	135	215	236	40	35	49	0	2	16	19	25	5	1	9	1	14	14	14	18	18	18	0	0	0	618
2410137M14Rik	17	37114927	37118087	-	76	52	46	87	45	40	4	3	2	156	178	173	144	179	203	4	4	6	0	2	13	15	22	3	0	1	0	12	12	12	12	12	12	0	0	0	489
2410141K09Rik	13	66519181	66541958	-	363	127	95	118	69	68	9	8	7	522	738	653	429	455	509	10	11	13	0	20	137	34	57	4	1	1	0	4	4	4	8	8	8	0	0	0	1492
2510002D24Rik	16	18836689	18839308	+	18	16	13	67	23	23	18	15	11	87	89	85	69	123	131	35	32	42	0	0	7	20	10	2	1	7	1	6	6	6	8	8	8	2	2	2	318
2510003E04Rik	10	62021756	62041125	-	214	120	107	359	127	118	69	60	49	645	729	681	429	594	677	103	93	122	0	10	71	32	99	25	0	19	1	27	27	27	21	21	21	0	0	0	1854
2510009E07Rik	16	21653275	21694478	-	77	30	34	132	54	50	39	33	30	243	284	259	186	256	286	46	41	56	0	6	27	20	28	2	1	12	0	3	3	3	5	5	5	0	0	0	747
2510039O18Rik	4	147315134	147320727	+	115	70	66	476	251	237	90	88	75	549	588	559	471	703	753	144	131	162	0	6	39	53	46	10	4	19	1	7	7	7	7	7	7	2	2	2	1905
2610002J02Rik	4	154624110	154630316	+	74	51	48	106	46	46	18	20	16	137	159	149	168	222	244	37	34	40	0	1	14	17	23	1	1	2	0	10	10	10	13	13	13	1	1	1	561
2610002M06Rik	X	104983148	105011489	-	126	68	63	64	21	19	3	3	3	219	275	254	160	202	220	9	8	9	0	2	28	16	17	1	0	1	0	28	28	28	28	28	28	0	0	0	600
2610008E11Rik	10	78529216	78560223	-	416	166	143	225	64	60	18	21	15	783	1007	907	471	579	663	31	23	38	0	26	149	58	111	31	5	10	1	18	18	18	22	22	22	0	0	0	2010
2610015P09Rik	16	43890104	43963525	+	446	227	184	450	154	148	17	31	13	929	1130	1017	641	897	1025	65	54	77	0	18	174	93	133	11	8	5	0	62	62	62	56	56	56	2	2	2	2652
2610020H08Rik	7	126937894	126992305	+	371	196	185	298	112	104	17	15	11	728	880	798	472	614	686	33	29	39	0	23	117	37	79	14	1	7	1	67	67	67	61	61	61	0	0	0	1948
2610028H24Rik	10	75912004	75920867	+	97	73	67	150	65	62	19	19	15	228	249	240	252	355	372	27	24	32	0	3	18	35	17	3	2	5	1	23	23	23	23	23	23	2	2	2	813
2610034B18Rik	7	87071728	87080130	-	73	42	39	145	66	59	13	14	9	222	249	233	176	239	272	31	30	37	0	4	23	16	32	6	2	2	0	18	18	18	22	22	22	0	0	0	681
2610034M16Rik	17	59018501	59126895	-	717	395	364	511	182	168	24	27	17	1317	1616	1508	996	1242	1396	52	50	63	0	23	162	93	176	36	4	3	0	46	46	46	40	40	40	2	2	2	3717
2610044O15Rik8	17	95215176	95233664	-	0	0	0	0	0	0	0	0	0	0	0	0	0	0	0	0	0	0	0	0	0	0	0	0	0	0	0	2	2	2	2	2	2	0	0	0	260
2610301B20Rik	4	10801762	10825199	+	106	49	44	86	31	31	17	16	10	224	278	248	150	195	212	30	26	38	0	3	38	13	23	6	1	6	0	24	24	24	16	16	16	0	0	0	630
2610305D13Rik	4	146987136	146992600	-	275	93	92	137	31	29	0	1	0	518	690	610	259	325	379	6	5	6	0	10	91	26	66	14	0	0	0	7	7	7	5	5	5	0	0	0	1224
2610318N02Rik	16	17113545	17121610	-	124	81	75	167	78	76	23	24	17	283	323	305	249	328	348	47	44	57	0	3	27	18	28	10	4	6	0	17	17	17	20	20	20	3	3	3	918
2610507B11Rik	11	78075352	78103485	+	1033	575	582	1257	524	482	46	90	30	2283	2704	2502	1618	2358	2577	209	176	248	0	37	232	231	224	47	25	14	2	150	150	150	146	146	146	8	8	8	6705
2610524H06Rik	5	115272448	115273454	-	54	31	29	83	37	36	10	13	8	141	161	148	87	138	150	22	16	25	0	3	18	18	13	2	2	5	1	1	1	1	3	3	3	0	0	0	420
2610528A11Rik	14	37915792	37923234	-	32	27	20	47	22	22	1	1	1	79	84	76	67	88	95	3	3	3	0	0	15	5	9	2	0	0	0	7	7	7	9	9	9	0	0	0	237
2610528J11Rik	4	118201898	118202400	+	36	24	25	67	40	36	10	13	8	91	103	101	104	119	133	21	17	24	0	0	1	3	15	5	1	2	0	4	4	4	4	4	4	0	0	0	336
2700029M09Rik	8	63369286	63386265	+	214	100	99	121	42	39	15	14	10	386	486	433	263	317	353	23	24	29	0	14	68	14	39	6	2	2	1	32	32	32	24	24	24	0	0	0	1041
2700049A03Rik	12	72238827	72344082	+	948	535	511	532	205	192	68	62	49	1515	1889	1753	1283	1538	1686	107	113	131	0	39	199	102	174	39	5	5	0	116	116	116	116	116	116	0	0	0	4563
2700060E02Rik	14	20631305	20642951	-	145	72	72	100	29	24	8	10	5	272	339	305	168	231	256	20	20	25	0	6	40	17	25	5	2	0	0	28	28	28	24	24	24	4	4	4	735
2700062C07Rik	18	24629405	24635923	+	113	66	57	108	39	38	10	12	8	226	270	239	161	228	239	20	16	22	0	3	43	13	15	5	0	2	0	17	17	17	13	13	13	2	2	2	654
2700081O15Rik	19	7492269	7497596	+	144	108	94	458	239	230	96	105	69	477	509	496	604	783	862	201	180	234	0	4	31	45	85	15	9	21	3	12	12	12	16	16	16	4	4	4	2037
2700089E24Rik	6	133055432	133060822	+	25	20	18	58	30	27	15	13	12	90	94	92	71	96	102	21	22	24	0	1	5	5	8	5	0	1	0	2	2	2	2	2	2	0	0	0	294
2700094K13Rik	2	84510173	84510743	-	39	23	23	64	27	27	18	17	15	102	118	103	85	116	126	33	30	36	0	0	15	7	12	2	1	5	1	8	8	8	6	6	6	2	2	2	351
2700097O09Rik	12	56146814	56181064	-	164	82	82	129	55	49	14	14	9	328	402	374	216	284	313	22	20	29	0	8	36	28	34	11	2	4	0	26	26	26	28	28	28	2	2	2	906
2810004N23Rik	8	127363734	127386872	-	135	80	72	138	53	46	20	21	14	297	351	304	206	261	304	33	30	40	0	1	56	11	41	5	3	5	2	20	20	20	26	26	26	2	2	2	846
2810006K23Rik	5	124788654	124790881	+	89	63	52	117	46	44	10	10	7	213	237	221	180	244	269	17	15	21	0	2	29	18	25	2	1	3	0	4	4	4	4	4	4	0	0	0	651
2810007J24Rik	7	14997056	15013268	-	163	81	77	110	45	37	2	1	1	350	423	390	183	233	274	8	8	9	0	9	46	30	45	12	0	1	0	20	20	20	20	20	20	0	0	0	849
2810021J22Rik	11	58682494	58694815	+	264	133	115	255	88	82	28	22	20	568	690	617	416	570	618	47	44	55	0	9	100	38	51	9	1	10	1	12	12	12	12	12	12	0	0	0	1620
2810403A07Rik	3	88489772	88515751	+	358	219	221	226	109	102	36	42	30	524	640	594	580	680	738	59	51	70	0	23	67	46	63	12	7	9	2	50	50	50	52	52	52	2	2	2	1839
2810408A11Rik	11	69710991	69714253	-	195	127	117	217	91	88	25	27	23	402	465	435	394	493	533	45	38	48	0	5	45	25	52	15	2	7	1	34	34	34	28	28	28	2	2	2	1308
2810408M09Rik	2	165316733	165318802	-	49	24	21	164	83	82	43	49	36	217	236	227	162	233	252	86	71	93	0	6	18	10	20	2	1	10	1	2	2	2	5	5	5	1	1	1	735
2810417H13Rik	9	65738236	65749410	+	63	33	27	42	24	24	6	5	3	106	134	120	97	108	119	10	7	12	0	2	22	6	13	2	0	4	1	12	12	12	10	10	10	2	2	2	333
2810428I15Rik	8	73028336	73030632	-	58	36	35	91	39	39	28	26	21	139	160	151	123	178	192	47	46	55	0	1	11	20	17	3	1	4	0	14	14	14	16	16	16	2	2	2	510
2810459M11Rik	1	87942538	87949664	+	71	55	47	163	82	81	71	72	62	184	200	197	236	309	337	114	101	126	0	0	11	19	28	0	3	15	0	12	12	12	8	8	8	0	0	0	864
2810474O19Rik	6	149273980	149283271	+	1041	524	514	457	137	121	23	23	16	1715	2189	1982	1174	1407	1570	32	27	40	0	43	260	120	207	60	1	6	0	10	10	10	6	6	6	0	0	0	4566
2900011O08Rik	16	13986884	14099998	+	71	40	34	132	50	40	7	9	6	219	246	224	145	210	249	20	16	22	0	4	32	14	31	2	1	3	0	20	20	20	20	20	20	0	0	0	612
2900026A02Rik	5	113521439	113592128	-	78	54	44	211	86	84	27	31	22	278	298	289	245	358	390	54	44	62	0	4	23	28	40	10	3	9	0	25	25	25	23	23	23	0	0	0	927
2900092C05Rik	7	13097928	13141402	+	133	73	72	51	18	17	3	3	0	205	254	232	142	157	180	7	7	11	0	11	34	9	27	5	2	2	1	22	22	22	15	15	15	3	3	3	555
3010026O09Rik	11	49988388	50013520	+	159	104	92	178	68	67	11	16	9	288	342	326	298	415	445	29	20	32	0	1	29	40	33	4	2	6	1	21	21	21	26	26	26	1	1	1	1008
3110001I22Rik	16	13677132	13678070	+	195	101	90	109	41	39	7	6	4	325	413	382	260	297	332	21	18	24	0	6	48	19	50	17	0	4	0	0	0	0	0	0	0	0	0	0	939
3110002H16Rik	18	12327310	12348394	+	258	159	153	366	143	131	50	48	32	724	812	767	443	643	699	80	73	102	0	11	62	44	67	23	6	15	2	74	74	74	75	75	75	3	3	3	1974
3110007F17Rik	X	120231176	120256879	+	130	75	76	101	38	34	1	3	1	278	329	310	173	222	240	6	5	7	0	4	22	12	26	12	1	0	0	7	7	7	5	5	5	0	0	0	705
3110009E18Rik	1	122047192	122084761	+	102	54	54	69	26	23	9	5	3	186	218	198	108	129	143	16	18	21	0	2	29	6	19	4	1	4	1	16	16	16	14	14	14	2	2	2	448
3110021N24Rik	4	108400136	108453501	+	32	30	29	70	51	50	50	50	43	65	67	65	145	160	166	88	82	95	0	0	3	4	8	3	2	8	2	3	3	3	3	3	3	2	2	2	459
3110035E14Rik	1	9591665	9614977	+	89	58	50	113	59	56	13	15	11	186	214	196	186	225	246	23	20	27	0	3	29	9	24	6	2	3	0	21	21	21	19	19	19	0	0	0	624
3110040N11Rik	7	88927929	88934270	-	63	41	41	60	27	27	8	8	6	115	137	115	118	140	152	12	11	14	0	0	22	2	13	1	0	1	0	10	10	10	14	14	14	0	0	0	381
3110043O21Rik	4	35140131	35166106	-	268	147	149	202	80	72	18	19	13	532	645	596	364	464	508	30	23	36	0	8	55	27	49	13	2	8	1	39	39	39	31	31	31	2	2	2	1446
3110052M02Rik	17	21794549	21799507	+	295	128	115	155	44	42	6	5	4	548	703	626	338	403	452	14	11	16	0	12	102	24	70	23	0	4	0	6	6	6	6	6	6	0	0	0	1383
3110057O12Rik	3	40708824	40739315	+	278	149	143	172	63	56	12	16	7	507	618	572	354	436	491	30	26	38	0	18	70	35	62	14	4	4	1	51	51	51	35	35	35	2	2	2	1395
3110062M04Rik	6	34824444	34826684	-	56	38	31	87	42	40	12	11	9	145	163	152	142	174	198	18	16	20	0	0	18	11	24	2	0	3	1	7	7	7	9	9	9	0	0	0	474
3110079O15Rik	1	89366914	89372013	+	45	36	36	70	39	38	16	14	12	89	98	95	120	146	157	18	17	22	0	0	3	5	10	0	0	3	0	8	8	8	8	8	8	0	0	0	366
3110082I17Rik	5	139836499	139931499	-	54	38	31	136	54	54	15	21	13	179	194	175	149	223	248	32	24	35	0	1	27	19	27	2	1	3	0	11	11	11	13	13	13	0	0	0	588
3110082J24Rik	5	30430429	30431899	-	16	12	10	68	43	42	24	23	20	67	70	68	99	130	131	43	45	48	0	1	5	6	0	0	1	0	0	2	2	2	2	2	2	0	0	0	327
3300002I08Rik	2	150136756	150188380	-	68	37	29	72	30	28	7	8	7	147	176	173	125	163	175	11	9	11	0	2	13	11	15	5	0	1	0	4	4	4	4	4	4	0	0	0	444
3425401B19Rik	14	33472954	33477192	-	620	389	348	755	329	321	69	71	51	1272	1494	1410	1284	1639	1792	120	107	142	0	9	134	111	182	37	5	16	1	0	0	0	0	0	0	0	0	0	4239
3632451O06Rik	14	50302023	50402951	-	436	269	255	336	150	141	8	7	3	753	904	861	736	840	953	17	16	23	0	16	73	38	120	16	1	3	0	27	27	27	29	29	29	0	0	0	2328
3830403N18Rik	X	53391204	53406390	+	132	46	48	72	15	14	2	3	2	269	350	314	123	167	194	5	5	6	0	5	39	20	33	7	1	0	0	24	24	24	18	18	18	2	2	2	627
3830406C13Rik	14	13117930	13133993	+	104	59	53	54	15	13	3	3	2	171	210	193	120	154	174	8	7	10	0	6	29	16	21	3	1	2	0	19	19	19	17	17	17	0	0	0	486
3830417A13Rik	X	61430616	61431527	+	150	92	88	144	60	53	6	8	4	318	368	354	263	316	366	10	9	14	0	8	26	16	47	4	2	1	0	0	0	0	0	0	0	0	0	0	912
4430402I18Rik	19	29002151	29038040	-	194	112	95	151	56	51	12	18	11	361	435	402	268	349	384	28	21	33	0	8	58	23	37	7	4	5	0	40	40	40	40	40	40	0	0	0	1044
4632428N05Rik	10	59809770	59831687	+	95	67	63	199	98	92	26	23	16	284	307	295	256	350	378	45	40	55	0	5	21	21	28	6	1	9	1	24	24	24	26	26	26	2	2	2	930
4732456N10Rik	15	101383579	101393256	-	163	108	102	353	166	155	37	34	19	529	579	542	418	565	632	80	72	100	0	5	48	29	69	13	5	16	3	33	33	33	29	29	29	2	2	2	1617
4833403I15Rik	18	47009846	47065010	+	486	243	236	462	201	183	65	56	46	1073	1278	1206	685	954	1045	102	99	121	0	38	117	99	91	18	1	13	1	83	83	83	67	67	67	2	2	2	2976
4833420G17Rik	13	120254911	120274724	+	376	217	198	244	94	86	28	25	20	670	812	755	500	613	686	45	41	54	0	17	93	51	88	23	3	10	2	44	44	44	43	43	43	1	1	1	1920
4833423E24Rik	2	85324301	85358923	-	228	104	113	236	88	82	12	12	7	574	684	618	326	475	515	31	32	38	0	14	71	51	50	16	3	2	1	41	41	41	43	43	43	4	4	4	1464
4833427G06Rik	9	50889578	50910075	-	86	36	30	79	36	33	12	14	11	173	217	199	121	154	177	16	14	19	0	6	30	15	25	5	2	2	0	19	19	19	19	19	19	2	2	2	507
4833439L19Rik	13	54653973	54665573	-	146	99	96	142	71	67	11	14	8	265	309	284	294	355	381	27	27	34	0	3	31	20	30	8	4	1	0	27	27	27	21	21	21	0	0	0	912
4921501E09Rik	17	33202045	33204771	-	514	246	246	391	136	118	15	10	6	1019	1262	1144	680	913	1011	30	32	40	0	25	143	74	96	16	1	4	0	0	0	0	0	0	0	0	0	0	2727
4921504E06Rik	2	19384755	19475507	-	343	154	151	211	63	57	15	16	9	656	825	744	389	485	564	31	27	39	0	20	104	33	85	12	2	5	0	70	70	70	57	57	57	1	1	1	1683
4921506M07Rik	12	58676804	58723086	+	157	82	76	228	101	94	65	68	48	416	483	435	303	415	458	120	110	139	0	8	62	31	46	10	3	10	1	12	12	12	11	11	11	1	1	1	1326
4921507P07Rik	6	50523700	50545930	-	342	188	183	222	79	75	23	20	13	632	768	703	456	572	622	44	45	57	0	18	88	40	67	21	5	7	2	37	37	37	27	27	27	0	0	0	1767
4921509C19Rik	2	151297059	151299492	-	321	197	172	302	126	114	18	17	10	681	787	738	528	663	744	27	24	36	0	18	92	42	83	14	1	5	0	4	4	4	4	4	4	0	0	0	1923
4921511H03Rik	5	7304821	7305582	+	127	63	65	116	46	41	13	13	10	297	354	328	168	229	251	21	19	24	0	7	31	17	26	9	0	2	0	0	0	0	0	0	0	0	0	0	762
4921511M17Rik	X	150436253	150553853	-	497	256	276	429	192	156	19	16	8	1147	1348	1251	645	866	950	43	46	54	0	40	117	64	80	32	0	0	0	16	16	16	16	16	16	0	0	0	2856
4921517D22Rik	13	59790821	59792990	-	127	77	68	137	53	51	12	13	9	288	330	310	197	277	294	22	17	25	0	8	37	22	26	11	2	6	2	8	8	8	8	8	8	0	0	0	810
4921524J17Rik	8	87933671	87956623	-	93	52	44	49	15	12	11	13	6	178	217	192	104	121	138	17	16	28	0	2	35	4	21	7	6	5	0	15	15	15	9	9	9	0	0	0	465
4921524L21Rik	18	6619377	6638917	+	268	144	128	154	57	53	12	14	9	452	565	526	361	407	485	29	27	35	0	11	66	35	86	12	3	3	0	31	31	31	28	28	28	1	1	1	1317
4921530L21Rik	14	96281028	96281852	+	118	55	42	152	56	50	10	16	8	301	363	330	182	267	312	25	18	30	0	1	47	31	42	3	3	4	0	0	0	0	0	0	0	0	0	0	825
4921536K21Rik	11	3788163	3795090	-	60	32	28	97	33	31	15	15	10	182	206	187	102	168	175	35	27	39	0	4	27	13	11	6	0	8	1	9	9	9	7	7	7	0	0	0	507
4921539E11Rik	4	102903575	102957067	-	291	141	132	157	58	52	7	5	3	536	670	604	309	379	422	21	23	25	0	16	91	15	44	7	2	2	2	30	30	30	26	26	26	0	0	0	1341
4922502D21Rik	6	129272962	129281582	-	107	51	46	72	26	23	10	4	3	213	265	245	123	178	196	16	18	23	0	4	29	26	17	2	0	4	0	18	18	18	12	12	12	2	2	2	570
4930402F06Rik	2	35231178	35246070	-	161	78	76	151	47	42	15	14	10	410	476	434	202	302	328	25	23	29	0	17	61	32	36	15	0	3	1	18	18	18	12	12	12	2	2	2	999
4930402H24Rik	2	130534936	130665782	-	546	275	278	620	265	246	52	49	32	1238	1481	1382	893	1189	1311	100	98	125	0	28	124	82	141	38	6	11	1	140	140	140	135	135	135	11	11	11	3540
4930402K13Rik	X	8681800	8683047	+	233	124	113	158	51	49	8	13	6	458	550	501	319	409	455	23	20	28	0	17	77	43	60	16	3	1	0	0	0	0	0	0	0	0	0	0	1248
4930404A10Rik	11	54184171	54240181	+	268	151	142	174	62	61	10	12	10	441	548	500	373	440	486	18	13	18	0	10	67	18	63	18	0	3	0	56	56	56	48	48	48	0	0	0	1305
4930404N11Rik	10	80826809	80828531	-	43	32	27	124	64	62	34	37	28	169	178	176	144	217	230	72	66	77	0	2	9	32	19	8	0	3	1	8	8	8	10	10	10	6	6	6	621
4930407I10Rik	15	81889619	81896872	+	725	475	390	728	266	253	71	73	52	1415	1643	1551	1298	1717	1929	114	96	141	0	22	199	176	219	20	9	25	1	4	4	4	4	4	4	0	0	0	4539
4930412D23Rik	X	124255739	124256377	-	124	65	71	79	32	31	8	5	3	236	286	267	162	205	217	11	14	17	0	9	22	15	19	8	1	1	0	0	0	0	0	0	0	0	0	0	639
4930415F15Rik	11	11390224	11415103	+	79	48	44	61	24	21	7	6	5	160	188	178	117	146	157	15	12	16	0	3	17	8	16	8	0	4	1	14	14	14	12	12	12	6	6	6	450
4930415L06Rik	X	87175487	87177928	-	553	220	228	235	74	58	11	10	5	1041	1342	1231	523	621	724	24	21	30	0	32	135	51	114	27	1	5	1	0	0	0	0	0	0	0	0	0	2442
4930415O20Rik	15	98401477	98419891	+	67	31	29	62	22	19	3	5	3	151	182	170	89	130	140	8	7	9	0	5	19	12	11	4	1	0	0	14	14	14	9	9	9	1	1	1	396
4930426D05Rik	18	21811276	21813547	+	25	24	20	58	37	37	23	26	20	68	69	67	95	113	118	39	35	44	0	0	6	5	8	3	2	3	0	6	6	6	10	10	10	0	0	0	318
4930427A07Rik	12	114394648	114401593	+	162	108	100	266	127	120	21	37	17	326	380	360	345	501	551	70	56	79	0	0	28	65	48	5	5	3	0	25	25	25	28	28	28	3	3	3	1263
4930428D18Rik	X	73642478	73643113	+	127	70	73	82	34	28	0	0	0	252	302	277	147	201	218	4	4	4	0	7	29	21	15	4	0	0	0	0	0	0	0	0	0	0	0	0	636
4930430A15Rik	2	111033603	111069569	-	319	143	139	156	52	49	11	9	6	568	728	656	357	419	470	21	23	27	0	16	92	21	63	15	2	2	1	65	65	65	55	55	55	0	0	0	1458
4930430F08Rik	10	100036200	100051750	-	179	86	87	137	48	46	17	13	10	363	447	405	230	306	341	26	23	33	0	9	50	28	41	8	1	8	1	22	22	22	26	26	26	0	0	0	984
4930432K21Rik	8	86672757	86696186	+	273	186	168	329	142	138	12	16	10	525	606	578	584	739	808	25	18	28	0	6	52	51	83	18	1	4	0	28	28	28	27	27	27	1	1	1	1803
4930432M17Rik	3	121374235	121385753	+	101	57	50	69	30	28	8	6	6	163	203	186	162	192	208	8	7	10	0	4	28	11	20	6	0	3	0	13	13	13	11	11	11	0	0	0	525
4930433I11Rik	7	48243076	48250177	+	319	205	190	320	129	117	7	8	4	632	736	678	552	725	786	14	15	20	0	10	83	49	67	18	3	1	0	4	4	4	4	4	4	0	0	0	1899
4930435E12Rik	16	38812536	38828858	-	223	131	112	154	55	50	10	11	4	388	471	460	307	382	428	22	19	32	0	9	39	35	59	18	4	6	0	12	12	12	12	12	12	0	0	0	1146
4930444G20Rik	10	21786398	21787885	-	261	135	120	222	74	61	20	20	11	524	642	588	372	490	567	33	32	46	0	8	77	48	78	14	5	6	1	0	0	0	0	0	0	0	0	0	1488
4930444P10Rik	1	16056207	16071037	-	72	47	40	82	22	19	4	5	3	173	194	177	113	154	176	10	10	13	0	4	28	6	25	6	2	1	0	11	11	11	13	13	13	0	0	0	465
4930447A16Rik	15	37355373	37370275	+	85	38	35	49	23	21	3	6	3	132	170	160	101	123	140	10	8	11	0	9	22	15	19	4	1	0	0	8	8	8	8	8	8	0	0	0	399
4930447C04Rik	12	73982215	74017858	-	456	183	177	116	22	20	6	5	4	717	977	891	376	403	476	14	12	15	0	13	105	37	104	33	0	3	1	77	77	77	49	49	49	1	1	1	1725
4930449I24Rik	5	147314004	147316580	+	155	100	93	156	63	59	14	12	9	316	363	345	257	343	371	30	33	36	0	8	33	27	34	10	2	1	1	15	15	15	11	11	11	2	2	2	960
4930451G09Rik	16	4965631	4977831	+	0	0	0	0	0	0	0	0	0	0	0	0	0	0	0	0	0	0	0	0	0	0	0	0	0	0	0	28	28	28	28	28	28	0	0	0	1460
4930451I11Rik	7	133974111	133974994	-	44	31	28	63	31	30	4	6	3	113	124	118	88	122	130	9	7	11	0	2	11	11	9	2	1	1	0	12	12	12	12	12	12	0	0	0	336
4930452B06Rik	14	9264120	9498512	-	344	182	175	319	119	107	34	30	19	676	826	769	525	706	785	59	54	76	0	12	76	62	81	14	3	12	1	60	60	60	54	54	54	6	6	6	2025
4930453H23Rik	X	20784183	20784440	-	46	25	23	37	12	11	1	0	0	94	114	100	70	84	97	1	2	2	0	1	17	6	17	5	0	0	0	0	0	0	0	0	0	0	0	0	258
4930453N24Rik	16	64766139	64770689	-	206	103	101	139	53	46	16	12	8	374	464	431	245	316	360	33	35	44	0	13	48	28	43	6	3	5	0	9	9	9	7	7	7	0	0	0	1047
4930467E23Rik	8	19729746	19752236	+	206	105	92	142	65	58	11	11	8	378	464	429	274	330	365	19	16	24	0	15	63	18	39	11	2	5	0	35	35	35	29	29	29	0	0	0	1053
4930468A15Rik	X	73828151	73828783	-	108	55	66	94	51	45	4	9	3	233	282	254	150	200	211	19	16	23	0	4	21	19	12	7	3	1	0	0	0	0	0	0	0	0	0	0	633
4930469G21Rik	1	163087230	163089317	-	90	46	44	102	40	34	7	3	3	217	253	229	124	184	206	9	12	13	0	8	34	18	20	4	0	1	0	4	4	4	4	4	4	0	0	0	570
4930474N05Rik	14	36908181	36909889	+	101	62	48	120	40	38	3	2	2	237	273	259	164	237	258	11	11	12	0	3	31	18	25	6	0	1	0	8	8	8	8	8	8	0	0	0	657
4930480E11Rik	X	75615010	75616194	+	251	104	101	144	36	33	3	3	2	476	609	542	272	357	401	4	4	6	0	14	84	31	54	13	1	1	0	0	0	0	0	0	0	0	0	0	1185
4930486L24Rik	13	60944238	60956299	-	170	85	76	143	59	54	10	9	5	371	445	421	259	333	372	13	13	19	0	11	44	32	42	8	1	2	0	22	22	22	26	26	26	0	0	0	1002
4930502E18Rik	X	51028135	51041034	+	139	72	69	100	42	39	6	5	3	239	301	278	193	239	264	18	18	21	0	5	31	13	25	3	0	1	0	18	18	18	14	14	14	0	0	0	711
4930503B20Rik	3	146309366	146314115	-	123	75	65	102	41	36	7	11	4	254	297	274	178	221	250	23	20	29	0	5	38	11	29	5	4	3	1	4	4	4	4	4	4	0	0	0	705
4930503E14Rik	14	44741519	44748968	-	89	41	34	74	22	15	5	3	2	235	281	263	106	145	170	8	7	12	0	2	27	13	26	8	1	4	0	12	12	12	12	12	12	0	0	0	534
4930503L19Rik	18	70612970	70629394	-	335	153	145	185	60	59	25	16	14	578	733	673	386	492	531	35	39	47	0	27	95	32	51	13	2	7	1	26	26	26	22	22	22	0	0	0	1581
4930504O13Rik	11	58259710	58265968	-	46	27	24	79	38	33	12	8	8	173	191	172	107	139	158	12	15	16	0	1	23	6	15	1	0	1	0	8	8	8	8	8	8	0	0	0	438
4930505A04Rik	11	30326164	30371764	-	146	78	71	82	28	25	4	4	2	255	319	288	182	218	249	10	9	12	0	4	42	20	38	10	0	1	0	18	18	18	14	14	14	0	0	0	702
4930506M07Rik	19	59049476	59150002	-	322	161	153	309	106	97	27	28	17	674	824	741	471	610	712	49	44	65	0	11	102	41	103	10	6	10	0	64	64	64	62	62	62	2	2	2	1896
4930513O06Rik	X	135625238	135626283	+	97	38	36	58	15	14	3	1	1	186	238	229	127	138	173	5	6	7	0	7	18	7	39	5	0	1	0	4	4	4	4	4	4	0	0	0	486
4930519F16Rik	X	100428060	100451915	-	130	63	64	99	32	29	6	6	4	273	332	299	156	211	232	8	7	10	0	8	40	21	33	15	0	1	0	12	12	12	10	10	10	2	2	2	696
4930519G04Rik	5	115311633	115332874	+	84	41	35	103	45	40	12	10	7	206	247	236	168	205	246	18	19	23	0	2	19	24	45	9	0	1	0	30	30	30	31	31	31	3	3	3	618
4930522H14Rik	4	109178033	109203832	-	143	65	67	93	29	27	6	7	5	254	325	292	174	209	242	9	7	11	0	7	38	14	43	12	1	2	0	15	15	15	16	16	16	1	1	1	697
4930523C07Rik	1	162005293	162005592	+	31	17	13	67	28	24	2	3	1	117	131	114	65	104	116	6	4	7	0	0	21	9	9	1	0	1	0	0	0	0	0	0	0	0	0	0	300
4930524B15Rik	11	31865660	31876806	+	68	41	35	83	48	47	15	18	11	132	157	149	138	176	188	40	36	46	0	2	16	16	13	2	3	4	1	13	13	13	11	11	11	0	0	0	498
4930524N10Rik	X	150773884	150777359	-	115	68	74	109	51	46	2	2	1	287	327	303	161	213	232	6	5	7	0	7	25	19	25	11	0	1	0	5	5	5	3	3	3	0	0	0	702
4930538K18Rik	4	118878279	118889783	-	100	54	56	149	77	65	12	11	8	289	330	309	182	238	271	16	14	20	0	5	24	14	30	9	0	3	0	19	19	19	21	21	21	0	0	0	765
4930539E08Rik	17	29035833	29052178	-	230	164	127	410	174	164	50	53	40	584	646	609	609	802	886	79	66	93	0	4	78	40	83	9	5	15	1	43	43	43	43	43	43	2	2	2	2010
4930544D05Rik	11	70429441	70430300	+	60	39	36	111	53	50	16	17	13	137	155	146	143	207	221	24	21	29	0	3	15	20	14	3	2	4	0	13	13	13	11	11	11	0	0	0	516
4930544G11Rik	6	65902777	65903358	+	93	41	38	94	45	41	13	13	7	205	251	227	141	184	204	20	18	26	0	6	33	12	18	2	1	3	1	0	0	0	0	0	0	0	0	0	582
4930548H24Rik	5	31788301	31790591	+	198	114	95	250	69	65	8	12	5	472	544	495	310	467	534	21	19	27	0	12	80	49	73	10	3	1	0	4	4	4	4	4	4	0	0	0	1314
4930549C01Rik	4	136166414	136169018	+	69	35	28	95	44	42	7	6	3	182	215	199	112	161	178	17	17	21	0	1	24	13	15	0	0	1	0	4	4	4	4	4	4	0	0	0	498
4930550C14Rik	9	53216167	53240668	+	177	97	90	125	35	31	9	6	4	366	437	405	217	303	331	17	19	23	0	9	48	32	36	12	2	3	1	31	31	31	25	25	25	0	0	0	948
4930550L24Rik	X	56172060	56173022	+	149	77	78	176	77	71	6	7	4	332	396	361	267	334	377	13	11	16	0	8	42	16	48	11	1	2	0	0	0	0	0	0	0	0	0	0	963
4930555G01Rik	14	5153736	5160903	+	95	49	37	105	34	29	2	2	2	267	309	288	130	176	210	4	4	4	0	4	37	12	37	8	0	0	0	15	15	15	17	17	17	0	0	0	618
4930557A04Rik	X	9426877	9427263	+	60	37	34	63	20	20	6	4	3	141	161	146	102	135	149	6	7	9	0	3	21	6	16	2	0	1	0	0	0	0	0	0	0	0	0	0	387
4930558K02Rik	1	163872521	163909637	-	92	50	43	94	31	28	5	6	4	208	245	223	124	182	196	10	6	12	0	5	34	12	17	6	1	4	0	21	21	21	25	25	25	2	2	2	549
4930562C15Rik	16	4835589	4867473	+	473	311	288	649	280	258	40	46	25	1137	1276	1196	945	1279	1406	90	81	110	0	23	126	95	130	25	6	9	1	60	60	60	54	54	54	6	6	6	3438
4930563D23Rik	16	92320888	92321643	-	100	48	43	141	59	53	10	8	5	300	338	309	160	240	264	19	19	24	0	14	48	22	24	6	1	3	1	0	0	0	0	0	0	0	0	0	756
4930563E22Rik	11	72028833	72029222	+	26	26	20	81	46	46	20	25	18	108	108	110	97	124	137	43	37	50	0	0	4	7	15	2	5	6	0	0	0	0	0	0	0	0	0	0	390
4930564B18Rik	14	76058483	76066826	+	112	64	58	108	38	35	11	11	9	237	281	264	163	213	242	16	11	18	0	4	27	12	32	6	1	6	1	13	13	13	10	10	10	1	1	1	663
4930564C03Rik	17	45016713	45017237	-	89	45	37	90	36	34	1	7	1	174	218	189	135	183	205	14	11	17	0	0	37	16	22	2	3	0	0	0	0	0	0	0	0	0	0	0	525
4930564D02Rik	3	104880738	104881501	+	43	30	25	62	29	27	3	4	3	94	107	97	85	127	134	5	4	5	0	0	15	17	8	3	0	0	0	3	3	3	5	5	5	0	0	0	312
4930567H17Rik	X	67647159	67647860	-	112	57	52	101	29	25	9	6	4	248	295	284	204	217	281	17	15	20	0	8	24	8	67	7	0	5	2	0	0	0	0	0	0	0	0	0	702
4930568D16Rik	2	35209899	35221798	-	181	93	87	129	41	37	7	6	5	392	466	427	205	285	314	15	16	17	0	14	59	28	36	11	0	0	0	20	20	20	12	12	12	0	0	0	960
4930571K23Rik	7	132512536	132512994	+	0	0	0	0	0	0	0	0	0	0	0	0	0	0	0	0	0	0	0	0	0	0	0	0	0	0	0	0	0	0	0	0	0	0	0	0	459
4930578C19Rik	X	17996032	18038388	-	188	115	102	262	113	101	9	11	6	439	505	478	336	480	522	31	31	36	0	7	47	38	43	13	2	0	0	15	15	15	17	17	17	0	0	0	1308
4930578I06Rik	14	64590062	64606584	-	97	59	52	209	91	83	10	11	8	303	336	315	219	339	375	22	20	25	0	5	33	32	30	2	2	3	1	11	11	11	13	13	13	0	0	0	897
4930579F01Rik	3	137827330	137849171	-	159	113	94	160	61	57	21	18	18	320	363	342	272	346	378	27	25	30	0	3	43	16	41	13	0	5	0	28	28	28	25	25	25	3	3	3	978
4930579G24Rik	3	79433099	79435206	+	47	25	24	45	23	23	23	24	21	93	113	107	87	103	112	31	25	33	0	2	9	7	13	4	0	5	0	3	3	3	2	2	2	3	3	3	336
4930590J08Rik	6	91864753	91900634	+	370	196	192	555	268	249	37	46	27	982	1139	1036	700	954	1040	89	77	103	0	17	124	60	93	26	6	9	2	65	65	65	54	54	54	1	1	1	2802
4930591A17Rik	2	179150545	179151479	+	63	46	41	59	25	24	7	6	6	113	128	120	116	152	158	11	9	12	0	2	15	12	10	5	0	3	0	4	4	4	4	4	4	0	0	0	384
4930595M18Rik	X	78664949	78703341	-	605	285	266	228	65	59	11	7	5	969	1254	1162	602	706	786	21	21	29	0	35	146	49	108	34	2	6	0	14	14	14	10	10	10	0	0	0	2490
4930596D02Rik	14	36623152	36625133	-	96	58	50	125	44	43	4	6	3	232	267	254	154	225	243	18	17	21	0	3	24	17	27	10	2	1	0	6	6	6	8	8	8	2	2	2	651
4931406B18Rik	7	50750999	50759592	-	171	93	88	197	103	92	9	8	7	391	461	427	292	373	416	15	14	17	0	8	47	26	39	7	0	2	0	20	20	20	20	20	20	0	0	0	1104
4931406C07Rik	9	15089262	15105865	-	180	94	94	138	51	48	7	6	5	326	405	372	268	325	365	10	8	12	0	7	40	15	45	8	1	4	1	28	28	28	28	28	28	0	0	0	948
4931406P16Rik	7	35023948	35070215	-	465	279	271	568	242	234	44	49	33	993	1163	1087	896	1234	1322	87	78	103	0	16	100	119	107	27	5	9	0	41	41	41	52	52	52	3	3	3	3180
4931408C20Rik	1	26738797	26744271	-	774	442	391	608	228	213	13	16	11	1457	1764	1631	1155	1488	1615	23	17	27	0	25	209	111	158	46	2	5	0	4	4	4	4	4	4	0	0	0	4146
4931409K22Rik	5	24049357	24061200	-	311	187	181	512	209	199	27	50	19	876	992	896	566	817	923	112	86	127	0	8	110	62	114	18	9	12	2	69	69	69	69	69	69	6	6	6	2478
4931414P19Rik	14	55203118	55214553	-	203	122	116	319	154	147	41	44	28	489	566	527	453	575	640	81	72	101	0	4	49	29	72	14	8	14	1	18	18	18	17	17	17	5	5	5	1626
4931417E11Rik	6	73418641	73419558	-	153	80	78	145	62	57	19	19	14	335	394	369	214	284	310	24	22	28	0	14	41	24	37	16	1	3	2	0	0	0	0	0	0	0	0	0	918
4931423N10Rik	2	23063332	23122292	+	225	119	104	156	52	48	13	12	6	407	497	475	293	369	411	30	29	38	0	16	53	19	47	9	3	5	2	42	42	42	38	38	38	0	0	0	1149
4931428F04Rik	8	107805880	107809713	-	148	77	82	314	144	139	27	33	16	443	508	473	331	503	542	83	68	95	0	6	36	51	49	15	4	13	3	18	18	18	22	22	22	0	0	0	1404
4931429I11Rik	9	40703622	40769294	-	367	190	162	377	133	124	49	39	31	815	974	892	557	784	852	74	70	92	0	18	128	68	85	26	3	17	3	30	30	30	26	26	26	0	0	0	2313
4931429L15Rik	9	46112104	46119670	-	167	100	81	208	82	78	11	8	7	374	437	414	305	443	481	18	19	23	0	4	46	53	41	7	1	3	0	26	26	26	26	26	26	4	4	4	1140
4931431F19Rik	7	111276597	111278129	-	253	149	140	280	137	128	19	24	15	454	553	516	429	559	608	51	47	59	0	5	51	40	53	13	4	3	0	0	0	0	0	0	0	0	0	0	1533
4931440F15Rik	11	29723491	29725455	-	161	98	92	457	207	196	83	71	56	606	656	622	479	690	761	142	139	169	0	13	53	33	72	12	1	16	1	0	0	0	0	0	0	0	0	0	1965
4932411E22Rik	11	89252922	89280194	-	153	98	92	239	110	106	21	22	15	362	410	391	355	474	505	45	38	53	0	7	32	32	42	15	2	8	0	13	13	13	11	11	11	0	0	0	1212
4932411N23Rik	X	123348600	123350012	-	286	145	137	162	60	53	8	12	7	515	646	602	356	444	510	22	18	27	0	10	62	57	71	12	4	4	0	0	0	0	0	0	0	0	0	0	1413
4932414N04Rik	2	68546994	68586426	+	446	228	198	285	78	73	23	23	19	851	1047	976	540	696	798	42	34	48	0	22	123	66	117	20	3	11	1	56	56	56	58	58	58	2	2	2	2259
4932416K20Rik	8	107319163	107322327	+	529	338	322	521	205	194	24	28	20	929	1108	1047	1062	1173	1409	44	36	51	0	12	89	49	254	29	4	8	1	0	0	0	0	0	0	0	0	0	3165
4932418E24Rik	2	26127263	26149903	-	371	267	232	561	262	252	32	47	27	835	935	875	860	1193	1260	93	73	101	0	4	99	119	85	28	3	8	0	33	33	33	37	37	37	2	2	2	2877
4932429P05Rik	X	86997903	87000260	+	543	228	241	237	79	65	6	8	1	994	1272	1167	511	598	698	22	20	29	0	37	129	40	111	25	2	2	0	0	0	0	0	0	0	0	0	0	2358
4932438A13Rik	3	36768950	36951462	+	3230	1740	1724	1726	717	657	98	133	68	5249	6586	6114	4067	4795	5298	265	234	328	0	153	641	343	624	181	37	33	4	340	340	340	312	312	312	11	11	11	15018
4932438H23Rik	16	91055799	91056491	-	96	54	51	134	54	47	6	5	3	260	298	276	166	242	259	12	13	15	0	4	29	16	20	10	0	0	0	0	0	0	0	0	0	0	0	0	693
4932443I19Rik	8	13705967	13742660	+	31	21	13	67	24	23	2	4	2	109	119	114	67	113	120	5	4	6	0	0	13	12	9	3	1	0	0	13	13	13	11	11	11	0	0	0	297
4933402D24Rik	1	63802673	63815779	-	81	44	34	89	30	28	2	4	2	179	213	192	127	177	200	9	8	10	0	3	34	13	22	1	1	0	0	8	8	8	8	8	8	0	0	0	504
4933402E13Rik	X	59543551	59544840	+	231	111	108	196	74	70	13	8	6	474	580	546	332	402	471	21	18	27	0	14	51	20	72	7	0	8	1	0	0	0	0	0	0	0	0	0	1290
4933402J07Rik	8	90087915	90112995	+	90	65	56	167	55	47	12	14	6	309	332	296	180	272	309	36	33	45	0	2	47	12	32	3	4	5	1	20	20	20	18	18	18	2	2	2	813
4933402N03Rik	7	138282010	138289775	-	155	84	73	154	60	53	14	19	12	349	418	382	255	328	376	29	25	33	0	2	49	28	49	8	3	2	1	8	8	8	8	8	8	0	0	0	990
4933402N22Rik	5	11918141	11921556	+	66	35	31	93	27	24	2	4	1	197	225	205	89	153	172	4	4	7	0	3	27	18	20	4	2	0	0	12	12	12	10	10	10	2	2	2	474
4933402P03Rik	11	69630128	69631899	-	186	122	109	301	149	139	19	24	12	454	512	498	409	578	616	76	65	83	0	6	33	63	46	18	1	7	1	9	9	9	5	5	5	2	2	2	1512
4933403O08Rik	X	109354286	109357287	+	258	136	133	117	50	45	4	5	4	387	498	467	325	356	414	22	20	22	0	11	45	24	60	7	0	1	0	5	5	5	3	3	3	0	0	0	1140
4933405L10Rik	8	108232332	108233997	+	125	76	69	180	77	76	26	25	22	249	292	269	293	357	405	32	27	36	0	6	36	16	55	8	0	6	0	11	11	11	11	11	11	2	2	2	924
4933405O20Rik	7	57854590	57855780	+	195	106	111	185	88	77	10	12	8	441	517	472	313	383	426	29	25	32	0	13	53	14	41	9	1	3	0	0	0	0	0	0	0	0	0	0	1191
4933406J08Rik	2	122012025	122030692	+	125	58	56	74	24	23	12	9	8	252	310	289	158	201	220	15	15	20	0	9	32	17	24	6	1	4	0	24	24	24	24	24	24	0	0	0	657
4933406M09Rik	1	136282795	136287508	+	216	116	108	268	113	104	13	15	9	522	615	571	349	502	538	25	22	33	0	7	59	40	42	15	4	5	0	12	12	12	12	12	12	0	0	0	1440
4933408B17Rik	18	34739848	34755930	-	128	59	56	142	49	46	10	10	6	274	340	318	214	297	333	19	17	24	0	3	28	31	41	8	1	3	0	19	19	19	21	21	21	0	0	0	822
4933409G03Rik	2	68426872	68454398	+	195	83	76	110	30	29	15	8	7	324	431	409	281	314	373	15	16	23	0	5	34	20	67	9	0	6	0	55	55	55	49	49	49	0	0	0	963
4933411G11Rik	5	143953977	143965845	+	69	45	38	147	63	59	12	14	10	248	269	258	174	266	284	27	22	29	0	3	21	30	22	8	1	4	1	27	27	27	17	17	17	4	4	4	711
4933411K16Rik	19	42126922	42127836	+	119	67	60	175	63	60	13	13	11	296	343	330	252	358	381	31	28	35	0	5	25	24	30	10	2	5	0	0	0	0	0	0	0	0	0	0	915
4933412E24Rik	15	59846603	59848144	-	239	150	129	265	114	111	23	21	17	479	559	519	461	589	642	31	25	37	0	9	70	41	64	14	0	8	0	0	0	0	0	0	0	0	0	0	1542
4933413G19Rik	6	128325537	128335006	+	113	80	70	187	79	72	16	15	11	313	342	313	233	344	369	33	33	39	0	4	43	28	25	7	1	2	0	10	10	10	6	6	6	0	0	0	927
4933415F23Rik	1	23108609	23109070	-	49	26	22	93	46	41	17	14	7	145	165	155	119	159	174	30	26	39	0	3	17	5	12	2	1	8	2	0	0	0	0	0	0	0	0	0	462
4933416C03Rik	10	115549539	115550675	-	204	83	81	164	57	51	25	24	19	395	512	456	279	344	408	41	40	49	0	4	62	24	66	8	2	4	0	0	0	0	0	0	0	0	0	0	1137
4933416I08Rik	X	50989814	50994236	+	165	90	78	110	43	39	6	7	5	297	361	342	214	277	308	15	13	17	6	11	42	42	36	9	1	2	0	16	16	16	16	16	16	0	0	0	843
4933417A18Rik	13	35016406	35044833	+	121	65	56	94	39	32	7	6	3	255	306	278	170	219	245	9	9	15	0	5	42	23	29	10	2	3	0	18	18	18	12	12	12	2	2	2	684
4933421I07Rik	7	49701548	49703438	-	95	48	48	108	40	39	7	7	3	230	273	251	153	222	242	22	24	29	0	4	26	24	23	4	3	1	0	12	12	12	10	10	10	2	2	2	645
4933422H20Rik	11	115301868	115309534	+	155	83	75	453	188	179	46	43	33	638	704	654	428	673	744	90	76	105	0	6	64	60	80	18	2	19	0	27	27	27	27	27	27	2	2	2	1875
4933425L06Rik	13	105872240	105911501	+	335	171	166	232	99	90	26	24	18	633	778	724	459	555	622	38	35	47	0	19	78	30	67	9	2	7	1	27	27	27	27	27	27	2	2	2	1758
4933426M11Rik	12	81929110	81978108	+	154	90	91	165	80	77	11	11	8	302	362	339	297	360	396	17	12	20	0	4	26	23	45	12	0	5	0	16	16	16	15	15	15	1	1	1	972
4933427D06Rik	6	89051525	89058221	+	94	72	61	93	37	35	6	6	4	172	189	193	200	253	279	13	11	16	0	5	12	30	33	9	1	3	0	4	4	4	4	4	4	0	0	0	612
4933427D14Rik	11	71968823	72016006	-	526	298	259	439	164	152	26	39	18	939	1155	1062	783	1014	1127	74	61	90	0	12	144	80	124	23	10	10	2	68	68	68	68	68	68	0	0	0	2880
4933427G17Rik	7	128132500	128158163	+	197	99	93	249	107	92	24	18	17	520	598	570	302	447	492	28	27	34	0	20	54	42	39	9	0	7	1	19	19	19	21	21	21	0	0	0	1365
4933428G20Rik	11	97352323	97354088	-	42	31	19	50	24	24	5	4	4	89	98	99	101	127	133	7	6	8	0	2	13	9	9	3	0	2	0	3	3	3	5	5	5	0	0	0	306
4933430I17Rik	4	62186852	62208796	+	247	146	132	227	89	83	26	25	18	504	597	549	384	496	556	49	46	59	0	8	70	45	71	17	3	7	1	55	55	55	44	44	44	1	1	1	1488
4933433C11Rik	2	25068559	25070121	-	116	83	77	165	78	74	18	23	14	273	302	288	256	346	367	52	45	60	0	4	24	32	29	12	6	8	2	17	17	17	22	22	22	1	1	1	921
4933434E20Rik	3	89856976	89865755	+	128	66	63	136	60	55	7	10	4	266	319	298	180	245	269	23	23	29	0	9	33	16	27	8	4	1	1	23	23	23	25	25	25	0	0	0	766
4933436I01Rik	X	65173137	65174587	-	238	107	94	193	41	30	5	8	3	524	641	582	259	400	460	18	17	23	0	14	86	47	58	9	3	1	0	5	5	5	3	3	3	0	0	0	1290
5031410I06Rik	5	26427328	26431831	-	118	64	52	148	45	38	8	11	5	295	344	317	182	263	312	21	18	28	0	5	44	24	46	4	5	5	1	15	15	15	15	15	15	2	2	2	804
5031414D18Rik	14	75431711	75451888	+	299	180	159	353	135	122	32	31	24	684	791	733	551	731	818	54	52	64	0	12	91	50	88	14	2	5	0	49	49	49	45	45	45	2	2	2	2028
5031439G07Rik	15	84779668	84818231	-	107	68	63	287	135	126	51	58	35	435	471	444	328	452	496	107	92	128	0	3	35	18	46	11	8	16	3	31	31	31	36	36	36	5	5	5	1344
5330417C22Rik	3	108261318	108291908	-	321	190	180	518	250	226	64	57	44	962	1083	1007	726	923	1033	86	77	107	0	10	96	52	123	37	4	20	3	78	78	78	71	71	71	3	3	3	2736
5430401F13Rik	6	131493802	131503723	+	104	48	44	72	30	29	1	1	0	177	233	214	135	177	201	10	11	12	0	0	23	25	25	2	1	0	0	19	19	19	11	11	11	2	2	2	528
5430402E10Rik	X	75233685	75238075	+	90	42	44	79	29	27	5	3	2	197	242	218	129	163	185	9	10	12	0	3	25	10	26	6	0	1	0	20	20	20	20	20	20	0	0	0	522
5430419D17Rik	7	138317935	138394076	+	414	258	255	384	183	157	41	40	31	793	936	882	759	889	1008	72	63	84	0	13	70	57	128	35	3	13	1	93	93	93	77	77	77	2	2	2	2526
5430421N21Rik	15	101315815	101321880	-	123	83	71	342	153	140	31	27	13	459	496	464	380	513	590	76	74	97	0	3	47	23	79	15	3	9	0	32	32	32	32	32	32	0	0	0	1440
5430427O19Rik	X	83133169	83134065	+	167	87	93	129	47	42	4	4	3	342	413	380	222	287	316	6	6	7	0	9	36	24	41	17	0	0	0	0	0	0	0	0	0	0	0	0	897
5430435G22Rik	1	133593591	133608274	+	84	45	43	112	52	42	6	8	4	223	259	238	143	198	222	13	11	16	0	3	26	15	20	6	1	1	0	15	15	15	15	15	15	2	2	2	600
5530400C23Rik	6	133242269	133244534	+	121	71	66	54	22	21	2	5	2	164	212	198	151	174	194	6	4	8	0	2	21	19	28	9	2	1	0	8	8	8	8	8	8	0	0	0	522
5730409E04Rik	4	126288925	126289617	+	79	47	45	149	59	54	14	15	9	201	231	219	189	280	307	30	29	37	0	2	16	26	25	3	2	2	0	0	0	0	0	0	0	0	0	0	693
5730455P16Rik	11	80177314	80191483	-	205	95	89	180	70	65	19	19	14	421	523	489	298	368	425	34	29	41	0	8	48	19	59	7	3	8	1	37	37	37	35	35	35	0	0	0	1182
5730507C01Rik	12	18521544	18540997	+	280	96	84	108	59	56	24	22	17	442	612	553	322	351	399	38	39	47	0	14	85	32	52	7	2	3	0	5	5	5	5	5	5	2	2	2	1251
5730508B09Rik	3	127573673	127599101	-	46	26	29	60	26	26	24	24	18	118	136	129	97	125	140	37	32	44	0	2	6	10	16	1	1	6	0	2	2	2	2	2	2	0	0	0	396
5730559C18Rik	1	138110903	138130682	-	224	169	147	421	212	203	55	67	44	508	557	542	620	810	883	140	123	157	0	6	43	56	75	11	7	12	1	35	35	35	35	35	35	2	2	2	2034
5830411N06Rik	7	147433280	147485690	+	514	305	291	602	289	279	35	33	21	963	1158	1094	1026	1295	1454	82	80	101	0	14	92	126	171	21	5	9	0	60	60	60	57	57	57	3	3	3	3359
5830415F09Rik	4	46389908	46402265	-	217	141	125	263	117	112	25	23	18	451	525	491	426	541	588	50	45	57	0	2	52	31	62	20	1	8	1	18	18	18	18	18	18	0	0	0	1467
5830473C10Rik	5	90990259	91026578	+	296	144	130	327	116	110	30	16	12	666	801	731	454	621	699	43	50	61	0	17	101	43	87	15	1	8	1	47	47	47	55	55	55	2	2	2	1863
6030419C18Rik	9	58338044	58347494	+	91	57	52	190	91	88	19	25	14	255	288	270	261	340	372	42	37	50	0	1	24	15	35	6	3	2	0	4	4	4	4	4	4	0	0	0	879
6030458C11Rik	15	12740467	12754302	-	241	126	130	194	68	63	24	24	17	450	554	520	343	442	489	40	37	49	0	11	41	31	58	16	4	7	2	29	29	29	35	35	35	0	0	0	1333
6030468B19Rik	11	117659081	117668410	+	76	54	53	170	97	89	18	18	14	230	250	240	211	280	302	31	28	38	0	2	13	17	21	7	3	6	0	18	18	18	21	21	21	1	1	1	759
6030498E09Rik	X	36311261	36312732	+	85	41	37	91	47	42	3	5	2	169	207	193	141	177	196	8	6	10	0	6	24	9	17	3	1	1	0	3	3	3	5	5	5	0	0	0	510
6330403A02Rik	1	182368460	182413460	-	30	20	20	79	48	41	29	24	21	128	138	130	108	146	156	37	36	45	0	0	8	12	5	2	0	6	0	10	10	10	14	14	14	0	0	0	426
6330403K07Rik	11	70846539	70846904	-	40	28	26	69	35	30	14	12	9	105	115	108	103	128	145	27	25	31	0	2	11	4	13	1	1	5	2	0	0	0	0	0	0	0	0	0	366
6330408A02Rik	7	13845027	13862769	-	346	246	206	504	221	213	42	41	24	723	815	778	722	967	1073	128	131	156	0	8	85	70	108	10	12	10	2	9	9	9	15	15	15	0	0	0	2550
6330409D20Rik	2	32588514	32596280	-	98	60	56	60	26	25	5	2	2	155	189	175	138	168	180	15	17	18	0	4	22	15	19	8	0	1	0	9	9	9	7	7	7	0	0	0	489
6330416G13Rik	4	63223557	63244999	+	116	88	75	232	109	102	13	15	8	312	339	337	292	408	448	25	22	31	0	1	16	34	41	8	2	3	1	27	27	27	29	29	29	0	0	0	1029
6430531B16Rik	7	147158366	147164581	-	119	74	67	186	73	68	12	17	9	292	337	313	246	365	390	32	22	36	0	0	31	32	26	6	2	7	1	21	21	21	27	27	27	0	0	0	924
6430548M08Rik	8	122669235	122685164	+	120	66	62	269	104	100	29	23	15	418	472	440	300	433	488	52	53	68	0	0	37	31	63	12	3	8	1	36	36	36	50	50	50	2	2	2	1228
6430550D23Rik	2	155828204	155829671	-	73	39	36	108	42	40	3	3	2	205	236	222	151	230	247	6	5	8	0	3	20	35	22	7	1	2	0	11	11	11	11	11	11	2	2	2	585
6430571L13Rik	9	107244681	107250356	+	49	36	31	108	52	47	13	12	11	151	163	161	143	198	213	16	15	19	0	1	8	11	12	2	1	3	0	11	11	11	13	13	13	0	0	0	495
6430573F11Rik	8	37561382	37575642	+	203	112	96	223	94	89	24	23	14	451	534	502	352	470	510	48	44	61	0	8	56	36	47	12	4	9	1	8	8	8	8	8	8	0	0	0	1344
6720489N17Rik	13	62706550	62725400	-	44	25	21	57	26	23	4	2	2	135	151	138	67	95	104	4	4	6	0	3	20	7	10	4	0	2	0	4	4	4	4	4	4	0	0	0	321
6820408C15Rik	2	152253491	152269869	+	111	69	61	234	84	74	21	22	11	402	441	402	214	362	404	41	36	55	0	3	50	38	40	8	4	8	0	42	42	42	41	41	41	1	1	1	1068
7420426K07Rik	9	98803703	98804263	+	81	64	59	91	43	41	10	7	6	148	165	161	182	240	253	20	19	23	0	0	9	26	16	5	0	4	1	0	0	0	0	0	0	0	0	0	561
7420461P10Rik	1	164577579	164588246	-	68	42	41	64	29	27	5	2	2	150	175	160	129	160	171	7	7	10	0	1	17	6	10	1	0	3	0	13	13	13	11	11	11	0	0	0	432
7530416G11Rik	15	85323712	85325162	-	80	59	55	71	29	29	5	5	3	138	158	144	144	192	209	10	8	12	0	1	19	28	22	5	1	3	1	6	6	6	6	6	6	0	0	0	480
8030411F24Rik	2	148607844	148611563	+	71	33	33	55	21	19	4	4	4	153	189	170	89	123	134	6	4	6	0	2	21	12	12	3	0	2	0	8	8	8	8	8	8	0	0	0	393
8030423J24Rik	13	71022354	71023117	+	62	41	29	74	19	19	7	8	5	132	152	149	120	174	187	13	13	17	0	1	16	16	17	4	2	1	0	4	4	4	4	4	4	0	0	0	429
8030462N17Rik	18	77873878	77913353	-	221	137	130	165	67	64	20	23	13	371	450	422	352	421	466	39	33	49	0	5	40	26	55	13	3	6	0	13	13	13	11	11	11	0	0	0	1200
8430408G22Rik	6	116601716	116602333	+	74	56	45	128	65	62	11	15	9	168	184	177	187	250	266	27	22	30	0	2	20	18	18	5	2	3	1	0	0	0	0	0	0	0	0	0	618
8430419L09Rik	6	135148083	135184002	+	245	158	155	367	195	186	41	37	26	588	670	635	519	673	729	66	66	83	0	5	43	43	61	14	3	7	1	44	44	44	50	50	50	2	2	2	1875
9030025P20Rik	17	15115858	15127768	+	239	128	126	205	84	78	19	21	15	453	548	505	332	434	479	31	27	39	0	16	61	31	50	11	4	6	0	49	49	49	37	37	37	2	2	2	1317
9030617O03Rik	12	102067839	102109663	+	288	189	182	320	151	139	31	27	18	583	677	625	549	670	741	50	51	62	0	5	64	29	77	18	1	4	2	43	43	43	43	43	43	2	2	2	1854
9030624G23Rik	12	24729566	24781833	-	52	33	25	81	36	34	16	15	13	157	175	174	125	163	179	20	16	23	0	1	10	14	21	7	0	5	0	4	4	4	4	4	4	0	0	0	468
9030624J02Rik	7	125884189	125984808	+	340	189	181	614	269	242	79	78	48	1080	1224	1130	667	962	1065	131	122	167	0	7	109	54	104	28	8	18	3	119	119	119	111	111	111	10	10	10	2976
9130008F23Rik	17	41016940	41017485	-	57	38	31	107	51	51	21	22	18	156	174	164	146	201	217	39	32	41	0	1	18	17	18	2	0	6	1	0	0	0	0	0	0	0	0	0	546
9130011E15Rik	19	45893376	46053191	-	325	151	158	372	163	147	19	20	6	789	937	861	474	643	717	50	48	65	0	26	95	33	73	15	5	6	3	95	95	95	93	93	93	4	4	4	2070
9130019O22Rik	7	134527811	134530471	-	220	136	122	285	115	113	34	52	24	496	573	533	443	583	636	105	87	125	0	7	61	35	65	14	11	11	1	8	8	8	5	5	5	3	3	3	1632
9130023H24Rik	7	135379920	135380933	-	142	72	67	191	73	70	17	24	15	311	377	342	273	360	395	60	49	65	0	4	44	14	45	13	3	7	0	0	0	0	0	0	0	0	0	0	1014
9130204L05Rik	3	90892237	90894328	-	50	26	22	39	10	10	1	1	1	115	137	128	63	78	92	5	5	5	0	2	15	3	17	3	0	0	0	4	4	4	4	4	4	0	0	0	279
9130401M01Rik	15	57853921	57865755	-	133	71	63	216	88	84	39	38	31	357	417	387	285	394	439	56	44	64	0	2	40	29	48	7	1	14	1	19	19	19	21	21	21	0	0	0	1119
9130409I23Rik	1	182981450	182989945	+	158	84	90	146	62	52	10	14	8	394	454	418	200	281	305	27	23	32	0	14	44	22	25	11	3	3	0	7	7	7	9	9	9	0	0	0	963
9230104L09Rik	2	148672652	148676616	-	64	31	28	69	28	22	4	3	3	156	185	169	92	130	147	4	3	5	0	4	23	10	13	2	0	2	0	10	10	10	6	6	6	0	0	0	402
9230110C19Rik	9	8022416	8042779	-	139	63	64	119	52	48	15	15	10	297	364	337	181	229	259	31	26	36	0	9	35	17	36	10	2	7	2	24	24	24	22	22	22	2	2	2	804
9230110F15Rik	9	35646606	35651646	-	61	28	26	56	18	17	1	1	1	143	173	153	83	114	125	1	0	1	0	3	25	6	13	3	0	1	0	7	7	7	9	9	9	0	0	0	354
9230112D13Rik	14	35325105	35335921	-	66	40	37	62	27	25	8	9	7	149	170	158	95	138	144	15	14	16	0	5	20	15	7	3	1	1	1	5	5	5	9	9	9	2	2	2	414
9330159F19Rik	10	28937926	28947177	+	374	188	163	254	93	87	19	22	14	704	878	815	500	641	707	36	25	42	0	12	100	54	74	14	3	11	2	16	16	16	16	16	16	0	0	0	1947
9330182L06Rik	5	9266271	9479255	+	504	268	266	462	189	172	54	52	42	1095	1308	1194	813	1002	1137	83	68	95	0	23	139	70	154	36	3	20	3	89	89	89	77	77	77	2	2	2	3087
9330182O14Rik	15	39973734	39980235	+	76	40	29	64	26	24	1	2	0	155	183	171	105	142	155	4	3	6	0	8	31	14	15	4	1	1	0	6	6	6	6	6	6	0	0	0	423
9430007A20Rik	4	144109789	144119138	+	200	109	120	207	89	80	7	13	6	454	533	478	301	407	439	25	22	30	0	12	56	23	35	12	4	1	0	8	8	8	16	16	16	0	0	0	1224
9430015G10Rik	4	155491141	155499623	+	75	61	53	118	57	53	7	8	5	180	194	188	187	240	259	17	16	19	0	0	14	13	21	6	0	0	0	24	24	24	30	30	30	2	2	2	600
9430016H08Rik	1	57463617	57472578	+	134	68	70	149	71	65	23	29	19	288	345	321	198	267	298	54	48	60	0	9	31	24	33	8	3	3	1	16	16	16	16	16	16	0	0	0	876
9430020K01Rik	18	4649129	4680258	+	675	413	363	636	270	259	37	43	26	1212	1448	1376	1210	1527	1663	66	59	85	0	26	148	115	164	39	9	10	1	8	8	8	6	6	6	2	2	2	3963
9430038I01Rik	7	144568005	144602391	-	35	28	20	64	25	24	12	13	9	87	93	96	92	124	138	21	18	25	0	1	6	9	16	3	1	3	0	11	11	11	11	11	11	2	2	2	324
9430069I07Rik	15	34278931	34286176	-	47	38	32	57	22	19	4	3	3	112	120	113	92	128	141	10	7	10	0	1	14	11	10	0	0	4	1	8	8	8	8	8	8	0	0	0	336
9530002B09Rik	4	122366610	122379628	+	81	37	36	53	22	22	1	1	0	153	194	174	95	130	139	4	5	6	0	3	24	17	13	4	1	0	0	9	9	9	11	11	11	0	0	0	408
9530003J23Rik	10	116671471	116675636	-	70	40	37	77	33	27	6	7	3	171	199	178	99	149	164	11	10	14	0	2	26	18	12	3	1	1	1	10	10	10	14	14	14	0	0	0	456
9530053A07Rik	7	28914843	28949673	+	1007	544	527	1483	721	682	131	104	68	2447	2865	2636	2223	2864	3140	251	245	320	0	45	291	187	308	71	14	47	8	64	64	64	68	68	68	12	12	12	7746
9530068E07Rik	11	52209970	52220578	+	90	60	56	150	63	59	27	25	22	243	271	256	220	292	315	37	35	42	0	2	21	8	23	4	2	6	2	10	10	10	6	6	6	0	0	0	780
9530077C05Rik	9	22216169	22248674	+	249	138	133	267	100	90	21	25	13	568	668	606	364	514	564	49	43	62	0	11	78	33	50	10	6	8	1	22	22	22	23	23	23	3	3	3	1560
9630033F20Rik	6	127037892	127059485	-	113	60	55	131	59	52	32	25	22	261	311	284	211	269	302	45	43	54	0	3	35	13	27	1	1	10	2	20	20	20	20	20	20	0	0	0	810
9830107B12Rik	17	48265389	48282958	-	105	70	63	127	59	54	8	10	6	233	250	237	169	221	232	10	9	13	0	9	33	17	18	11	2	2	0	13	13	13	15	15	15	0	0	0	597
9830147E19Rik	7	49867874	49897852	-	472	162	131	158	69	69	2	15	1	724	991	891	476	528	596	17	16	31	0	43	174	46	83	15	13	1	0	3	3	3	5	5	5	0	0	0	1911
9930012K11Rik	14	70554975	70559187	-	159	120	104	223	93	90	8	17	7	320	357	344	324	425	475	34	27	39	0	2	31	26	55	8	4	2	0	25	25	25	26	26	26	1	1	1	1101
9930021J03Rik	19	29790498	29880364	-	1347	794	794	725	293	272	73	80	59	2121	2634	2364	1750	2055	2249	132	111	152	0	40	310	127	254	81	7	21	1	24	24	24	28	28	28	4	4	4	6285
9930104L06Rik	4	124615687	124619906	+	65	40	38	162	67	64	10	9	6	206	229	218	158	252	277	24	21	27	0	2	15	26	27	5	0	4	1	14	14	14	10	10	10	0	0	0	654
9930111J21Rik1	11	48760726	48781454	-	446	228	234	413	167	157	10	13	5	954	1156	1054	637	825	914	25	22	33	0	16	112	44	102	23	3	3	0	4	4	4	4	4	4	0	0	0	2535
9930111J21Rik2	11	48780051	48853297	-	508	258	272	432	180	172	24	26	12	1042	1270	1166	702	898	986	44	40	60	0	22	112	46	102	22	4	6	0	0	0	0	0	0	0	0	0	0	2808
A130010J15Rik	1	195000536	195001327	+	128	82	83	144	71	69	8	11	5	249	290	274	214	274	301	25	23	31	0	5	20	18	31	6	3	2	0	0	0	0	0	0	0	0	0	0	792
A1bg	15	60749414	60752811	-	220	136	132	287	137	126	28	28	20	490	567	538	415	536	591	55	53	65	0	7	40	38	67	23	3	5	1	20	20	20	26	26	26	2	2	2	1539
A1cf	19	31967590	32022000	+	328	181	176	255	129	119	22	26	15	589	713	661	509	589	661	46	43	57	0	23	80	30	76	14	6	5	2	43	43	43	35	35	35	2	2	2	1788
A230046K03Rik	10	83006787	83056983	+	678	311	318	470	156	142	43	47	27	1400	1721	1571	764	1021	1134	82	75	106	0	46	189	71	128	29	11	14	3	131	131	131	122	122	122	2	2	2	3522
A230050P20Rik	9	20673360	20678215	+	80	51	45	193	87	82	20	17	8	261	289	269	231	329	362	57	56	70	0	1	27	25	33	5	3	7	2	26	26	26	28	28	28	2	2	2	873
A230065H16Rik	12	112646757	112650056	+	57	46	45	51	29	27	5	6	4	70	81	76	137	161	172	10	10	12	0	0	6	11	9	0	1	0	0	5	5	5	7	7	7	0	0	0	345
A2m	6	121586307	121629126	+	673	385	377	791	371	340	60	55	36	1570	1826	1694	1118	1460	1619	109	107	138	0	32	172	94	172	44	7	14	2	140	140	140	134	134	134	6	6	6	4425
A330050F15Rik	17	69788866	69836687	+	16	10	8	53	22	21	3	3	1	69	75	68	50	82	91	7	5	9	0	0	9	9	8	0	0	2	0	4	4	4	4	4	4	0	0	0	210
A330070K13Rik	5	130854891	130860386	-	55	48	39	58	20	20	2	1	1	97	104	101	116	152	167	2	3	3	0	0	12	15	17	2	0	0	0	6	6	6	6	6	6	0	0	0	348
A3galt2	4	128437153	128444916	+	120	78	72	228	107	103	34	33	21	343	380	365	269	395	429	66	62	82	0	5	26	46	41	11	4	9	1	12	12	12	18	18	18	2	2	2	1113
A430005L14Rik	4	153331417	153335700	+	109	73	64	107	43	42	15	16	11	207	240	224	216	262	281	28	25	33	0	3	28	7	25	7	1	3	0	11	11	11	13	13	13	0	0	0	693
A430033K04Rik	5	139064178	139089046	+	352	167	150	308	96	87	29	19	13	741	910	824	493	667	752	55	48	68	0	16	119	60	98	22	2	19	5	9	9	9	15	15	15	0	0	0	2043
A430078G23Rik	8	3353727	3389099	+	219	134	122	267	117	114	14	18	11	446	522	483	431	554	600	41	32	47	0	9	60	31	58	15	3	8	0	34	34	34	46	46	46	0	0	0	1455
A430089I19Rik	5	1586832	95383195	-	362	196	174	480	188	178	12	12	4	899	1051	955	577	867	937	38	36	48	0	14	132	72	74	14	2	4	0	23	23	23	29	29	29	0	0	0	3672
A430105I19Rik	2	118582950	118588388	-	220	169	143	296	123	121	28	38	24	446	495	471	526	684	740	67	55	74	0	2	52	49	64	10	3	5	0	35	35	35	43	43	43	2	2	2	1638
A4galt	15	83057931	83059010	-	109	67	58	252	118	105	14	17	9	374	412	390	257	400	432	32	26	39	0	4	35	37	28	9	2	5	0	0	0	0	0	0	0	0	0	0	1080
A4gnt	9	99513932	99521233	+	126	70	65	206	96	86	13	8	5	374	422	395	247	355	389	23	25	31	0	8	40	32	34	10	2	5	2	5	5	5	3	3	3	0	0	0	1026
A530016L24Rik	12	113733215	113736274	+	65	50	43	103	57	54	7	12	5	132	147	138	145	187	202	29	26	33	0	0	16	12	16	4	2	0	0	10	10	10	14	14	14	0	0	0	498
A530032D15Rik	1	85085353	85105943	-	92	47	41	108	33	29	8	9	5	235	277	255	150	220	252	12	11	16	0	3	31	26	31	3	2	2	1	25	25	25	19	19	19	0	0	0	636
A530054K11Rik	13	67720124	67738619	-	608	281	286	362	117	114	10	8	4	1135	1425	1192	755	844	956	27	30	36	0	37	265	19	175	66	3	2	0	10	10	10	14	14	14	0	0	0	2922
A530064D06Rik	17	48289787	48303938	-	122	84	81	136	65	58	11	12	8	267	285	268	189	245	258	16	15	21	0	9	34	20	20	13	3	4	0	10	10	10	14	14	14	0	0	0	690
A530099J19Rik	13	19820850	19821749	-	160	72	82	125	63	52	4	7	4	378	450	423	196	254	282	11	9	12	0	16	33	22	26	9	1	0	0	0	0	0	0	0	0	0	0	0	900
A630001G21Rik	1	87614768	87623189	-	104	49	46	121	39	34	11	8	8	263	313	294	154	221	257	13	7	15	0	5	27	21	36	5	0	9	1	16	16	16	16	16	16	0	0	0	690
A630023A22Rik	14	34864733	34868115	-	82	64	52	113	44	41	4	7	3	189	203	194	167	242	261	14	8	15	0	4	25	28	22	6	0	3	0	8	8	8	12	12	12	0	0	0	600
A630033H20Rik	X	104366375	104367433	+	202	97	98	157	65	51	2	3	2	413	502	459	243	329	363	16	14	16	0	16	58	23	29	9	0	1	0	0	0	0	0	0	0	0	0	0	1059
A630073D07Rik	6	132576507	132577498	-	57	40	32	51	12	12	0	0	0	99	115	110	77	124	129	0	0	0	0	1	14	16	8	3	0	0	0	5	5	5	3	3	3	0	0	0	303
A630076J17Rik	3	107033660	107036735	+	55	33	31	44	15	13	9	6	6	110	131	123	78	105	118	13	13	16	0	1	11	12	14	3	0	3	0	6	6	6	6	6	6	0	0	0	324
A630095E13Rik	9	36444821	36446131	-	60	20	19	48	19	18	0	2	0	114	150	128	67	90	100	4	2	4	0	4	27	4	10	1	0	0	0	9	9	9	7	7	7	0	0	0	300
A630095N17Rik	1	75217035	75228649	-	52	42	33	59	21	18	7	8	6	111	121	124	100	139	150	8	6	10	0	0	6	10	9	1	1	2	0	6	6	6	8	8	8	2	2	2	351
A730008H23Rik	1	90161756	90174044	-	278	180	154	291	112	105	28	26	18	576	659	607	488	648	704	59	56	68	0	15	93	52	71	22	1	6	2	18	18	18	14	14	14	0	0	0	1776
A730017C20Rik	18	59222040	59235391	+	101	60	58	100	38	37	11	11	8	232	268	243	152	206	221	19	21	24	0	5	32	13	21	7	2	0	0	11	11	11	11	11	11	2	2	2	633
A830010M20Rik	5	107926836	107938158	+	655	384	345	401	160	154	37	28	19	1075	1333	1231	958	1130	1243	63	66	84	0	13	154	71	141	33	4	10	1	23	23	23	21	21	21	0	0	0	3267
A830018L16Rik	1	11404650	11965047	+	297	153	150	172	59	53	15	17	10	482	615	566	376	463	521	31	27	38	0	11	63	42	69	16	2	4	0	56	56	56	49	49	49	2	2	2	1426
A830080D01Rik	X	155986207	156030110	+	507	253	202	233	57	51	10	14	7	872	1097	1021	548	674	752	30	22	36	0	29	156	52	102	30	4	8	1	41	41	41	37	37	37	1	1	1	2259
A930009A15Rik	10	115007234	115019052	+	60	40	32	57	18	17	4	5	3	118	134	127	99	129	140	10	9	11	0	4	19	6	15	5	0	0	0	16	16	16	15	15	15	1	1	1	357
A930018P22Rik	2	103962988	103964731	+	44	29	30	116	65	61	43	40	35	155	168	154	152	202	216	60	51	67	0	2	15	11	12	2	1	13	2	5	5	5	3	3	3	0	0	0	585
AA414768	X	12514091	12515254	+	166	70	68	188	77	70	46	38	34	398	482	446	275	357	415	57	49	69	0	12	50	30	59	8	1	17	1	0	0	0	0	0	0	0	0	0	1164
AA415398	4	119203222	119203905	-	106	71	63	125	55	54	0	2	0	212	244	226	213	268	295	6	4	6	0	3	29	19	34	8	0	0	0	0	0	0	0	0	0	0	0	0	684
AA467197	2	122463834	122466505	+	38	20	19	32	14	13	10	9	7	94	111	98	51	74	80	14	14	17	0	1	15	10	5	0	0	1	0	14	14	14	10	10	10	0	0	0	252
AA792892	5	94810398	94813120	+	134	74	64	153	61	55	1	0	0	310	363	336	210	302	329	3	3	4	0	7	44	23	23	2	0	1	0	4	4	4	4	4	4	0	0	0	837
AA986860	1	132634160	132640440	+	250	174	166	356	155	149	20	26	15	540	612	558	551	737	799	47	39	54	0	4	66	51	66	10	3	5	1	7	7	7	9	9	9	0	0	0	1821
AA987161	13	67691944	67710515	-	683	318	323	355	101	100	11	11	8	1232	1557	1300	814	887	1008	24	25	30	0	40	292	13	194	74	3	2	0	12	12	12	12	12	12	0	0	0	3138
AB124611	9	21330709	21349237	+	82	57	54	148	77	67	6	9	5	207	230	221	200	266	293	15	10	17	0	2	14	19	24	7	1	3	0	23	23	23	23	23	23	2	2	2	681
AF067063	Un_random	125905	126398	-	0	0	0	0	0	0	0	0	0	0	0	0	0	0	0	0	0	0	0	0	0	0	0	0	0	0	0	10	10	10	6	6	6	0	0	0	492
AF251705	11	114858202	114862861	-	94	61	57	133	62	59	6	8	4	232	263	244	192	252	270	13	8	15	0	2	25	13	24	9	1	4	1	10	10	10	12	12	12	2	2	2	687
AF366264	8	13836581	13838089	-	257	135	120	235	80	67	19	18	12	530	644	588	381	513	587	29	25	37	0	8	79	53	76	15	2	7	1	0	0	0	0	0	0	0	0	0	1509
AF529169	9	89485941	89498180	-	372	184	172	521	218	198	43	46	26	980	1148	1059	687	946	1050	85	71	105	0	20	121	59	103	19	4	15	1	7	7	7	9	9	9	0	0	0	2754
AI118078	9	55225383	55285509	+	182	110	107	355	175	158	29	29	19	524	593	556	426	602	659	48	39	59	0	3	43	49	53	13	1	10	0	36	36	36	36	36	36	0	0	0	1617
AI182371	2	34938001	34956173	-	207	107	105	131	57	48	18	13	9	407	495	461	255	316	355	27	29	37	0	13	49	31	44	14	3	6	2	41	41	41	27	27	27	4	4	4	1085
AI314180	4	58813053	58925369	-	1153	597	610	709	302	285	42	64	34	1907	2406	2172	1462	1751	1954	108	91	129	0	57	278	125	243	57	14	9	1	191	191	191	181	181	181	12	12	12	5523
AI317395	10	39722428	39744722	-	197	118	120	224	114	105	25	20	15	435	501	468	341	441	472	29	31	40	0	13	44	22	32	10	2	5	1	10	10	10	14	14	14	0	0	0	1278
AI413582	17	27700896	27701617	-	27	13	13	71	38	36	4	6	3	104	114	108	80	114	122	12	10	13	0	4	10	8	7	1	0	0	0	10	10	10	12	12	12	2	2	2	309
AI429214	8	38056754	38057635	+	153	79	70	129	48	41	21	21	18	303	370	341	213	282	320	29	26	34	0	7	45	29	41	10	2	5	0	0	0	0	0	0	0	0	0	0	882
AI464131	4	41444511	41446661	-	214	141	138	410	193	182	111	100	81	637	703	678	487	699	750	215	219	252	0	7	35	64	69	29	10	17	3	0	0	0	0	0	0	0	0	0	2151
AI467606	7	134235769	134236446	+	81	70	64	132	72	68	11	11	8	168	178	179	224	292	315	29	27	31	0	1	6	30	22	3	0	2	1	0	0	0	0	0	0	0	0	0	678
AI593442	9	52485781	52486380	-	75	57	53	119	65	62	17	19	13	159	176	169	183	230	248	31	30	37	0	1	12	11	18	3	2	1	0	0	0	0	0	0	0	0	0	0	600
AI597479	1	43155609	43170087	+	104	62	53	116	45	44	16	13	11	247	286	266	177	241	259	22	20	26	0	3	32	14	21	4	0	5	1	14	14	14	10	10	10	0	0	0	699
AI607873	1	175653863	175666582	-	651	430	415	343	145	132	12	12	10	982	1186	1104	877	1014	1094	17	17	20	0	17	114	51	112	45	1	1	0	26	26	26	22	22	22	0	0	0	2937
AI661453	17	47573754	47606342	+	507	380	356	672	357	346	64	76	51	927	1043	986	1250	1501	1603	136	113	151	0	11	92	56	120	29	6	17	4	18	18	18	14	14	14	0	0	0	3621
AI747448	3	144574074	144595463	-	527	298	297	371	159	141	25	23	14	1013	1224	1147	738	892	992	42	38	56	0	18	96	56	114	32	3	9	0	50	50	50	54	54	54	0	0	0	2778
AI837181	19	5425169	5426707	+	153	112	108	233	126	122	33	40	30	276	298	283	347	394	414	71	66	77	0	5	23	55	42	14	4	1	0	7	7	7	5	5	5	0	0	0	911
AI846148	19	7432766	7457291	-	143	102	93	225	109	101	24	27	19	322	361	339	359	462	508	48	43	55	0	2	33	31	44	6	2	4	0	20	20	20	18	18	18	2	2	2	1160
AI987944	7	48629712	48648599	-	297	116	101	97	37	37	2	6	1	453	622	564	316	361	401	15	13	19	0	12	85	35	50	10	3	1	0	3	3	3	4	4	4	0	0	0	1221
AK010878	12	103992285	103995955	-	45	25	24	36	13	13	21	17	14	79	99	91	80	94	106	28	28	35	0	0	9	4	13	1	1	5	1	4	4	4	4	4	4	0	0	0	297
AK129341	9	8076884	8134210	-	740	380	349	352	126	120	34	40	28	1167	1493	1385	841	1024	1135	73	64	84	0	34	173	97	140	35	5	8	0	45	45	45	32	32	32	2	2	2	3312
AU015228	2	129926260	129927579	+	215	116	110	203	83	78	27	33	22	431	522	484	365	436	498	60	52	68	0	8	52	13	62	5	3	5	0	0	0	0	0	0	0	0	0	0	1320
AU018091	7	3155979	3169130	-	304	190	195	380	206	187	26	31	19	674	767	722	565	724	790	53	45	63	0	21	61	47	62	15	3	6	0	40	40	40	44	44	44	4	4	4	2055
AU018829	Un_random	309977	95623065	-	456	234	204	510	226	202	16	16	12	1088	1290	1186	694	994	1076	30	30	36	0	20	154	90	74	16	2	2	0	24	24	24	54	54	54	6	6	6	8676
AU019823	9	50415537	50423656	-	154	78	66	127	35	32	6	12	4	334	404	359	209	283	316	22	16	26	0	6	63	22	40	10	2	2	0	19	19	19	12	12	12	1	1	1	879
AU021092	16	5212085	5222351	-	144	94	85	239	102	97	15	13	10	375	424	408	315	439	477	25	27	31	0	1	26	40	53	20	2	2	1	29	29	29	27	27	27	0	0	0	1158
AU022252	4	118898947	118905266	-	73	35	38	112	50	48	20	22	16	180	215	197	163	219	239	30	26	35	0	3	18	17	23	5	2	4	1	15	15	15	17	17	17	0	0	0	600
AU022751	X	5658671	5660440	-	275	194	168	264	140	140	57	64	47	404	478	477	600	704	742	135	113	151	0	7	34	26	46	8	6	21	0	3	3	3	3	3	3	2	2	2	1770
AU040320	4	126434171	126546635	+	414	247	230	664	302	279	70	57	45	1104	1261	1179	874	1228	1336	98	99	121	0	10	109	102	110	25	2	14	4	83	83	83	88	88	88	4	4	4	3334
AU041133	10	81590841	81614756	+	368	141	125	122	40	35	9	8	4	556	761	677	380	422	489	29	29	38	0	22	122	26	66	4	4	5	0	2	2	2	2	2	2	0	0	0	1497
AV320801	X	131704211	132037085	+	560	268	252	430	152	130	12	16	10	1042	1298	1204	662	912	1014	30	26	34	0	36	146	64	92	12	2	2	0	18	18	18	24	24	24	0	0	0	2808
AW146154	7	48735654	48754666	-	359	137	120	95	41	41	1	6	1	526	730	652	367	394	444	19	17	23	0	18	113	33	60	10	4	1	0	3	3	3	4	4	4	0	0	0	1407
AW209491	13	14728831	14730096	+	205	106	105	209	89	82	26	24	16	442	535	490	312	408	455	42	40	53	0	6	52	23	47	7	4	8	3	0	0	0	0	0	0	0	0	0	1266
AW549877	15	3936196	3945714	-	160	71	68	136	45	40	16	17	12	313	391	359	207	272	317	24	23	32	0	11	46	22	48	8	4	4	0	20	20	20	18	18	18	2	2	2	885
AW551984	9	39396631	39408407	-	419	224	216	398	179	157	13	12	8	855	1025	944	643	809	902	43	40	48	0	25	114	41	94	23	0	4	0	66	66	66	66	66	66	4	4	4	2415
AW554918	18	25327533	25622322	+	348	193	172	251	90	84	22	30	20	646	787	727	455	586	663	44	37	52	0	14	95	62	92	21	8	7	2	44	44	44	36	36	36	0	0	0	1839
AY074887	9	54798248	54798646	-	71	51	49	53	23	23	12	15	12	108	125	118	113	129	144	31	26	32	0	3	12	7	21	6	1	3	0	0	0	0	0	0	0	0	0	0	399
AY358078	14	52419721	52445971	+	233	123	111	227	91	79	7	8	6	526	626	584	349	456	518	15	15	18	0	10	64	36	65	15	2	1	0	27	27	27	29	29	29	0	0	0	1398
AY761184	8	22813100	22814074	-	53	30	27	62	26	24	3	4	3	111	133	123	99	131	152	5	4	5	0	1	14	15	19	0	0	0	0	3	3	3	5	5	5	0	0	0	351
AY761185	8_random	264645	22084389	+	43	27	26	48	18	18	4	4	4	87	101	96	85	104	122	6	6	6	0	2	8	9	20	2	0	0	0	4	4	4	10	10	10	0	0	0	570
Aaas	15	102168712	102181049	-	264	165	166	274	148	140	20	25	14	479	571	537	486	615	670	46	47	60	0	7	40	61	58	11	8	2	0	58	58	58	60	60	60	0	0	0	1641
Aacs	5	125956347	125996723	+	159	95	95	445	218	196	72	72	53	682	739	695	484	691	762	119	105	140	0	7	51	50	70	21	5	19	3	58	58	58	70	70	70	8	8	8	2019
Aadac	3	59835729	59844001	+	249	125	117	136	65	59	12	14	10	428	528	498	312	376	411	22	21	26	0	24	62	33	40	11	2	1	0	15	15	15	17	17	17	0	0	0	1197
Aadacl2	3	59810900	59829193	+	252	136	128	147	58	51	12	11	8	432	533	494	315	394	427	17	17	24	0	15	62	25	35	9	3	4	0	16	16	16	16	16	16	0	0	0	1206
Aadacl3	4	144045573	144053632	-	204	106	105	204	97	86	8	12	6	444	530	486	311	402	442	20	18	26	0	12	57	29	45	16	4	2	0	10	10	10	14	14	14	0	0	0	1227
Aadat	8	62985010	63024061	+	235	132	132	186	86	75	7	7	5	466	560	510	334	422	464	15	14	17	0	9	59	32	44	13	0	1	0	44	44	44	50	50	50	2	2	2	1278
Aaed1	13	64393409	64413992	-	97	57	54	108	56	52	27	29	20	214	249	234	173	213	237	43	39	53	0	5	23	12	24	4	4	6	1	18	18	18	21	21	21	1	1	1	681
Aagab	9	63450506	63488091	+	139	83	80	153	62	58	27	23	17	306	359	338	261	338	372	35	32	47	0	3	27	25	39	9	2	9	0	37	37	37	29	29	29	6	6	6	951
Aak1	6	86800047	86937292	+	468	299	300	491	210	197	29	27	16	890	1053	979	820	1137	1211	57	53	72	0	6	79	120	84	23	2	8	0	83	83	83	77	77	77	0	0	0	2880
Aamdc	7	104699111	104724163	-	73	41	41	70	41	41	5	7	5	140	167	154	134	161	179	9	5	9	0	5	18	19	21	3	0	2	0	11	11	11	9	9	9	0	0	0	453
Aamp	1	74326808	74331197	-	165	89	86	253	128	121	31	26	22	388	461	431	387	499	552	47	43	56	0	3	36	37	50	4	0	9	0	39	39	39	41	41	41	4	4	4	1311
Aanat	11	116456951	116458408	+	60	36	33	148	75	70	13	16	10	187	209	198	159	220	246	34	29	38	0	2	16	13	25	4	1	3	0	7	7	7	9	9	9	0	0	0	618
Aar2	2	156376429	156392768	+	112	72	68	269	121	111	10	12	6	395	430	408	311	441	484	28	19	32	0	5	31	27	45	12	0	7	0	8	8	8	8	8	8	0	0	0	1155
Aard	15	51871729	51876501	+	38	28	21	105	46	46	30	33	23	130	138	136	117	175	190	65	57	72	0	2	11	15	16	1	1	6	1	3	3	3	5	5	5	0	0	0	504
Aars	8	113560830	113579104	+	369	216	217	559	260	238	68	73	39	963	1099	1010	744	1004	1109	132	123	167	0	17	105	57	96	13	12	16	6	67	67	67	78	78	78	7	7	7	2907
Aars2	17	45643803	45657399	+	324	228	225	627	315	303	78	93	56	825	911	865	803	1104	1196	183	162	215	0	10	59	85	96	16	15	21	5	77	77	77	86	86	86	5	5	5	2943
Aarsd1	11	101268203	101278702	-	152	85	82	249	114	109	31	36	23	386	449	417	325	450	489	62	53	72	0	4	39	28	38	4	3	7	1	43	43	43	45	45	45	0	0	0	1239
Aasdh	5	77305049	77331172	-	563	293	284	506	247	232	73	71	51	1113	1340	1243	857	1073	1177	114	102	139	0	43	149	71	114	25	3	17	0	48	48	48	54	54	54	2	2	2	3303
Aasdhppt	9	4296675	4309436	-	180	91	91	110	40	33	14	15	9	340	423	386	219	280	318	34	31	41	0	6	43	28	37	6	2	4	0	18	18	18	22	22	22	0	0	0	930
Aass	6	23022972	23072722	-	481	248	249	426	202	190	38	35	23	981	1176	1075	733	891	990	72	68	88	0	38	138	43	109	22	4	11	3	86	86	86	86	86	86	4	4	4	2781
Aatf	11	84236458	84326884	-	270	140	122	255	90	83	21	25	16	524	648	597	428	545	622	44	41	54	0	6	75	31	79	9	5	4	0	39	39	39	45	45	45	2	2	2	1581
Aatk	11	119869718	119908264	-	435	292	281	864	417	408	141	123	102	1113	1243	1186	1268	1643	1775	201	191	246	0	13	81	92	164	41	8	36	2	45	45	45	55	55	55	4	4	4	4125
Abat	16	8572974	8618719	+	167	89	85	315	140	123	29	33	20	534	603	557	363	519	577	60	54	72	0	9	59	29	48	7	3	5	0	51	51	51	56	56	56	5	5	5	1503
Abca1	4	53046815	53156867	-	852	442	428	1349	650	577	127	118	76	2451	2816	2627	1611	2275	2506	213	198	268	0	45	248	170	205	47	10	34	6	203	203	203	171	171	171	10	10	10	6786
Abca12	1	71289871	71461156	-	1242	658	666	1299	560	507	126	108	69	2944	3461	3197	1811	2472	2693	194	171	246	0	67	323	159	237	69	10	51	15	206	206	206	191	191	191	19	19	19	7788
Abca13	11	9091969	9583380	+	2732	1407	1409	2357	958	871	96	100	60	5668	6853	6370	3617	4902	5363	212	189	257	0	140	621	408	522	148	12	31	3	255	255	255	228	228	228	5	5	5	15105
Abca14	7	127350893	127468692	+	838	393	410	825	355	304	52	47	32	2042	2423	2215	1100	1497	1665	90	85	112	0	64	255	100	173	56	2	12	0	119	119	119	113	113	113	0	0	0	5052
Abca15	7	127475685	127551035	+	871	418	434	777	330	286	49	43	32	2005	2394	2206	1111	1493	1656	81	72	99	0	64	236	106	171	52	4	19	3	116	116	116	112	112	112	4	4	4	5007
Abca16	7	127579445	127688311	+	781	394	399	556	225	190	30	26	19	1605	1939	1777	912	1159	1298	53	52	65	0	53	210	70	154	50	3	8	2	95	95	95	95	95	95	2	2	2	4013
Abca17	17	24401224	24484197	-	751	413	417	948	414	372	77	72	53	1959	2251	2078	1224	1685	1858	130	113	150	0	46	215	107	180	49	3	25	7	115	115	115	109	109	109	8	8	8	5202
Abca2	2	25284290	25303396	+	725	441	450	1646	827	760	152	138	93	2398	2653	2502	1835	2600	2834	346	324	400	0	29	171	191	245	78	6	42	11	175	175	175	174	174	174	23	23	23	7302
Abca3	17	24501478	24546345	+	519	311	301	1163	560	511	87	90	48	1793	1980	1868	1248	1806	1973	174	152	215	0	21	143	121	166	48	7	26	5	107	107	107	119	119	119	6	6	6	5115
Abca4	3	121747465	121882751	+	913	510	485	1350	626	564	114	115	79	2409	2765	2605	1733	2420	2669	204	185	248	0	47	232	195	232	45	12	30	3	197	197	197	188	188	188	7	7	7	6933
Abca5	11	110133773	110190552	-	969	476	508	635	252	227	64	57	47	1925	2363	2139	1136	1437	1597	89	83	108	0	55	247	103	185	50	5	18	3	150	150	150	142	142	142	4	4	4	4929
Abca6	11	110038283	110111807	-	902	480	477	744	296	263	77	59	42	1890	2256	2079	1137	1507	1673	104	101	140	0	56	236	100	178	45	5	26	4	161	161	161	131	131	131	0	0	0	4968
Abca7	10	79460360	79478203	+	743	478	456	1428	749	706	126	140	85	1915	2156	2061	1770	2421	2615	318	289	373	0	24	141	157	185	34	20	35	6	175	175	175	179	179	179	6	6	6	6480
Abca8a	11	109887623	109952928	-	850	440	433	762	324	295	59	48	35	1832	2192	2016	1145	1497	1659	104	102	131	0	50	233	102	188	55	3	16	0	163	163	163	133	133	133	0	0	0	4860
Abca8b	11	109795824	109843087	-	829	454	435	783	349	303	55	49	38	1819	2146	1996	1167	1518	1714	92	87	112	0	48	217	110	193	43	5	16	2	162	162	162	130	130	130	4	4	4	4863
Abca9	11	109963279	110027306	-	814	423	411	765	341	309	87	79	63	1824	2171	2005	1148	1497	1656	124	113	150	0	44	222	102	177	50	5	24	3	154	154	154	136	136	136	4	4	4	4872
Abcb10	8	126478208	126506713	-	252	172	170	431	235	224	71	76	57	643	715	677	560	742	797	136	119	155	0	8	48	45	59	15	7	19	2	48	48	48	46	46	46	2	2	2	2148
Abcb11	2	69077141	69167402	-	682	367	378	586	283	251	56	52	31	1457	1744	1610	979	1223	1357	108	99	136	0	28	151	87	146	44	8	21	5	104	104	104	102	102	102	2	2	2	3966
Abcb1a	5	8660668	8747561	+	616	332	342	606	296	263	65	60	35	1395	1652	1517	941	1195	1333	116	111	149	0	27	152	82	138	33	7	17	4	111	111	111	91	91	91	6	6	6	3831
Abcb1b	5	8798742	8865950	+	627	327	342	611	288	262	61	56	33	1402	1672	1529	935	1199	1328	106	98	138	0	30	158	79	138	35	7	20	3	110	110	110	93	93	93	5	5	5	3831
Abcb4	5	8894094	8959175	+	608	320	323	630	319	281	69	65	36	1369	1627	1504	948	1200	1350	116	117	155	0	30	150	79	138	26	9	12	3	113	113	113	95	95	95	0	0	0	3831
Abcb5	12	120106321	120203787	-	709	382	390	517	247	229	47	45	26	1341	1625	1497	979	1182	1323	83	84	111	0	43	163	81	148	25	8	9	1	109	109	109	99	99	99	0	0	0	3768
Abcb6	1	75168454	75176692	-	320	210	210	521	272	249	41	58	25	802	898	859	623	884	961	120	104	148	0	14	53	86	74	20	13	12	1	62	62	62	76	76	76	2	2	2	2529
Abcb7	X	101479382	101609163	-	469	266	261	265	123	116	29	36	22	779	953	884	602	713	779	57	46	70	0	29	103	49	80	21	6	10	0	61	61	61	58	58	58	1	1	1	2259
Abcb8	5	23900307	23915312	+	249	158	160	475	265	251	32	42	19	649	735	687	584	782	845	104	91	122	0	5	51	52	64	15	6	9	1	56	56	56	61	61	61	3	3	3	2154
Abcb9	5	124512672	124540185	-	148	100	99	568	297	271	83	70	49	756	801	763	537	800	862	141	130	171	0	3	42	51	59	23	2	26	6	40	40	40	40	40	40	0	0	0	2289
Abcc1	16	14361689	14473661	+	534	308	316	990	481	427	57	70	39	1620	1829	1700	1114	1570	1732	148	129	173	0	17	138	112	165	57	9	15	2	108	108	108	127	127	127	5	5	5	4587
Abcc10	17	46440439	46464881	-	485	331	317	1070	571	544	88	94	56	1321	1459	1402	1234	1725	1861	193	189	242	0	16	87	133	141	32	17	15	0	77	77	77	83	83	83	0	0	0	4544
Abcc12	8	89029117	89090456	-	542	309	301	771	377	330	85	72	48	1492	1705	1581	973	1323	1465	139	139	182	0	20	152	86	130	35	10	23	4	115	115	115	99	99	99	10	10	10	4101
Abcc2	19	43856894	43912047	+	663	339	358	846	400	352	92	80	52	1751	2042	1864	996	1435	1582	148	146	190	0	33	192	125	132	33	8	22	6	121	121	121	119	119	119	8	8	8	4632
Abcc3	11	94204981	94254229	-	480	290	288	1017	532	469	92	92	55	1580	1747	1641	1078	1562	1716	184	161	224	0	23	131	123	124	33	12	35	9	108	108	108	126	126	126	6	6	6	4569
Abcc4	14	118883555	119105331	-	503	281	276	729	334	306	142	128	92	1419	1610	1491	879	1244	1364	200	180	250	0	31	155	97	127	35	6	40	6	116	116	116	112	112	112	12	12	12	3978
Abcc5	16	20332677	20422506	-	587	325	314	854	406	355	60	72	41	1542	1775	1648	1067	1446	1623	128	110	153	0	29	167	93	162	36	10	16	4	120	120	120	106	106	106	2	2	2	4347
Abcc6	7	53232206	53285651	-	427	300	262	1052	567	534	96	99	60	1378	1499	1450	1203	1708	1842	184	171	225	0	6	93	146	126	25	8	18	3	106	106	106	128	128	128	6	6	6	4497
Abcc8	7	53359994	53435319	-	401	250	234	1134	583	517	125	111	66	1651	1789	1707	1106	1642	1807	220	208	280	0	13	111	118	133	34	9	35	8	142	142	142	148	148	148	14	14	14	4767
Abcc9	6	142538886	142646340	-	636	361	354	873	413	370	109	107	79	1767	2011	1883	1110	1524	1684	162	145	192	0	31	166	111	157	40	5	24	5	144	144	144	144	144	144	12	12	12	4779
Abcd1	X	70962370	70982870	+	271	187	181	472	255	230	24	43	14	674	746	712	601	791	880	95	84	117	0	12	52	56	83	19	15	7	3	32	32	32	40	40	40	0	0	0	2211
Abcd2	15	90979417	91022039	-	384	204	204	328	159	138	40	40	27	801	950	871	547	683	766	75	64	89	0	31	110	47	80	18	1	12	0	39	39	39	33	33	33	0	0	0	2226
Abcd3	3	121463150	121518036	-	358	179	179	294	116	102	30	38	20	727	880	805	452	588	653	73	65	89	0	26	101	34	76	25	9	9	3	93	93	93	78	78	78	5	5	5	1980
Abcd4	12	85944041	85958270	-	194	114	105	411	191	175	35	35	21	632	700	663	427	634	696	61	61	80	0	12	58	52	65	19	6	6	1	71	71	71	69	69	69	4	4	4	1821
Abce1	8	82209129	82232424	-	396	197	208	197	61	50	21	26	17	666	840	742	438	534	601	45	41	55	0	25	112	28	68	12	6	5	0	66	66	66	60	60	60	2	2	2	1800
Abcf1	17	36094368	36106663	-	284	143	138	533	213	201	59	61	29	851	987	879	586	852	967	124	123	162	0	5	118	63	117	14	11	10	3	83	83	83	84	84	84	9	9	9	2514
Abcf2	5	24071684	24082505	-	246	128	125	377	161	144	24	31	12	666	771	704	465	641	727	61	48	77	0	13	83	40	81	11	5	11	1	50	50	50	45	45	45	5	5	5	1887
Abcf3	16	20548746	20560588	+	297	169	165	428	175	161	36	44	21	694	809	752	511	735	814	101	94	125	0	13	74	49	78	13	11	10	2	70	70	70	83	83	83	7	7	7	2130
Abcg1	17	31194760	31251230	+	165	95	90	461	236	217	64	62	41	697	761	725	474	661	727	102	91	126	0	6	47	31	69	22	4	17	3	58	58	58	52	52	52	2	2	2	2001
Abcg2	6	58605651	58642384	+	371	198	197	273	123	106	25	28	18	744	891	821	482	593	661	40	35	52	0	26	97	31	70	19	5	7	0	61	61	61	49	49	49	2	2	2	1974
Abcg3	5	105364969	105406834	-	378	196	185	286	126	108	9	10	8	744	900	840	477	593	666	22	19	24	0	26	97	33	77	22	1	3	0	59	59	59	53	53	53	0	0	0	1953
Abcg4	9	44082715	44095536	-	174	103	101	469	231	213	34	37	25	670	730	682	493	687	758	70	64	81	0	11	61	26	70	17	2	5	0	48	48	48	50	50	50	6	6	6	1941
Abcg5	17	85057828	85082213	-	252	134	136	380	184	168	46	40	26	703	805	756	448	624	683	82	81	104	0	16	63	39	59	16	6	13	4	47	47	47	44	44	44	1	1	1	1959
Abcg8	17	85082572	85098139	+	190	114	112	456	225	205	48	47	31	720	790	753	455	691	747	87	74	102	0	6	45	60	55	19	3	17	5	44	44	44	42	42	42	10	10	10	2022
Abhd1	5	31252484	31257397	+	165	109	106	254	123	114	15	22	13	388	436	416	332	452	490	42	39	49	0	8	31	35	46	17	5	1	0	34	34	34	38	38	38	0	0	0	1239
Abhd10	16	45730030	45743004	-	171	112	112	123	56	51	18	21	13	319	372	338	270	327	360	34	33	41	0	6	40	28	38	10	2	0	0	19	19	19	17	17	17	0	0	0	971
Abhd11	5	135485582	135487889	+	118	82	78	166	77	76	29	29	20	278	310	296	250	345	362	50	52	64	0	4	22	25	19	3	5	3	0	16	16	16	24	24	24	0	0	0	924
Abhd12	2	150658837	150730283	-	169	97	95	201	87	80	34	36	26	409	475	440	288	389	418	60	55	74	0	6	43	27	40	18	6	9	0	46	46	46	46	46	46	4	4	4	1197
Abhd12b	12	71255158	71284193	+	181	100	95	160	73	68	21	16	14	380	449	413	287	358	395	26	26	33	0	12	53	21	37	5	1	6	1	47	47	47	49	49	49	0	0	0	1080
Abhd13	8	9987405	9988418	+	159	83	83	170	84	73	16	12	10	381	443	414	233	306	341	30	29	34	0	14	43	22	35	11	0	5	2	0	0	0	0	0	0	0	0	0	1014
Abhd14a	9	106342553	106346632	-	103	69	62	176	79	76	12	16	7	246	276	265	209	300	321	27	25	37	0	4	22	20	27	8	5	3	0	12	12	12	15	15	15	1	1	1	801
Abhd14b	9	106352352	106354494	+	76	46	45	141	77	72	7	9	6	182	209	198	192	256	272	16	12	17	0	3	15	15	15	4	1	3	1	8	8	8	8	8	8	0	0	0	633
Abhd15	11	77328701	77332343	+	124	81	75	309	151	143	60	62	50	376	415	397	350	488	536	119	111	136	0	4	28	32	52	12	7	13	0	4	4	4	4	4	4	0	0	0	1380
Abhd16a	17	35226270	35239698	+	147	95	84	396	201	187	34	44	25	525	568	547	429	627	677	83	73	98	0	9	41	53	50	14	7	7	1	62	62	62	80	80	80	10	10	10	1677
Abhd16b	2	181228012	181229436	+	206	135	130	261	118	115	26	24	17	410	471	451	376	521	558	95	92	105	0	10	35	47	45	11	1	6	0	0	0	0	0	0	0	0	0	0	1425
Abhd17a	10	80046583	80049591	-	73	48	50	207	108	99	43	36	27	282	299	286	232	315	345	79	71	93	0	8	19	14	30	9	0	15	2	13	13	13	11	11	11	0	0	0	933
Abhd17b	19	21752846	21758807	+	171	94	99	112	47	46	7	7	3	304	369	337	228	269	297	24	24	30	0	12	39	15	39	12	3	3	1	10	10	10	6	6	6	0	0	0	867
Abhd17c	7	91259092	91300354	-	71	41	42	183	86	81	73	64	56	287	312	296	222	313	334	106	93	121	0	5	20	17	23	7	1	23	3	7	7	7	7	7	7	2	2	2	963
Abhd2	7	86441900	86505042	+	126	72	68	276	119	110	34	26	18	458	503	472	301	439	481	50	48	66	0	9	44	28	47	14	2	12	2	33	33	33	31	31	31	0	0	0	1278
Abhd3	18	10645055	10706689	-	172	96	93	220	96	86	33	30	23	427	496	468	298	384	433	55	54	67	0	7	38	26	64	25	2	6	0	32	32	32	30	30	30	2	2	2	1236
Abhd4	14	54878933	54887532	+	136	85	80	200	109	94	10	17	7	348	395	380	286	381	421	42	37	50	0	4	24	37	33	8	6	4	1	21	21	21	27	27	27	0	0	0	1068
Abhd5	9	122260905	122288720	+	180	107	103	153	65	58	18	21	15	350	416	386	292	357	401	31	28	36	0	7	41	26	49	12	3	3	1	22	22	22	26	26	26	0	0	0	1056
Abhd6	14	8860785	8888158	+	127	71	71	192	90	82	18	19	14	373	422	390	239	334	363	34	31	37	0	7	39	25	32	11	0	2	1	31	31	31	25	25	25	0	0	0	1011
Abhd8	8	73981082	73987374	-	123	78	76	283	149	139	53	47	34	383	424	402	354	462	510	98	96	118	0	4	28	20	46	8	3	11	2	17	17	17	14	14	14	1	1	1	1320
Abi1	2	22797392	22895585	-	279	184	180	181	74	66	23	30	18	459	536	504	428	519	561	39	33	50	0	19	54	28	44	10	6	5	0	43	43	43	40	40	40	1	1	1	1446
Abi2	1	60466647	60534851	+	282	179	183	206	97	91	26	28	17	473	561	529	466	545	590	58	52	69	0	15	43	26	57	17	4	8	2	44	44	44	43	43	43	2	2	2	1547
Abi3	11	95694027	95703460	-	128	87	84	234	118	113	30	36	25	298	337	313	333	433	466	55	44	61	0	2	29	22	38	10	1	6	0	26	26	26	30	30	30	0	0	0	1104
Abi3bp	16	56478027	56689162	+	719	454	436	451	216	201	44	50	36	1153	1392	1269	1055	1221	1339	89	84	106	0	26	167	65	134	31	9	8	0	156	156	156	163	163	163	1	1	1	3588
Abl1	2	31545327	31657419	+	408	266	239	750	353	327	74	76	54	1137	1268	1176	1038	1354	1495	153	134	174	0	11	130	63	144	29	7	24	6	44	44	44	44	44	44	4	4	4	3633
Abl2	1	158489180	158572847	+	524	334	309	620	281	259	67	73	55	1093	1258	1184	1045	1326	1454	116	106	136	0	25	124	70	128	22	11	15	3	40	40	40	43	43	43	5	5	5	3549
Ablim1	19	57111714	57290447	-	344	207	185	486	218	197	50	50	31	853	969	894	708	930	1017	114	98	137	0	21	118	44	92	24	6	22	2	92	92	92	99	99	99	9	9	9	2608
Ablim2	5	36100700	36226068	+	216	132	117	424	181	167	57	52	36	647	720	669	537	745	802	104	95	129	0	11	77	38	73	30	5	19	1	83	83	83	88	88	88	9	9	9	2030
Ablim3	18	61960949	62070895	-	229	134	123	428	189	165	34	41	18	694	775	724	519	700	783	95	77	115	0	14	76	40	98	39	7	18	3	86	86	86	86	86	86	4	4	4	2049
Abo	2	26698707	26720403	-	127	78	71	205	87	77	9	12	5	361	401	381	239	346	381	28	26	34	0	9	36	26	37	12	3	2	1	21	21	21	17	17	17	2	2	2	999
Abr	11	76232606	76384593	-	262	142	145	621	282	256	52	48	27	985	1094	1006	633	921	1026	108	97	129	0	11	96	57	108	29	2	17	6	87	87	87	86	86	86	3	3	3	2723
Abra	15	41697421	41701214	-	159	91	81	188	84	77	26	26	15	357	419	395	300	388	439	56	53	72	0	6	40	33	49	5	6	9	1	3	3	3	5	5	5	0	0	0	1128
Abracl	10	17731438	17738705	-	54	22	22	33	16	16	2	2	1	84	115	104	61	73	81	5	5	6	0	1	12	3	8	0	1	1	1	6	6	6	2	2	2	0	0	0	246
Abt1	13	23513842	23515701	-	98	63	58	146	55	54	27	34	22	238	269	244	205	285	315	67	60	77	0	4	34	20	31	2	6	6	1	8	8	8	8	8	8	0	0	0	810
Abtb1	6	88786240	88791818	-	147	76	76	327	153	145	39	42	21	443	508	471	351	493	543	102	92	120	0	6	43	22	54	12	3	10	3	39	39	39	44	44	44	5	5	5	1437
Abtb2	2	103406884	103557514	+	264	164	150	705	344	313	100	98	71	962	1051	1013	770	1103	1208	195	170	226	0	11	63	69	97	23	7	34	5	65	65	65	59	59	59	4	4	4	3075
Acaa1a	9	119250633	119259151	+	137	98	93	261	147	138	44	43	32	365	401	379	370	465	508	76	67	87	0	3	30	19	38	4	0	10	1	35	35	35	49	49	49	4	4	4	1275
Acaa1b	9	119057456	119066112	-	137	94	93	264	147	139	43	41	31	371	410	382	363	465	505	73	64	84	0	4	33	21	36	4	0	11	1	34	34	34	50	50	50	4	4	4	1275
Acaa2	18	74938904	74965593	+	180	111	105	190	98	91	39	28	18	374	439	402	334	411	447	48	52	71	0	4	47	21	36	7	5	12	3	33	33	33	34	34	34	5	5	5	1194
Acaca	11	84008966	84213185	+	1152	643	640	1148	527	457	71	103	36	2477	2929	2742	1779	2301	2579	226	201	279	0	57	247	157	256	48	25	18	7	215	215	215	203	203	203	6	6	6	7038
Acacb	5	114615527	114699629	+	625	388	350	1649	795	717	229	201	125	2526	2742	2611	1738	2532	2797	384	355	487	0	21	190	178	238	51	15	72	16	198	198	198	202	202	202	8	8	8	7347
Acad10	5	122071218	122106209	-	377	258	233	663	322	299	53	62	36	1044	1152	1096	876	1184	1294	105	90	127	0	11	92	83	116	29	6	12	1	65	65	65	82	82	82	5	5	5	3210
Acad11	9	103966091	104029026	+	335	204	190	396	170	158	52	42	29	808	925	859	591	786	867	88	84	110	0	14	94	65	96	27	2	16	3	79	79	79	71	71	71	2	2	2	2340
Acad12	5	122048816	122064255	-	214	145	133	320	163	155	24	28	16	523	584	551	474	625	679	58	48	67	0	8	53	50	56	10	2	8	1	31	31	31	40	40	40	1	1	1	1668
Acad8	9	26783293	26807081	-	176	102	97	226	112	98	13	23	10	407	475	446	344	435	493	41	31	47	0	6	40	28	51	7	4	4	1	41	41	41	37	37	37	2	2	2	1242
Acad9	3	35965031	35989853	+	254	128	127	351	176	156	46	53	34	647	760	706	460	595	673	86	71	103	0	13	68	25	65	7	6	14	1	68	68	68	63	63	63	5	5	5	1878
Acadl	1	66878008	66909823	-	212	102	102	180	88	81	38	35	23	438	539	493	323	396	447	63	58	77	0	9	55	33	52	8	3	11	4	41	41	41	36	36	36	1	1	1	1293
Acadm	3	153585895	153607389	-	207	110	109	171	69	63	47	37	32	425	508	457	322	403	452	61	64	78	0	14	66	28	49	6	2	9	0	42	42	42	44	44	44	2	2	2	1266
Acads	5	115560863	115569279	-	122	73	73	271	145	131	29	36	19	382	428	397	329	448	491	71	59	82	0	3	34	30	37	8	2	7	1	35	35	35	37	37	37	0	0	0	1239
Acadsb	7	138554260	138587821	+	220	123	122	190	84	78	25	23	13	466	553	510	324	405	454	37	35	52	0	10	54	30	55	12	4	8	1	39	39	39	39	39	39	2	2	2	1299
Acadvl	11	69823798	69828826	-	264	146	147	373	201	184	34	42	21	643	754	696	536	676	752	70	63	93	0	7	64	38	70	11	10	9	0	70	70	70	75	75	75	7	7	7	1971
Acan	7	86227081	86259162	+	1056	723	708	1020	555	519	89	79	47	1807	2117	2052	2132	2353	2680	168	161	215	0	23	103	115	359	68	9	26	4	55	55	55	61	61	61	4	4	4	6399
Acap1	11	69695127	69708840	-	304	195	183	431	194	183	39	46	25	666	766	720	616	821	906	102	91	125	0	9	67	53	85	11	9	13	0	80	80	80	79	79	79	9	9	9	2223
Acap2	16	31096432	31201077	-	403	190	181	350	134	122	39	39	21	832	1024	936	543	725	817	77	65	98	0	21	118	60	94	14	6	18	3	90	90	90	83	83	83	3	3	3	2313
Acap3	4	155266504	155280069	+	0	0	0	0	0	0	0	0	0	0	0	0	0	0	0	0	0	0	0	0	0	0	0	0	0	0	0	85	85	85	89	89	89	9	9	9	2501
Acat1	9	53390650	53418380	-	234	137	147	170	91	85	22	17	13	415	507	457	378	426	473	34	37	43	0	5	45	17	48	7	2	4	2	41	41	41	47	47	47	0	0	0	1275
Acat2	17	13136728	13153529	-	182	124	119	185	102	97	27	25	20	366	421	391	374	436	476	36	34	44	0	3	38	20	41	6	1	5	0	30	30	30	34	34	34	0	0	0	1194
Acat3	17	13117526	13133166	-	187	130	124	187	102	96	21	20	16	370	424	393	375	442	483	30	26	36	0	3	40	20	38	3	1	6	0	30	30	30	34	34	34	0	0	0	1194
Acbd3	1	182656233	182682501	+	234	119	109	251	98	96	48	58	40	509	606	570	388	505	585	87	68	98	0	18	64	53	89	11	5	14	2	31	31	31	25	25	25	0	0	0	1578
Acbd4	11	102964877	102972975	+	0	0	0	0	0	0	0	0	0	0	0	0	0	0	0	0	0	0	0	0	0	0	0	0	0	0	0	25	25	25	31	31	31	0	0	0	985
Acbd5	2	22924790	22968037	+	309	143	137	170	64	62	21	22	15	514	666	609	421	501	569	38	31	44	0	14	77	53	79	13	1	7	1	54	54	54	43	43	43	3	3	3	1530
Acbd6	1	157405768	157534233	+	140	73	68	146	60	58	28	26	18	293	355	330	238	312	345	36	30	48	0	5	35	23	35	4	2	10	0	25	25	25	33	33	33	1	1	1	915
Acbd7	2	3253482	3258043	+	44	15	17	39	15	14	6	4	4	98	124	106	62	82	94	6	6	7	0	3	19	9	13	2	0	2	1	10	10	10	14	14	14	0	0	0	267
Accs	2	93675888	93688364	-	175	94	82	318	155	144	26	24	17	501	571	541	385	532	592	55	52	64	0	11	53	45	61	12	1	6	1	47	47	47	56	56	56	1	1	1	1509
Accsl	2	93695885	93709200	-	220	116	110	356	140	125	20	18	10	655	748	681	398	613	659	38	34	49	0	11	84	51	52	21	2	8	1	53	53	53	55	55	55	4	4	4	1743
Acd	8	108222156	108224918	-	162	117	111	248	118	115	27	28	19	359	401	380	360	480	518	50	43	60	0	3	30	39	49	14	3	9	1	31	31	31	47	47	47	2	2	2	1251
Ace	11	105829296	105850348	+	415	233	222	899	402	371	105	100	71	1425	1579	1497	980	1487	1617	191	174	222	0	28	121	154	144	45	4	26	7	90	90	90	94	94	94	12	12	12	4179
Ace2	X	160578594	160625532	+	438	233	227	341	131	115	18	18	9	900	1080	1014	592	786	876	38	34	51	0	25	97	84	100	26	4	8	0	75	75	75	56	56	56	5	5	5	2418
Ace3	11	105855989	105866757	+	237	122	118	489	207	190	32	33	19	808	907	853	488	765	842	69	60	84	0	16	74	83	88	28	5	13	3	51	51	51	51	51	51	2	2	2	2214
Acer1	17	57094502	57121531	-	85	40	43	170	78	68	13	14	7	325	360	339	173	263	289	29	27	35	0	10	28	24	26	10	0	1	0	20	20	20	18	18	18	2	2	2	822
Acer2	4	86520393	86577954	+	98	54	56	163	76	66	23	18	15	302	341	317	195	287	313	31	28	38	0	5	27	29	24	8	0	8	1	16	16	16	22	22	22	2	2	2	847
Acer3	7	105365347	105457960	-	150	81	82	112	43	39	6	7	5	318	371	344	176	242	263	13	13	15	0	16	42	25	28	11	1	0	0	41	41	41	37	37	37	2	2	2	804
Ache	5	137731262	137735466	+	209	136	122	388	210	200	37	38	21	538	602	592	520	701	750	84	78	105	0	9	33	59	56	17	7	12	2	10	10	10	12	12	12	2	2	2	1845
Acin1	14	55261565	55305617	-	657	424	371	718	296	281	59	104	46	1232	1451	1363	1209	1474	1711	206	171	240	0	14	155	97	254	32	21	11	0	83	83	83	75	75	75	6	6	6	4202
Ackr1	1	175262077	175263541	-	144	78	79	191	100	95	12	8	8	335	391	365	273	369	392	16	17	20	0	10	35	31	26	8	0	3	0	3	3	3	3	3	3	2	2	2	1005
Ackr2	9	121817679	121818815	+	106	66	59	263	124	113	27	23	18	409	444	429	258	395	425	44	41	51	0	5	27	26	28	9	1	8	3	0	0	0	0	0	0	0	0	0	1137
Ackr3	1	92110396	92111484	+	82	40	43	263	129	106	25	19	16	437	474	443	220	342	383	35	35	41	0	5	33	24	36	18	0	6	3	0	0	0	0	0	0	0	0	0	1089
Ackr4	9	104001024	104002076	-	121	64	63	201	101	86	29	21	18	404	451	423	236	328	366	33	36	42	0	10	39	26	34	11	0	5	2	0	0	0	0	0	0	0	0	0	1053
Acly	11	100338558	100384912	-	378	210	220	655	352	312	70	74	40	1121	1273	1164	885	1128	1255	127	117	162	0	16	115	54	115	27	13	19	8	101	101	101	98	98	98	11	11	11	3306
Acmsd	1	129626063	129662922	+	152	86	82	162	69	62	18	16	14	354	417	383	264	347	388	26	25	32	0	3	41	30	40	6	2	5	0	30	30	30	37	37	37	1	1	1	1011
Acn9	6	6906027	6989057	+	64	32	27	59	23	21	9	10	6	121	151	139	88	127	140	17	13	20	0	2	19	15	12	1	2	5	2	3	3	3	4	4	4	1	1	1	378
Acnat1	4	49460201	49463981	-	192	110	110	221	106	98	12	17	9	417	492	451	342	446	489	32	25	36	0	7	48	30	41	6	2	4	1	8	8	8	8	8	8	0	0	0	1251
Acnat2	4	49392986	49396423	-	200	114	115	218	103	92	11	13	7	427	506	464	344	448	493	28	23	32	0	7	48	31	42	8	1	4	1	8	8	8	8	8	8	0	0	0	1263
Aco1	4	40110782	40144700	+	395	224	226	457	210	189	59	64	40	905	1055	982	682	881	979	107	104	135	0	21	92	50	98	21	12	10	3	64	64	64	82	82	82	6	6	6	2670
Aco2	15	81702943	81745192	+	288	172	183	488	232	206	32	36	11	778	880	803	620	851	931	82	70	107	0	14	80	48	73	19	4	12	0	69	69	69	61	61	61	6	6	6	2343
Acot1	12	85350460	85358329	+	114	70	71	256	126	117	61	54	44	381	422	393	319	435	473	100	97	119	0	3	31	23	37	8	3	13	1	9	9	9	7	7	7	0	0	0	1260
Acot10	15	20595089	20596408	-	273	138	136	160	57	53	5	13	4	496	617	572	328	410	454	20	17	26	0	14	61	30	51	11	5	0	0	0	0	0	0	0	0	0	0	0	1320
Acot11	4	106420934	106472321	-	158	84	82	413	199	184	38	40	20	604	675	631	427	616	680	92	90	116	0	3	49	44	69	20	6	6	0	53	53	53	60	60	60	7	7	7	1785
Acot12	13	91881136	91924385	+	230	129	132	276	130	117	40	35	28	608	702	648	409	537	592	63	60	78	0	7	58	39	57	15	3	11	0	57	57	57	48	48	48	7	7	7	1671
Acot13	13	24909904	24923175	-	69	44	42	62	26	23	7	8	7	156	179	163	113	135	153	8	5	9	0	2	20	4	18	3	1	3	0	8	8	8	6	6	6	2	2	2	423
Acot2	12	85328852	85334030	+	117	77	75	278	137	128	73	66	54	397	434	409	341	478	515	119	112	139	0	3	30	32	36	8	2	16	1	9	9	9	7	7	7	0	0	0	1362
Acot3	12	85394402	85399976	+	123	76	78	263	131	120	60	55	44	397	440	409	324	446	485	102	97	119	0	4	33	25	35	7	2	12	1	8	8	8	8	8	8	0	0	0	1299
Acot4	12	85379461	85384746	+	136	79	78	241	129	123	53	54	39	381	433	406	327	425	458	100	89	117	0	5	33	22	36	9	3	13	0	8	8	8	8	8	8	0	0	0	1266
Acot5	12	85410417	85416859	+	126	77	77	254	130	120	58	51	42	380	422	395	323	433	471	99	97	116	0	7	34	22	36	8	1	10	0	8	8	8	8	8	8	0	0	0	1266
Acot6	12	85441922	85450489	+	156	80	79	227	117	112	51	45	36	379	445	418	315	421	452	100	96	116	0	10	38	28	32	6	1	11	0	7	7	7	9	9	9	0	0	0	1260
Acot7	4	151552280	151645681	+	130	80	77	294	158	146	42	42	32	458	503	464	372	492	541	80	69	91	0	5	47	27	44	7	2	13	1	33	33	33	37	37	37	2	2	2	1408
Acot8	2	164618392	164630317	-	96	61	61	207	101	95	24	28	17	294	325	307	253	361	385	51	47	61	0	4	22	30	28	10	5	5	2	17	17	17	23	23	23	0	0	0	963
Acot9	X	151697198	151731977	+	258	131	128	171	64	59	9	20	7	494	609	560	323	409	452	28	22	37	0	12	64	27	48	10	7	2	0	55	55	55	53	53	53	4	4	4	1320
Acox1	11	116034862	116060018	-	275	137	141	399	181	165	54	50	35	751	871	805	508	722	786	96	88	116	0	18	81	55	59	11	6	18	5	52	52	52	51	51	51	9	9	9	2147
Acox2	14	9058280	9089375	-	280	173	161	395	181	167	23	22	11	689	773	736	532	743	803	62	58	75	0	23	72	59	62	16	3	8	2	48	48	48	54	54	54	2	2	2	2046
Acox3	5	35930819	35954783	+	238	135	133	447	206	191	50	48	31	707	801	747	500	726	792	98	92	119	0	9	65	54	69	18	6	14	4	65	65	65	62	62	62	1	1	1	2103
Acoxl	2	127680570	127948872	+	262	149	137	352	154	133	34	33	24	669	776	719	475	650	723	57	54	69	0	6	75	44	67	15	3	7	1	68	68	68	67	67	67	1	1	1	1899
Acp1	12	31580741	31596397	-	93	47	46	92	36	34	9	8	4	217	257	237	145	195	213	16	17	22	0	6	27	15	21	5	1	1	0	25	25	25	21	21	21	2	2	2	591
Acp2	2	91043092	91050897	+	171	106	104	252	108	101	13	17	8	428	484	459	308	467	501	43	38	50	0	9	36	52	37	10	2	3	0	37	37	37	41	41	41	2	2	2	1272
Acp5	9	21931464	21934573	-	110	68	64	197	104	97	22	17	9	329	365	343	248	339	363	46	50	61	0	6	32	25	27	10	4	5	2	13	13	13	11	11	11	0	0	0	984
Acp6	3	96963091	96980391	+	153	86	83	260	120	114	22	26	15	425	488	457	306	428	473	51	45	59	0	4	38	34	52	13	3	5	2	34	34	34	38	38	38	0	0	0	1257
Acpp	9	104193741	104239989	-	176	91	86	235	104	93	27	28	17	442	513	481	295	418	464	48	36	58	0	14	51	33	42	6	3	14	3	39	39	39	43	43	43	2	2	2	1265
Acpt	7	51508457	51512574	-	152	107	100	304	160	154	12	25	10	332	374	358	388	513	553	55	44	62	0	3	26	25	44	10	7	5	2	36	36	36	40	40	40	4	4	4	1278
Acr	15	89398793	89404859	+	180	112	110	245	127	123	35	33	24	424	477	445	362	475	499	69	63	81	0	7	44	46	40	16	4	9	1	18	18	18	21	21	21	1	1	1	1311
Acrbp	6	125000028	125013076	+	185	109	101	345	147	139	21	24	12	552	621	588	416	581	663	54	49	67	0	8	48	55	88	14	5	7	1	34	34	34	35	35	35	3	3	3	1639
Acrv1	9	36500897	36506205	+	162	95	95	84	22	20	11	9	8	254	312	298	239	266	307	15	7	18	0	9	23	18	53	14	0	10	0	11	11	11	13	13	13	0	0	0	786
Acsbg1	9	54453198	54509477	-	217	126	122	464	222	197	58	51	34	719	800	752	526	757	838	111	103	132	0	10	62	67	78	22	1	16	4	53	53	53	49	49	49	2	2	2	2166
Acsbg2	17	56984860	57012274	-	207	111	111	428	200	169	44	42	30	730	820	745	462	678	754	70	67	88	0	6	81	54	66	21	6	11	2	46	46	46	50	50	50	0	0	0	2004
Acsf2	11	94419621	94463084	-	194	111	118	397	190	171	45	49	30	629	703	642	453	635	705	84	72	102	0	9	63	38	63	12	5	13	2	60	60	60	58	58	58	2	2	2	1848
Acsf3	8	125303870	125341436	+	201	135	122	362	181	166	41	39	28	539	598	569	474	641	707	76	74	91	0	7	49	53	67	16	3	7	1	31	31	31	31	31	31	2	2	2	1752
Acsl1	8	47578186	47619834	+	296	164	159	363	170	154	51	46	30	755	873	801	514	671	750	73	64	92	0	14	91	41	77	14	4	18	6	75	75	75	74	74	74	3	3	3	2100
Acsl3	1	78678208	78702990	+	435	221	237	275	115	100	23	26	13	807	996	888	526	630	716	52	49	65	0	25	117	37	93	22	5	5	2	49	49	49	49	49	49	6	6	6	2163
Acsl4	X	138755220	138786272	-	418	209	221	284	114	101	21	22	13	796	973	867	538	646	739	39	40	51	0	32	126	33	95	15	4	2	0	53	53	53	46	46	46	5	5	5	2136
Acsl5	19	55343163	55370003	+	349	179	182	338	149	122	22	26	14	748	903	816	508	651	742	41	35	52	0	15	99	40	86	22	3	5	0	73	73	73	78	78	78	1	1	1	2052
Acsl6	11	54117787	54174699	+	279	154	153	426	213	189	58	53	34	762	876	808	558	738	828	103	94	128	0	11	80	55	88	22	3	17	2	78	78	78	84	84	84	6	6	6	2247
Acsm1	7	126766024	126805797	+	233	132	128	325	147	127	20	26	12	602	694	637	441	591	669	38	37	54	0	9	70	52	80	22	8	3	0	48	48	48	45	45	45	3	3	3	1722
Acsm2	7	126697983	126739523	+	271	172	172	305	148	130	17	24	8	628	720	667	483	620	698	45	44	64	0	7	60	56	77	17	10	4	0	48	48	48	54	54	54	2	2	2	1818
Acsm3	7	126911460	126927874	+	327	167	164	230	104	94	14	16	10	633	774	705	457	562	627	26	27	34	0	19	91	49	70	15	4	1	0	50	50	50	44	44	44	2	2	2	1743
Acsm4	7	126837163	126857858	+	266	153	148	285	142	128	25	27	16	595	699	645	456	584	654	53	44	63	0	9	68	56	71	15	4	11	3	49	49	49	45	45	45	2	2	2	1743
Acsm5	7	126671952	126686312	+	256	170	150	311	149	135	16	21	11	561	641	607	499	646	715	32	25	40	0	6	60	55	70	15	4	6	1	50	50	50	46	46	46	0	0	0	1737
Acss1	2	150445349	150493933	-	264	171	157	382	201	178	43	42	31	636	717	683	585	743	824	82	78	97	0	12	60	51	74	16	3	8	0	48	48	48	55	55	55	1	1	1	2049
Acss2	2	155343843	155387816	+	280	157	161	387	194	176	32	42	23	681	794	735	574	732	819	91	75	105	0	10	65	53	88	19	5	11	0	64	64	64	72	72	72	0	0	0	2106
Acss3	10	106373220	106560639	-	389	235	237	289	136	126	30	28	21	681	813	737	610	721	796	51	54	65	0	22	96	47	90	24	5	4	0	60	60	60	63	63	63	1	1	1	2108
Acta1	8	126415909	126417597	-	87	55	56	248	134	115	41	27	16	391	415	393	272	371	416	71	77	96	0	8	29	19	34	8	2	10	2	17	17	17	19	19	19	4	4	4	1134
Acta2	19	34316157	34327043	-	129	76	80	217	113	96	29	17	12	394	436	407	288	374	423	54	57	70	0	11	36	19	37	5	1	10	2	28	28	28	27	27	27	1	1	1	1134
Actb	5	143665477	143667365	-	102	72	75	242	120	104	32	21	12	386	410	384	283	393	434	59	61	77	0	6	29	20	32	7	1	10	3	16	16	16	16	16	16	0	0	0	1128
Actbl2	13	112045341	112046471	+	167	94	100	186	92	81	19	20	10	391	454	420	300	376	418	41	35	52	0	10	38	20	38	7	4	9	2	0	0	0	0	0	0	0	0	0	1131
Actc1	2	113873202	113877767	-	146	77	87	210	113	98	20	15	11	391	451	414	293	373	417	51	53	60	0	9	36	19	36	7	1	4	1	19	19	19	21	21	21	0	0	0	1134
Actg1	11	120207704	120209405	-	110	66	71	233	119	107	31	24	14	390	429	398	284	379	419	56	56	70	0	5	31	20	39	11	1	8	4	15	15	15	17	17	17	0	0	0	1128
Actg2	6	83462979	83477435	-	141	78	84	216	115	100	13	12	6	393	447	412	312	389	436	33	29	41	0	9	38	18	42	10	2	7	1	28	28	28	28	28	28	0	0	0	1131
Actl10	2	154377866	154378906	+	109	80	79	226	115	111	30	29	20	286	314	299	285	386	421	71	66	82	0	1	17	28	38	7	3	9	2	0	0	0	0	0	0	0	0	0	1041
Actl11	9	107830811	107834434	+	544	361	342	645	317	300	46	47	35	1133	1300	1230	1048	1386	1479	80	68	92	0	16	105	121	111	35	4	15	3	0	0	0	0	0	0	0	0	0	3624
Actl6a	3	32607778	32625524	+	202	116	116	184	76	71	37	29	22	449	530	493	336	425	467	48	43	60	0	5	42	30	49	12	1	14	4	49	49	49	49	49	49	6	6	6	1290
Actl6b	5	137994863	138010614	+	127	69	79	264	132	124	35	35	20	425	479	440	333	448	495	61	52	75	0	4	33	29	46	7	4	13	5	44	44	44	50	50	50	10	10	10	1281
Actl7a	4	56756347	56757669	+	148	98	91	275	131	119	23	17	12	454	500	472	348	476	521	43	40	52	0	4	39	27	43	10	2	11	4	0	0	0	0	0	0	0	0	0	1323
Actl7b	4	56752972	56754228	-	100	70	68	286	133	117	45	34	29	407	432	402	330	456	512	65	59	78	0	5	37	21	48	8	0	17	3	0	0	0	0	0	0	0	0	0	1257
Actl9	17	33569913	33571160	+	180	106	107	245	117	113	14	18	10	386	454	425	349	454	502	38	31	44	0	6	34	31	54	10	2	5	0	0	0	0	0	0	0	0	0	0	1248
Actn1	12	81269309	81361078	-	263	119	117	587	252	218	59	68	35	951	1077	1007	597	922	1040	128	104	156	0	18	90	84	94	10	7	22	3	79	79	79	75	75	75	6	6	6	2679
Actn2	13	12361761	12432767	-	240	136	126	598	231	198	71	69	41	975	1072	997	574	916	1042	134	118	162	0	7	92	87	112	19	3	21	5	76	76	76	81	81	81	3	3	3	2685
Actn3	19	4861345	4877854	-	264	150	154	603	250	226	60	75	40	900	1006	940	618	950	1070	155	127	182	0	8	70	89	110	14	11	24	4	79	79	79	76	76	76	5	5	5	2703
Actn4	7	29679248	29747202	-	223	124	120	648	267	231	58	66	26	968	1057	995	612	977	1101	132	114	167	0	10	76	89	105	17	6	16	3	76	76	76	80	80	80	4	4	4	2739
Actr10	12	72038942	72063035	+	244	133	133	173	77	68	19	19	13	436	532	483	320	381	434	39	35	46	0	15	64	18	53	9	2	6	1	45	45	45	49	49	49	2	2	2	1254
Actr1a	19	46452857	46470167	-	138	78	79	221	112	101	25	26	11	395	447	417	272	353	398	57	52	71	0	8	37	18	46	12	2	6	2	42	42	42	36	36	36	2	2	2	1131
Actr1b	1	36756921	36766698	-	133	79	82	224	114	101	29	33	16	376	423	396	277	359	408	67	60	81	0	7	31	18	46	10	4	7	3	40	40	40	38	38	38	2	2	2	1131
Actr2	11	19964692	20012855	-	222	125	125	175	71	61	8	13	5	426	508	468	302	369	423	26	24	35	0	15	55	17	54	10	6	3	0	34	34	34	30	30	30	0	0	0	1185
Actr3	1	127290572	127331905	-	247	128	134	158	66	59	16	20	11	442	544	499	323	381	435	39	34	47	0	17	56	26	60	13	3	4	0	42	42	42	44	44	44	2	2	2	1257
Actr3b	5	25265903	25355764	+	189	116	111	192	86	73	30	25	18	449	512	484	313	390	448	52	50	63	0	10	43	27	56	11	2	9	3	42	42	42	44	44	44	2	2	2	1257
Actr5	2	158450878	158464626	+	146	81	80	408	184	174	81	73	60	570	629	597	422	629	697	138	126	158	0	6	39	56	73	15	3	23	4	29	29	29	35	35	35	0	0	0	1827
Actr6	10	89175176	89194986	-	230	100	106	143	56	48	22	17	10	477	591	544	258	311	362	34	36	47	0	16	57	22	56	13	2	5	1	36	36	36	39	39	39	5	5	5	1191
Actr8	14	30791652	30806290	+	284	150	147	315	135	122	36	42	23	638	759	694	459	636	700	69	63	91	0	13	81	62	65	14	9	9	0	46	46	46	48	48	48	2	2	2	1875
Actrt1	X	43682287	43683417	+	212	114	113	163	72	61	6	7	4	408	494	454	302	361	417	14	14	18	0	12	53	21	53	8	2	1	0	0	0	0	0	0	0	0	0	0	1131
Actrt2	4	154040653	154041786	-	119	67	68	246	120	114	33	32	23	369	419	387	287	390	431	51	45	62	0	2	33	24	47	12	2	9	1	0	0	0	0	0	0	0	0	0	1134
Actrt3	3	30496756	30498771	-	157	88	88	188	90	80	26	26	19	390	452	423	287	367	406	37	35	45	0	7	36	21	39	10	1	3	0	4	4	4	4	4	4	0	0	0	1110
Acvr1	2	58299950	58352961	-	210	115	104	266	120	107	34	32	25	552	636	594	367	502	556	53	50	65	0	11	64	42	53	12	3	8	0	26	26	26	32	32	32	6	6	6	1530
Acvr1b	15	101004576	101041293	+	179	95	105	296	148	134	37	37	23	513	586	540	367	498	553	81	77	98	0	11	47	36	53	12	6	10	3	28	28	28	32	32	32	4	4	4	1518
Acvr1c	2	58127329	58210091	-	209	140	130	239	109	99	42	39	28	519	581	537	365	478	530	63	60	80	0	7	61	37	54	12	5	11	2	33	33	33	30	30	30	1	1	1	1482
Acvr2a	2	48670292	48755308	+	320	166	161	183	71	65	10	9	6	552	685	626	416	504	563	17	17	21	0	21	85	40	64	11	1	2	1	36	36	36	42	42	42	2	2	2	1542
Acvr2b	9	119311664	119342579	+	123	79	74	362	172	161	66	53	37	510	553	520	389	567	628	107	94	134	0	1	39	48	60	10	3	29	5	28	28	28	38	38	38	6	6	6	1611
Acvrl1	15	100964619	100973908	+	157	98	88	349	157	146	39	44	27	501	555	524	380	563	615	80	65	95	0	5	46	42	51	10	3	13	0	28	28	28	42	42	42	2	2	2	1554
Acy1	9	106335412	106340053	-	140	90	82	251	121	110	22	23	15	398	443	426	333	454	496	49	41	59	0	5	30	28	37	6	3	10	0	48	48	48	53	53	53	3	3	3	1227
Acy3	19	3987070	3989868	+	141	103	94	265	132	126	24	23	15	335	351	341	314	395	418	46	42	52	0	7	33	38	45	11	2	7	0	18	18	18	20	20	20	2	2	2	957
Acyp1	12	86613562	86621024	-	39	17	18	56	23	23	6	6	4	108	129	115	63	100	106	12	9	13	0	1	14	13	9	3	0	3	1	3	3	3	5	5	5	0	0	0	300
Acyp2	11	30406325	30549379	-	50	27	25	47	23	22	9	9	5	112	134	123	76	99	106	15	12	20	0	1	14	7	8	2	2	5	1	14	14	14	10	10	10	0	0	0	321
Ada	2	163553296	163575827	-	108	55	54	221	100	93	26	22	14	375	422	388	265	351	398	43	43	55	0	6	41	17	52	12	1	5	1	37	37	37	39	39	39	4	4	4	1059
Adad1	3	36962645	37010389	+	386	209	208	221	88	82	31	31	24	639	793	725	488	590	643	48	47	58	0	23	92	41	72	25	3	4	0	46	46	46	41	41	41	1	1	1	1860
Adad2	8	122136681	122140618	+	161	119	109	403	216	210	41	38	28	441	477	449	518	698	736	78	76	93	0	6	44	38	45	13	3	8	1	36	36	36	36	36	36	0	0	0	1686
Adal	2	120967980	120981283	+	211	109	102	181	68	62	12	6	6	446	538	498	294	398	437	12	14	17	0	10	57	32	41	8	0	5	1	40	40	40	34	34	34	2	2	2	1191
Adam10	9	70527012	70625901	+	439	214	217	303	108	96	15	23	12	797	996	904	595	733	827	47	43	55	0	26	115	45	102	20	6	2	1	60	60	60	59	59	59	1	1	1	2250
Adam11	11	102622935	102639460	+	231	156	145	514	236	224	65	62	37	696	762	720	648	880	977	132	122	163	0	9	62	56	102	17	5	18	2	96	96	96	104	104	104	8	8	8	2353
Adam12	7	141079625	141416560	-	363	224	202	507	235	214	50	57	30	842	973	907	782	1007	1115	100	98	130	0	8	96	53	100	13	12	7	2	82	82	82	86	86	86	4	4	4	2712
Adam15	3	89143833	89153809	-	347	222	212	526	255	248	38	53	28	694	812	761	804	1063	1145	100	88	120	0	7	68	73	85	10	10	7	0	85	85	85	87	87	87	4	4	4	2595
Adam17	12	21331137	21379293	-	434	228	221	392	130	119	41	36	21	912	1096	1009	629	825	924	76	78	104	0	22	116	43	109	21	11	14	3	77	77	77	75	75	75	0	0	0	2541
Adam18	8	25721457	25785169	-	394	200	198	293	110	103	45	26	19	791	960	880	533	659	736	59	64	84	0	25	107	40	97	27	2	16	3	74	74	74	66	66	66	4	4	4	2160
Adam19	11	45868009	45957347	+	341	222	202	538	238	230	66	71	46	854	967	907	810	1054	1156	118	105	145	0	7	87	62	118	24	8	16	1	91	91	91	85	85	85	4	4	4	2800
Adam1a	5	121968862	121971237	-	325	176	164	422	181	169	48	40	32	797	930	866	657	850	936	72	71	90	0	16	92	50	98	24	2	11	0	0	0	0	0	0	0	0	0	0	2376
Adam1b	5	121950569	121952989	-	316	156	148	455	191	178	42	30	24	841	991	917	656	839	958	63	63	81	0	10	92	44	125	19	1	13	1	0	0	0	0	0	0	0	0	0	2421
Adam2	14	66646861	66696559	-	361	160	163	330	133	118	51	40	25	820	1001	913	514	668	756	75	71	100	0	20	105	52	95	22	2	17	3	76	76	76	71	71	71	5	5	5	2208
Adam20	8	41880209	41882491	+	455	213	215	289	108	100	13	13	6	839	1051	962	588	727	812	35	36	45	0	30	117	57	99	22	4	3	1	0	0	0	0	0	0	0	0	0	2283
Adam21	12	82659784	82661973	-	431	222	212	288	124	113	12	10	6	777	958	875	609	732	812	21	24	30	0	28	121	46	87	18	3	2	0	0	0	0	0	0	0	0	0	0	2190
Adam22	5	8078686	8367954	-	447	239	231	403	165	152	64	65	50	935	1120	1022	701	867	980	104	92	124	0	23	130	53	125	25	6	17	0	123	123	123	110	110	110	7	7	7	2719
Adam23	1	63492785	63639230	+	378	206	192	438	191	169	75	72	52	890	1039	967	680	881	984	122	115	150	0	23	109	58	104	23	7	17	2	101	101	101	92	92	92	7	7	7	2654
Adam24	8	41764849	41767134	+	482	232	230	248	105	96	12	9	6	834	1055	956	616	729	813	29	27	36	0	29	130	61	91	16	1	6	0	0	0	0	0	0	0	0	0	0	2286
Adam25	8	41839053	41841335	+	443	210	214	292	110	101	13	10	4	843	1049	952	593	731	818	38	42	49	0	27	120	53	97	19	5	4	3	0	0	0	0	0	0	0	0	0	2283
Adam26a	8	44653712	44655805	-	457	190	194	223	89	78	11	7	5	800	1021	934	524	628	705	22	25	29	0	46	129	53	83	17	1	2	0	0	0	0	0	0	0	0	0	0	2094
Adam26b	8	44605218	44607317	-	449	196	196	228	92	84	12	11	6	791	1003	921	536	637	712	31	31	39	0	41	123	47	82	15	3	4	1	0	0	0	0	0	0	0	0	0	2100
Adam28	14	69224632	69273747	-	413	215	205	364	135	126	23	21	14	878	1066	956	630	803	890	36	30	47	0	10	130	52	108	30	3	11	1	94	94	94	78	78	78	8	8	8	2408
Adam29	8	58349923	58352214	-	494	227	227	258	93	85	7	9	6	900	1134	1028	562	684	751	23	22	26	0	33	139	43	86	27	2	1	0	0	0	0	0	0	0	0	0	0	2292
Adam3	8	25791190	25836228	-	454	237	236	353	124	112	32	29	18	897	1083	991	621	793	886	53	49	69	0	31	124	51	108	27	5	12	3	82	82	82	64	64	64	6	6	6	2469
Adam30	3	97964776	97966974	+	382	193	176	323	130	123	31	27	19	793	957	887	551	704	774	65	62	78	0	25	112	47	87	24	4	11	3	0	0	0	0	0	0	0	0	0	2199
Adam32	8	25946788	26059267	-	438	200	196	322	124	109	44	33	29	894	1095	1000	564	685	771	49	41	65	0	31	134	42	109	37	3	21	1	91	91	91	72	72	72	9	9	9	2328
Adam33	2	130877024	130889250	-	258	169	150	498	233	227	76	63	52	679	761	727	674	927	1003	134	125	162	0	7	60	68	80	10	4	26	0	76	76	76	75	75	75	9	9	9	2394
Adam34	8	44735816	44737960	-	447	204	198	235	88	81	17	14	11	816	1024	943	542	651	730	36	36	43	0	35	122	48	86	14	1	4	0	0	0	0	0	0	0	0	0	0	2145
Adam39	8	41909928	41912198	+	436	204	207	295	109	101	11	10	3	854	1060	958	585	732	811	30	33	43	0	26	125	52	91	20	5	3	0	0	0	0	0	0	0	0	0	0	2271
Adam4	12	82520541	82522832	-	501	251	250	256	104	96	6	8	5	803	1028	925	641	753	833	30	28	33	0	25	129	50	90	18	2	2	0	0	0	0	0	0	0	0	0	0	2292
Adam5	8	25837830	25934466	-	480	223	213	318	129	116	39	30	20	919	1136	1033	572	705	782	57	58	75	0	32	148	46	92	26	3	12	4	94	94	94	65	65	65	5	5	5	2390
Adam6a	12	114782220	114784484	+	466	241	228	289	119	107	8	17	7	809	1000	931	589	718	798	48	37	52	0	34	116	49	90	22	4	6	1	0	0	0	0	0	0	0	0	0	2265
Adam6b	12	114727776	114730046	+	480	231	221	281	124	114	5	12	3	820	1027	953	595	712	786	36	28	40	0	42	126	48	88	24	3	4	1	0	0	0	0	0	0	0	0	0	2271
Adam7	14	69116478	69151732	-	432	192	192	336	134	120	23	19	11	908	1130	1031	580	684	806	45	42	59	0	18	117	41	139	31	2	9	0	94	94	94	78	78	78	4	4	4	2370
Adam8	7	147165376	147178370	-	322	209	194	498	228	217	30	35	17	762	864	803	727	960	1048	75	67	92	0	11	87	59	96	19	5	8	1	87	87	87	95	95	95	6	6	6	2481
Adam9	8	26061389	26127253	-	432	249	230	388	169	156	58	46	36	829	994	909	746	912	1010	81	88	104	0	18	122	50	103	18	5	10	4	87	87	87	78	78	78	11	11	11	2592
Adamdec1	14	69182426	69200103	-	248	134	124	219	95	87	8	8	5	516	615	568	353	457	504	22	21	27	0	15	72	33	53	14	2	3	0	56	56	56	46	46	46	2	2	2	1404
Adamts1	16	85795646	85802955	-	397	220	211	497	225	219	87	73	56	923	1089	986	788	1027	1107	140	131	173	0	11	123	67	100	26	5	28	3	27	27	27	33	33	33	4	4	4	2907
Adamts10	17	33665328	33690139	+	420	251	246	662	329	312	53	65	32	952	1110	1027	949	1248	1367	168	157	202	0	11	99	93	127	25	15	14	2	87	87	87	91	91	91	6	6	6	3315
Adamts12	15	10994786	11275432	+	739	427	401	788	333	307	66	59	38	1599	1894	1747	1320	1724	1915	128	118	158	0	17	190	154	205	40	6	23	4	96	96	96	87	87	87	1	1	1	4803
Adamts13	2	26829057	26864967	+	576	388	360	891	425	404	57	60	33	1301	1475	1403	1347	1798	1960	146	133	174	0	14	115	159	174	33	5	15	1	110	110	110	117	117	117	9	9	9	4488
Adamts14	10	60661226	60735985	-	368	236	215	760	360	343	100	101	58	1068	1189	1128	1000	1366	1492	204	185	257	0	11	93	102	136	27	16	34	5	77	77	77	76	76	76	15	15	15	3621
Adamts15	9	30709600	30729822	-	315	202	194	591	287	271	75	74	48	852	950	872	772	1050	1128	172	162	208	0	15	101	62	88	26	11	22	2	24	24	24	31	31	31	1	1	1	2853
Adamts16	13	70867730	70980427	-	495	294	271	693	291	279	50	53	33	1197	1379	1262	1001	1344	1476	116	102	138	0	19	159	106	165	45	8	19	3	84	84	84	90	90	90	2	2	2	3669
Adamts17	7	73984722	74294952	+	382	232	217	664	317	300	98	97	58	1021	1162	1081	895	1199	1328	197	179	244	0	9	105	98	141	29	11	30	4	86	86	86	83	83	83	7	7	7	3369
Adamts18	8	116222869	116372376	-	506	282	272	636	265	253	86	83	55	1184	1381	1249	964	1288	1421	155	147	198	0	27	169	113	160	39	13	24	1	97	97	97	79	79	79	0	0	0	3660
Adamts19	18	58996461	59212342	+	558	324	297	578	250	234	75	79	53	1157	1378	1271	997	1270	1422	145	121	175	0	13	147	110	165	29	10	30	2	87	87	87	89	89	89	0	0	0	3633
Adamts2	11	50415666	50617531	+	364	216	203	790	386	362	119	117	77	1137	1274	1197	981	1344	1475	243	231	299	0	11	102	93	134	27	16	30	2	81	81	81	82	82	82	5	5	5	3749
Adamts20	15	94100731	94234520	-	894	481	441	890	380	353	152	134	91	1865	2232	2051	1526	1963	2172	264	248	335	0	46	267	166	239	57	18	52	8	154	154	154	141	141	141	9	9	9	5784
Adamts3	5	90106389	90311915	-	575	328	297	573	239	224	75	59	42	1246	1474	1374	994	1256	1387	134	136	176	0	19	150	87	159	43	9	23	0	86	86	86	86	86	86	4	4	4	3696
Adamts4	1	173180944	173189309	+	307	196	188	517	272	259	52	57	35	707	810	762	748	979	1048	133	124	153	0	8	64	66	80	24	5	9	2	27	27	27	30	30	30	3	3	3	2538
Adamts5	16	85862855	85900512	-	384	221	205	504	246	233	74	69	48	876	1023	945	737	972	1048	139	129	169	0	16	110	69	92	29	7	22	3	26	26	26	28	28	28	2	2	2	2793
Adamts6	13	105084808	105283784	+	674	326	332	418	162	154	23	28	16	1153	1465	1331	914	1112	1244	70	60	81	0	36	164	94	152	28	5	10	1	94	94	94	88	88	88	2	2	2	3354
Adamts7	9	90058083	90094709	+	619	384	369	940	441	415	84	99	63	1414	1628	1538	1404	1892	2063	207	177	241	0	21	126	164	175	30	13	28	0	92	92	92	86	86	86	6	6	6	4848
Adamts8	9	30750422	30769803	+	281	160	146	564	273	256	88	80	64	831	946	877	729	995	1090	148	138	175	0	6	89	70	95	17	4	22	1	31	31	31	29	29	29	4	4	4	2718
Adamts9	6	92727392	92844347	-	615	340	305	645	253	241	85	86	50	1277	1528	1392	1109	1451	1604	166	152	214	0	24	195	136	186	45	17	30	4	107	107	107	104	104	104	5	5	5	4053
Adamtsl1	4	85699962	86071852	+	682	415	386	1016	486	454	99	111	73	1617	1862	1736	1453	1938	2152	203	183	246	0	22	177	171	216	34	18	26	1	111	111	111	97	97	97	8	8	8	5262
Adamtsl2	2	26937225	26963959	+	305	200	178	599	268	255	52	46	27	879	973	912	824	1113	1220	123	114	152	0	11	94	84	126	32	5	20	1	63	63	63	68	68	68	5	5	5	2874
Adamtsl3	7	89484418	89761008	+	774	461	424	851	358	331	81	90	57	1658	1952	1791	1414	1840	2063	161	150	198	0	19	217	163	230	34	16	18	3	120	120	120	108	108	108	4	4	4	5121
Adamtsl4	3	95480756	95489398	-	414	296	268	590	303	291	32	57	24	790	898	862	1013	1304	1418	128	108	154	0	10	74	123	119	17	18	13	0	65	65	65	59	59	59	4	4	4	3111
Adamtsl5	10	79803900	79808389	-	149	104	99	303	159	155	57	58	39	360	401	381	403	555	586	131	125	154	0	4	29	44	36	9	8	13	3	32	32	32	38	38	38	10	10	10	1458
Adap1	5	139749002	139801316	-	101	59	57	251	110	104	28	30	16	373	413	384	264	390	427	69	66	85	0	2	33	31	46	15	5	6	1	40	40	40	35	35	35	1	1	1	1125
Adap2	11	79967718	79991932	+	134	72	63	237	107	98	24	26	15	390	444	411	269	384	429	53	52	67	0	8	50	31	46	10	5	4	0	38	38	38	41	41	41	1	1	1	1146
Adar	3	89534733	89555097	+	497	298	271	658	287	265	49	53	36	1132	1316	1210	1003	1317	1445	110	105	129	0	15	148	78	135	29	7	8	1	56	56	56	58	58	58	2	2	2	3537
Adarb1	10	76757527	76788638	-	234	162	153	447	214	197	49	36	25	704	771	721	561	776	832	98	99	124	0	5	64	37	56	16	3	15	1	32	32	32	32	32	32	4	4	4	2136
Adarb2	13	8202467	8756648	+	270	178	155	474	220	208	45	50	25	727	808	763	602	834	895	87	82	113	0	6	75	54	68	16	7	8	1	36	36	36	39	39	39	1	1	1	2238
Adat1	8	114492306	114514273	-	216	141	115	261	107	95	26	25	20	486	556	525	424	557	619	37	36	46	0	5	62	44	65	15	3	5	0	31	31	31	31	31	31	2	2	2	1500
Adat2	10	13273072	13282664	+	84	44	45	86	39	36	19	17	12	196	234	212	144	177	204	29	28	37	0	2	23	13	27	3	2	5	1	19	19	19	17	17	17	4	4	4	576
Adat3	10	80069075	80070124	+	104	69	67	225	124	123	34	44	31	255	285	274	315	418	443	80	70	88	0	5	18	28	26	2	6	6	1	0	0	0	0	0	0	0	0	0	1050
Adck1	12	89606790	89699636	+	169	108	97	354	158	146	23	25	14	533	590	561	390	576	624	60	60	72	0	4	44	43	53	17	3	1	0	37	37	37	33	33	33	2	2	2	1578
Adck2	6	39524300	39537508	+	255	143	134	378	186	177	23	22	15	601	703	652	492	668	727	52	50	61	0	10	70	49	65	15	1	4	0	30	30	30	26	26	26	0	0	0	1854
Adck3	1	182097300	182112369	-	206	125	120	438	195	183	26	30	18	642	716	667	518	724	797	67	61	76	0	7	61	37	74	13	1	3	0	50	50	50	52	52	52	2	2	2	1938
Adck4	7	28018487	28042544	+	187	114	102	356	173	162	22	32	13	460	528	502	438	622	678	79	70	92	0	5	43	52	51	6	5	4	1	46	46	46	58	58	58	0	0	0	1602
Adck5	15	76406913	76426080	+	163	118	109	411	187	172	29	39	18	570	609	581	425	645	701	91	82	109	0	6	43	49	53	12	8	7	1	57	57	57	51	51	51	4	4	4	1749
Adcy1	11	6963603	7069718	+	316	201	183	745	375	345	122	126	91	1078	1181	1121	820	1139	1247	210	192	247	0	12	90	55	106	28	8	22	2	70	70	70	73	73	73	9	9	9	3357
Adcy10	1	167433301	167506753	+	674	333	319	871	350	307	84	84	50	1877	2182	2022	1074	1520	1708	136	116	173	0	36	210	116	191	46	10	30	7	128	128	128	121	121	121	5	5	5	4845
Adcy2	13	68759597	69138173	-	405	224	228	616	290	255	83	79	49	1228	1391	1290	733	1014	1132	141	137	180	0	18	115	69	114	31	10	18	5	101	101	101	86	86	86	5	5	5	3288
Adcy3	12	4134326	4212787	+	285	166	162	790	394	361	85	68	45	1221	1332	1258	812	1157	1272	168	155	206	0	9	86	69	120	38	5	35	7	73	73	73	82	82	82	9	9	9	3438
Adcy4	14	56387978	56402515	-	350	225	221	721	353	324	75	81	44	1068	1179	1111	780	1105	1216	158	134	193	0	14	86	70	113	31	9	27	5	93	93	93	91	91	91	8	8	8	3234
Adcy5	16	35156185	35303827	+	297	176	176	859	426	391	140	123	91	1250	1359	1279	910	1293	1424	251	239	304	0	12	92	74	124	28	5	34	1	79	79	79	75	75	75	6	6	6	3789
Adcy6	15	98422781	98435162	-	349	199	199	763	382	352	100	107	60	1152	1289	1217	831	1179	1289	223	202	269	0	13	85	77	110	30	9	23	3	77	77	77	75	75	75	8	8	8	3507
Adcy7	8	90830499	90851717	+	329	199	195	759	371	341	69	73	43	1100	1214	1141	820	1153	1269	158	144	190	0	16	93	55	110	24	7	17	1	88	88	88	96	96	96	8	8	8	3300
Adcy8	15	64530695	64752667	-	470	258	247	745	362	318	93	79	50	1315	1510	1422	872	1196	1339	171	170	218	0	17	116	73	132	33	8	23	4	70	70	70	64	64	64	2	2	2	3750
Adcy9	16	4287898	4419545	-	426	248	234	874	405	377	84	66	42	1436	1591	1488	997	1408	1546	150	151	194	0	23	140	88	146	36	4	21	2	37	37	37	35	35	35	0	0	0	4062
Adcyap1	17	93599354	93603467	+	55	37	29	91	40	37	33	25	22	166	179	170	125	174	180	44	45	56	0	5	22	8	10	7	3	10	2	10	10	10	14	14	14	0	0	0	528
Adcyap1r1	6	55410230	55447165	+	146	91	85	326	153	133	21	20	13	553	603	579	355	519	577	43	37	51	0	6	36	45	54	16	0	7	0	54	54	54	61	61	61	5	5	5	1491
Add1	5	34943993	34973465	+	353	215	212	399	166	159	43	47	31	749	875	798	665	843	929	75	67	93	0	12	92	43	98	19	6	10	0	56	56	56	58	58	58	2	2	2	2338
Add2	6	86035856	86068775	+	212	126	119	494	221	210	59	57	39	759	840	776	591	820	905	95	90	121	0	5	76	50	94	20	8	15	2	50	50	50	46	46	46	8	8	8	2274
Add3	19	53291311	53319780	+	290	164	155	352	154	137	66	61	45	743	856	801	527	696	768	89	82	117	0	13	77	44	73	18	7	20	0	47	47	47	46	46	46	11	11	11	2121
Adgb	10	10055736	10192112	-	860	439	439	747	297	261	70	73	53	1844	2224	1999	1200	1564	1765	127	118	150	0	41	266	125	211	46	7	13	1	130	130	130	136	136	136	14	14	14	4983
Adh1	3	137940683	137953523	+	164	95	99	187	95	86	30	26	19	373	438	394	312	376	419	46	46	59	0	4	44	11	39	5	2	6	0	32	32	32	29	29	29	3	3	3	1128
Adh4	3	138078496	138093713	+	186	114	118	179	86	78	15	13	9	395	465	412	320	381	424	21	21	28	0	2	51	13	45	10	2	4	1	34	34	34	28	28	28	2	2	2	1134
Adh5	3	138106146	138118073	+	179	106	110	167	89	78	23	20	15	378	448	402	325	373	425	32	29	40	0	3	45	17	47	6	1	7	1	32	32	32	32	32	32	0	0	0	1125
Adh6a	3	137976309	137993944	+	192	102	111	160	86	79	26	26	18	381	463	411	312	354	399	38	35	47	0	8	51	14	46	8	2	5	1	33	33	33	29	29	29	2	2	2	1128
Adh7	3	137880855	137894170	+	169	101	103	187	97	89	23	19	15	383	446	400	313	372	419	35	34	43	0	5	49	12	43	4	0	5	0	33	33	33	30	30	30	1	1	1	1125
Adhfe1	1	9538174	9566355	+	249	148	151	213	105	98	16	17	11	448	537	498	418	497	537	30	29	38	0	12	48	17	46	13	4	4	1	47	47	47	55	55	55	2	2	2	1398
Adi1	12	29360118	29365950	+	56	27	27	103	44	36	15	14	9	199	224	209	113	164	189	37	32	41	0	4	19	14	22	5	0	6	2	14	14	14	10	10	10	0	0	0	540
Adig	2	158328479	158331643	+	33	16	15	47	16	16	5	3	2	83	99	90	56	85	95	5	6	8	0	1	11	11	13	3	0	1	0	4	4	4	4	4	4	0	0	0	243
Adipoq	16	23155298	23157667	+	116	69	69	122	60	56	13	9	8	235	275	258	220	261	290	23	24	27	0	7	24	12	33	8	0	3	1	4	4	4	4	4	4	0	0	0	744
Adipor1	1	136319592	136328235	+	126	77	77	230	117	107	22	23	13	377	419	395	294	396	438	46	45	55	0	7	31	30	41	9	0	0	0	22	22	22	22	22	22	0	0	0	1128
Adipor2	6	119305818	119320338	-	180	89	92	188	96	84	14	19	9	407	487	458	300	379	424	35	31	45	0	11	37	29	42	9	5	4	0	27	27	27	21	21	21	0	0	0	1161
Adk	14	21871861	22267160	+	178	100	99	169	65	56	23	20	17	392	465	421	281	367	408	33	31	40	0	5	50	19	37	5	2	7	1	40	40	40	42	42	42	2	2	2	1100
Adm	7	117771793	117772682	+	65	45	42	111	50	46	13	14	9	172	190	179	130	198	211	40	37	45	0	2	16	20	13	4	1	3	0	9	9	9	7	7	7	0	0	0	555
Adm2	15	89153719	89154742	+	59	48	43	92	49	48	5	11	5	109	119	115	145	193	201	23	19	25	0	1	10	15	10	3	2	0	0	4	4	4	4	4	4	0	0	0	453
Adnp	2	168007547	168014889	-	624	305	302	465	167	157	32	34	17	1184	1471	1344	870	1103	1223	64	62	86	0	32	162	77	142	32	8	8	1	9	9	9	7	7	7	0	0	0	3327
Adnp2	18	80324434	80339495	-	528	341	321	618	275	260	57	54	42	1135	1306	1210	995	1297	1395	80	74	100	0	16	132	75	116	33	7	16	2	7	7	7	7	7	7	2	2	2	3498
Ado	10	67010751	67011521	-	33	23	23	181	91	85	54	49	39	210	218	208	187	272	293	88	81	102	0	2	12	13	18	3	2	14	3	0	0	0	0	0	0	0	0	0	771
Adora1	1	136099528	136131310	-	86	54	63	241	135	115	24	28	14	375	406	374	250	350	389	45	37	57	0	1	24	25	32	13	3	7	1	5	5	5	5	5	5	2	2	2	1052
Adora2a	10	74788774	74796681	+	98	63	61	287	161	142	37	34	18	400	435	421	309	427	475	63	62	83	0	0	16	34	42	13	2	6	1	3	3	3	3	3	3	2	2	2	1233
Adora2b	11	62062604	62079227	+	95	48	48	214	123	109	35	30	23	341	381	359	244	329	359	46	50	60	0	7	29	18	24	8	3	4	1	4	4	4	4	4	4	0	0	0	999
Adora3	3	105707718	105710813	+	110	61	57	205	104	90	18	19	14	373	416	388	201	299	328	28	28	33	0	6	38	20	23	8	2	1	1	5	5	5	3	3	3	0	0	0	960
Adpgk	9	59139441	59163089	+	205	124	123	264	129	123	44	41	36	449	525	501	422	536	592	68	66	78	0	5	30	34	55	5	2	7	0	22	22	22	26	26	26	0	0	0	1491
Adprh	16	38445770	38450521	-	119	64	61	193	89	87	47	39	28	341	390	369	287	385	414	63	60	81	0	6	30	34	40	13	2	13	3	8	8	8	8	8	8	0	0	0	1089
Adprhl1	8	13235831	13254028	-	124	75	67	197	85	80	37	33	20	343	388	367	270	350	400	58	53	75	0	4	33	27	59	14	3	12	3	23	23	23	25	25	25	0	0	0	1062
Adprhl2	4	125993817	125998914	-	100	64	61	240	120	112	46	40	33	328	358	345	307	405	444	67	62	82	0	6	22	19	41	10	3	14	1	20	20	20	20	20	20	0	0	0	1113
Adprm	11	66851643	66855583	-	173	89	89	155	50	48	17	13	7	376	447	419	248	340	370	24	23	32	0	13	41	26	39	11	1	6	3	7	7	7	9	9	9	0	0	0	1023
Adra1a	14	67256415	67389426	+	148	88	87	292	159	137	40	37	28	494	550	515	340	451	511	63	60	77	0	4	40	30	52	14	5	11	3	7	7	7	12	12	12	1	1	1	1421
Adra1b	11	43589363	43649590	-	114	68	66	369	197	180	60	57	46	495	540	506	369	522	569	110	100	125	0	1	37	26	45	15	2	15	1	3	3	3	5	5	5	0	0	0	1548
Adra1d	2	131371681	131387904	-	136	101	99	340	190	178	106	99	86	459	489	464	436	577	621	177	168	198	0	5	32	29	38	6	3	19	2	3	3	3	5	5	5	0	0	0	1689
Adra2a	19	54120705	54122102	+	76	48	48	287	160	144	110	101	87	410	436	412	306	435	470	171	164	196	0	2	26	32	30	11	3	19	1	0	0	0	0	0	0	0	0	0	1398
Adra2b	2	127189301	127190662	+	147	98	98	287	145	128	33	35	25	424	471	441	349	490	540	69	61	81	0	2	32	46	47	14	4	10	0	0	0	0	0	0	0	0	0	0	1362
Adra2c	5	35622535	35623911	+	91	64	56	279	158	149	100	95	77	379	403	393	321	432	466	173	163	199	0	3	21	28	38	13	3	18	0	0	0	0	0	0	0	0	0	0	1377
Adrb1	19	56796862	56798262	+	54	38	36	309	185	176	125	105	86	384	400	384	302	431	457	194	181	230	0	0	18	29	24	7	1	34	4	0	0	0	0	0	0	0	0	0	1401
Adrb2	18	62338150	62339406	-	133	73	71	246	126	113	43	29	15	457	513	482	277	403	435	61	61	90	0	4	37	33	27	8	4	18	3	0	0	0	0	0	0	0	0	0	1257
Adrb3	8	28337226	28338891	-	129	91	88	223	136	132	68	59	49	310	343	329	319	409	430	125	121	143	0	5	22	25	22	5	1	14	2	4	4	4	4	4	4	0	0	0	1203
Adrbk1	19	4287100	4306014	-	195	96	96	479	201	180	42	48	25	728	817	748	459	701	788	109	99	132	0	10	79	46	82	16	9	13	3	73	73	73	81	81	81	6	6	6	2070
Adrbk2	5	113343933	113444499	-	217	101	87	420	173	156	63	49	31	764	865	801	448	670	748	102	102	134	0	15	93	47	72	11	3	17	3	72	72	72	76	76	76	12	12	12	2067
Adrm1	2	179906740	179910885	+	150	94	95	239	119	113	32	31	23	350	403	375	373	480	517	50	43	58	0	3	30	27	40	9	0	8	1	31	31	31	31	31	31	2	2	2	1224
Adsl	15	80778978	80799178	+	174	94	99	293	122	112	37	45	30	481	556	511	334	493	546	90	77	101	0	5	45	38	50	7	5	10	1	46	46	46	44	44	44	6	6	6	1455
Adss	1	179694376	179726525	-	278	146	146	155	70	64	28	27	19	474	589	540	358	419	474	44	38	53	0	17	66	31	55	6	0	7	0	48	48	48	44	44	44	4	4	4	1371
Adssl1	12	113858330	113879221	+	121	73	69	295	159	146	50	40	29	451	495	462	336	471	512	81	82	103	0	4	41	34	35	7	3	12	2	44	44	44	48	48	48	4	4	4	1374
Adtrp	13	41860127	41942816	-	97	62	56	154	70	59	17	15	10	304	337	319	167	249	272	25	22	32	0	2	26	20	22	10	2	7	2	24	24	24	24	24	24	0	0	0	789
Aebp1	11	5762155	5771852	+	344	217	217	726	330	308	68	63	37	1088	1202	1118	894	1210	1363	176	162	209	0	13	97	83	163	32	8	27	6	76	76	76	82	82	82	6	6	6	3390
Aebp2	6	140572216	140625939	+	151	90	87	260	92	90	99	83	73	442	498	463	400	535	587	135	135	162	0	5	44	24	57	7	2	18	1	33	33	33	27	27	27	4	4	4	1519
Aen	7	86047180	86052302	+	99	70	60	227	103	96	17	20	11	303	329	308	283	407	438	45	38	52	0	3	34	32	32	8	2	6	1	9	9	9	7	7	7	0	0	0	1011
Aes	10	81022387	81028438	+	47	27	26	143	60	57	21	15	11	197	214	200	133	224	238	26	21	35	0	3	18	23	15	4	1	12	2	23	23	23	25	25	25	4	4	4	594
Afap1	5	36278203	36342374	+	251	149	136	469	207	192	54	48	32	719	811	730	558	770	857	95	88	116	0	10	104	46	96	24	1	14	2	59	59	59	59	59	59	2	2	2	2196
Afap1l1	18	61890941	61946245	-	212	123	107	536	231	219	57	51	33	755	832	773	568	832	928	116	108	142	0	12	87	53	94	10	7	21	5	67	67	67	73	73	73	4	4	4	2307
Afap1l2	19	56987872	57082656	-	250	170	154	563	236	222	56	50	32	833	907	836	665	937	1041	100	90	122	0	6	93	60	115	25	2	18	4	76	76	76	74	74	74	2	2	2	2532
Aff1	5	104183348	104279842	+	488	318	279	666	281	274	96	87	74	1117	1275	1165	1105	1447	1542	139	127	164	0	12	161	79	123	34	5	26	2	78	78	78	74	74	74	4	4	4	3698
Aff2	X	66613967	67121006	+	715	410	400	559	240	226	19	27	13	1305	1590	1460	1072	1331	1450	59	56	73	0	20	160	79	139	34	8	3	0	80	80	80	68	68	68	3	3	3	3819
Aff3	1	38236294	38683986	-	439	272	241	684	293	282	124	107	82	1171	1324	1236	1004	1354	1457	177	164	223	0	14	133	81	122	30	7	37	3	86	86	86	74	74	74	8	8	8	3690
Aff4	11	53182166	53229017	+	606	347	332	518	186	179	41	51	31	1174	1417	1288	975	1218	1328	92	72	108	0	16	160	67	156	53	7	17	1	84	84	84	64	64	64	4	4	4	3483
Afg3l1	8	126001810	126025966	+	336	200	196	432	209	200	42	51	24	746	866	804	643	839	921	104	89	129	0	16	82	56	83	10	8	14	1	56	56	56	67	67	67	5	5	5	2370
Afg3l2	18	67564932	67608655	-	358	205	197	414	185	174	52	50	32	803	937	855	620	807	897	103	102	129	0	19	109	49	91	12	7	10	1	57	57	57	66	66	66	5	5	5	2409
Afm	5	90948018	90981618	+	319	157	144	277	97	89	28	18	13	667	810	744	450	587	666	40	46	59	0	19	98	39	82	11	4	8	0	54	54	54	50	50	50	0	0	0	1827
Afmid	11	117687264	117699839	+	101	64	60	195	92	86	17	16	11	302	336	322	231	337	367	36	30	41	0	3	21	32	29	5	1	8	2	35	35	35	45	45	45	0	0	0	918
Afp	5	90919807	90937500	+	289	138	138	308	109	99	34	26	23	669	805	734	435	582	671	39	36	50	0	15	86	40	92	13	1	12	1	50	50	50	52	52	52	2	2	2	1818
Aftph	11	20586054	20627610	-	597	302	298	339	123	118	26	23	16	944	1219	1134	809	950	1054	38	34	50	0	17	107	54	125	22	2	9	0	29	29	29	31	31	31	0	0	0	2796
Aga	8	54597159	54608630	+	197	109	109	133	71	67	18	19	15	339	418	386	304	345	378	29	24	33	0	9	41	17	38	9	1	5	0	31	31	31	38	38	38	3	3	3	1041
Agap1	1	91352005	91785469	+	228	135	123	565	275	252	92	75	42	857	939	891	606	886	961	151	144	205	0	11	71	63	73	21	9	33	5	68	68	68	66	66	66	2	2	2	2574
Agap2	10	126516678	126528868	+	396	256	249	698	380	359	151	167	122	922	1051	970	1026	1326	1418	279	253	323	0	11	99	70	89	17	16	26	1	69	69	69	69	69	69	6	6	6	3561
Agap3	5	23958025	24007421	+	270	163	156	609	323	298	95	92	57	811	909	853	741	1021	1102	180	171	227	0	9	72	71	77	21	13	25	4	65	65	65	69	69	69	6	6	6	2796
Agbl1	7	83374773	84269584	+	521	283	260	596	254	231	34	41	22	1160	1374	1291	893	1173	1302	83	77	102	0	24	130	72	134	28	7	6	0	87	87	87	85	85	85	4	4	4	3369
Agbl2	2	90624183	90655670	+	391	215	192	458	166	150	40	37	21	946	1099	1020	607	865	948	73	72	95	0	23	125	66	100	33	5	9	2	57	57	57	63	63	63	0	0	0	2589
Agbl3	6	34732156	34807903	+	599	290	269	416	145	130	26	34	19	1185	1449	1337	718	963	1052	64	53	78	0	45	178	79	106	31	8	11	1	76	76	76	68	68	68	0	0	0	3101
Agbl4	4	110070477	111335629	+	277	150	146	298	128	119	16	25	10	640	752	711	438	570	629	53	47	63	0	15	60	36	74	24	6	2	1	53	53	53	48	48	48	3	3	3	1772
Agbl5	5	31192539	31208052	+	372	243	228	503	226	215	43	62	30	810	926	889	749	973	1057	130	116	159	0	13	65	47	101	27	17	12	1	55	55	55	55	55	55	2	2	2	2680
Ager	17	34734839	34737748	+	170	124	120	228	124	116	20	28	16	319	360	338	397	474	531	43	39	54	0	2	29	30	56	5	7	3	0	42	42	42	44	44	44	2	2	2	1209
Agfg1	1	82836298	82891633	+	330	195	192	201	89	86	37	31	29	512	636	606	507	617	652	47	47	54	0	11	44	43	45	13	0	6	1	47	47	47	47	47	47	2	2	2	1680
Agfg2	5	138092997	138125807	-	207	143	139	275	158	153	42	42	33	411	472	448	502	617	652	72	64	82	0	3	31	39	41	11	2	10	1	42	42	42	46	46	46	0	0	0	1556
Aggf1	13	96121457	96145013	-	331	167	157	314	114	108	78	68	53	700	846	771	544	697	782	116	107	142	0	18	103	46	93	14	4	23	3	54	54	54	45	45	45	5	5	5	2136
Agk	6	40279498	40345861	+	216	123	119	195	88	82	17	17	12	425	512	465	343	440	489	28	26	34	0	6	57	36	46	3	3	5	2	52	52	52	59	59	59	1	1	1	1266
Agl	3	116447736	116510267	-	803	441	421	649	246	224	99	82	57	1616	1927	1795	1146	1474	1646	153	153	202	0	51	203	118	193	43	12	29	5	128	128	128	126	126	126	2	2	2	4599
Agmat	4	141302725	141314986	+	120	83	77	233	135	128	21	27	16	307	338	328	317	403	433	52	47	60	0	6	22	21	33	10	3	2	0	21	21	21	27	27	27	0	0	0	1077
Agmo	12	37968629	38308111	+	260	146	149	180	73	63	9	10	7	498	597	561	326	432	476	20	18	22	0	15	48	47	48	14	1	2	1	47	47	47	46	46	46	3	3	3	1344
Ago1	4	126116747	126145665	-	296	164	177	526	252	224	46	52	32	877	995	907	619	877	962	131	120	149	0	14	89	69	85	28	7	12	3	68	68	68	66	66	66	10	10	10	2574
Ago2	15	72937338	73015212	-	304	180	168	502	238	208	68	66	44	877	989	926	621	875	962	132	126	160	0	12	87	68	78	21	8	16	4	65	65	65	64	64	64	11	11	11	2583
Ago3	4	126022718	126106530	-	500	294	280	341	151	135	28	37	14	875	1055	975	688	851	936	77	69	96	0	26	120	62	89	20	9	8	4	71	71	71	64	64	64	5	5	5	2583
Ago4	4	126170467	126210447	-	407	239	237	418	188	176	33	46	22	871	1018	939	681	905	977	92	78	108	0	21	102	74	80	20	7	8	2	62	62	62	67	67	67	7	7	7	2586
Agpat1	17	34747399	34749382	+	79	49	48	195	114	102	24	25	16	269	296	277	210	295	322	53	50	63	0	3	23	22	18	3	3	5	1	22	22	22	18	18	18	0	0	0	858
Agpat2	2	26449107	26459730	-	72	44	44	188	99	87	25	19	16	297	324	302	187	276	301	43	43	50	0	1	23	22	22	9	0	6	2	19	19	19	21	21	21	0	0	0	837
Agpat3	10	77736432	77750769	-	83	56	51	277	133	123	28	23	13	401	422	397	250	386	428	53	52	69	0	6	36	35	43	11	1	7	0	27	27	27	27	27	27	2	2	2	1131
Agpat4	17	12344638	12411945	+	100	45	47	259	122	110	29	28	14	417	466	426	235	372	415	53	47	66	0	6	44	39	39	8	2	9	4	25	25	25	27	27	27	4	4	4	1137
Agpat5	8	18846560	18881963	+	185	93	89	166	74	73	23	19	15	405	482	445	248	323	350	42	42	50	0	15	56	25	42	16	1	5	1	28	28	28	26	26	26	2	2	2	1098
Agpat6	8	24285024	24301352	-	177	99	96	269	123	104	21	20	10	512	584	536	314	430	491	45	44	59	0	6	57	26	56	14	4	6	1	43	43	43	41	41	41	4	4	4	1371
Agpat9	5	101275827	101326847	+	174	102	98	249	120	104	26	21	13	478	541	499	313	425	478	36	36	52	0	9	55	34	51	14	4	9	1	42	42	42	46	46	46	0	0	0	1317
Agps	2	75670270	75764100	+	371	218	211	246	99	88	54	57	41	681	815	751	523	629	707	96	81	110	0	19	90	40	81	14	2	14	1	73	73	73	74	74	74	5	5	5	2016
Agr2	12	36722104	36730488	+	91	49	47	88	39	35	6	5	2	188	225	200	129	174	189	11	8	13	0	5	32	11	15	4	1	5	3	24	24	24	22	22	22	2	2	2	528
Agr3	12	36654877	36676133	+	87	47	42	75	28	22	6	4	4	190	228	210	116	155	175	8	7	8	0	2	25	13	21	7	0	3	2	25	25	25	23	23	23	0	0	0	498
Agrn	4	155540605	155571529	-	798	479	460	1188	618	598	134	147	93	1674	1974	1834	1862	2324	2536	310	276	360	0	19	178	122	230	38	14	35	5	122	122	122	147	147	147	11	11	11	6105
Agrp	8	108090656	108091389	-	52	37	34	84	31	30	11	9	8	114	129	119	99	144	157	26	25	30	0	0	13	6	14	2	1	4	0	8	8	8	8	8	8	0	0	0	396
Agt	8	127080830	127088466	-	136	93	91	342	167	154	34	34	25	469	510	489	372	534	582	57	50	67	0	2	25	33	46	11	3	10	2	10	10	10	12	12	12	2	2	2	1449
Agtpbp1	13	59551498	59645779	-	686	337	343	542	219	200	64	61	38	1358	1668	1520	911	1145	1276	118	109	149	0	40	181	64	153	41	10	22	5	107	107	107	89	89	89	3	3	3	3762
Agtr1a	13	30472823	30473902	+	124	62	67	213	107	92	28	23	17	435	489	450	218	314	343	43	42	52	0	8	42	15	25	11	1	7	3	0	0	0	0	0	0	0	0	0	1080
Agtr1b	3	20214283	20215362	-	159	75	83	185	91	76	22	18	13	436	509	468	224	309	339	32	33	42	0	11	44	17	26	11	2	5	1	0	0	0	0	0	0	0	0	0	1080
Agtr2	X	21063255	21064346	+	202	95	102	156	76	70	6	6	5	423	518	470	261	339	360	16	14	17	0	12	53	25	27	12	0	2	0	0	0	0	0	0	0	0	0	0	1092
Agtrap	4	147454592	147462052	-	49	33	37	107	53	48	9	9	6	156	171	159	129	178	191	20	19	24	0	1	9	12	17	9	1	2	0	16	16	16	14	14	14	2	2	2	486
Agxt	1	95031871	95041744	+	127	80	77	287	140	127	23	25	17	406	447	420	325	451	498	47	40	53	0	6	36	27	48	14	0	5	0	39	39	39	39	39	39	2	2	2	1245
Agxt2	15	10288352	10339312	+	281	166	167	238	103	98	17	26	10	552	658	606	450	553	611	45	38	60	0	9	60	32	64	11	8	6	0	56	56	56	46	46	46	2	2	2	1626
Ahctf1	1	181676464	181729462	-	1482	844	792	784	286	270	83	88	64	2232	2783	2586	1855	2195	2447	143	130	175	0	87	336	136	294	58	14	22	1	143	143	143	127	127	127	2	2	2	6732
Ahcy	2	154886185	154900128	-	126	70	80	282	145	129	24	24	14	453	506	459	332	450	498	52	49	64	0	3	40	25	44	12	2	5	0	29	29	29	37	37	37	6	6	6	1299
Ahcyl1	3	107468025	107499195	-	235	128	133	271	119	108	28	30	19	554	648	587	397	523	584	62	59	75	0	13	69	39	65	15	4	5	0	60	60	60	66	66	66	2	2	2	1593
Ahcyl2	6	29718538	29859046	+	257	144	146	325	146	138	57	53	44	622	725	657	498	651	715	90	85	105	0	10	76	44	70	14	3	12	1	63	63	63	70	70	70	3	3	3	1899
Ahdc1	4	132617365	132622149	+	567	406	387	996	508	498	108	133	93	1212	1356	1270	1547	1975	2079	261	211	281	0	17	122	84	144	50	7	32	2	0	0	0	0	0	0	0	0	0	4785
Ahi1	10	20679576	20798892	+	529	284	279	462	186	168	56	52	34	1135	1355	1228	768	971	1095	115	117	145	0	25	157	63	136	30	13	15	5	96	96	96	79	79	79	0	0	0	3144
Ahnak	19	9074590	9151073	+	3036	1511	1651	2581	1287	1170	64	57	42	5934	7412	6376	5315	6184	6776	98	92	124	0	47	943	115	540	65	4	17	0	13	13	13	19	19	19	0	0	0	17156
Ahr	12	36185361	36219295	-	358	193	182	430	169	151	46	42	31	815	960	910	595	873	944	80	76	97	0	20	81	87	70	17	4	12	2	39	39	39	34	34	34	7	7	7	2418
Ahrr	13	74351105	74420549	-	317	211	192	397	156	147	14	20	10	679	778	728	602	800	870	46	37	51	0	7	76	46	89	28	2	5	1	31	31	31	39	39	39	2	2	2	2106
Ahsa1	12	88607792	88614713	+	136	69	67	184	91	80	18	17	11	354	417	381	259	330	383	33	31	41	0	4	42	29	51	9	1	4	0	30	30	30	34	34	34	0	0	0	1017
Ahsa2	11	23390398	23397854	-	170	89	85	160	66	58	14	12	7	372	443	402	247	324	377	24	26	33	0	7	52	33	50	3	2	2	0	36	36	36	31	31	31	1	1	1	1015
Ahsg	16	22892188	22899148	+	161	102	98	177	86	83	21	18	11	317	373	348	301	378	413	35	36	47	0	3	32	22	36	4	2	4	0	23	23	23	31	31	31	6	6	6	1038
Aicda	6	122503920	122512491	+	72	33	27	118	53	50	13	15	7	208	245	227	119	176	196	46	42	51	0	2	26	17	25	8	1	3	2	14	14	14	18	18	18	0	0	0	597
Aida	1_random	270867	295933	+	0	0	0	0	0	0	0	0	0	0	0	0	0	0	0	0	0	0	0	0	0	0	0	0	0	0	0	42	42	42	29	29	29	1	1	1	918
Aif1	17	35308054	35309484	-	59	26	21	89	32	29	6	7	5	170	201	181	104	145	166	7	5	9	0	2	27	5	21	3	1	2	0	19	19	19	19	19	19	2	2	2	444
Aif1l	2	31805871	31826510	+	42	20	18	94	37	34	13	16	10	167	188	172	108	149	168	21	14	26	0	1	19	3	19	3	2	6	0	19	19	19	20	20	20	1	1	1	453
Aifm1	X	45828294	45866515	-	369	231	224	272	130	120	24	28	14	642	768	709	564	667	740	49	44	62	0	12	78	42	81	18	5	6	2	61	61	61	60	60	60	3	3	3	1970
Aifm2	10	61188625	61201319	+	122	76	74	285	142	131	34	34	23	433	475	442	331	460	499	60	51	70	0	4	39	24	39	10	0	9	1	28	28	28	30	30	30	2	2	2	1295
Aifm3	16	17492166	17507259	+	213	127	131	389	190	184	25	36	12	579	655	598	486	656	718	85	69	100	0	10	63	34	63	7	4	9	2	75	75	75	76	76	76	1	1	1	1818
Aig1	10	13372708	13588564	-	97	60	53	149	73	62	18	18	13	290	320	307	181	263	289	23	19	28	0	7	27	27	21	6	1	5	1	22	22	22	18	18	18	0	0	0	789
Aim1	10	43671675	43723874	-	761	423	406	821	362	338	131	122	93	1668	1978	1833	1371	1725	1917	209	197	254	0	28	190	104	209	41	8	29	1	80	80	80	68	68	68	4	4	4	5076
Aim1l	4	133628373	133648322	+	571	397	372	874	438	413	110	115	81	1293	1454	1383	1363	1732	1910	199	181	242	0	13	109	121	188	35	17	30	3	67	67	67	70	70	70	7	7	7	4551
Aim2	1	175385485	175395149	+	200	94	94	145	51	48	13	10	8	412	513	456	252	318	362	21	21	26	0	5	62	19	47	6	0	3	0	16	16	16	16	16	16	0	0	0	1065
Aimp1	3	132323539	132346758	-	168	94	98	141	55	51	17	18	11	326	397	346	248	310	356	31	30	41	0	3	50	22	46	4	4	4	0	28	28	28	20	20	20	0	0	0	960
Aimp2	5	144663671	144670584	-	122	64	65	184	91	89	25	20	14	319	371	343	241	336	358	42	44	54	0	6	33	26	24	4	1	4	0	14	14	14	14	14	14	0	0	0	963
Aip	19	4114591	4121434	-	99	55	53	221	89	80	20	28	10	332	369	337	236	361	403	48	42	62	0	7	41	30	37	4	4	2	0	19	19	19	21	21	21	0	0	0	993
Aipl1	11	71842756	71850960	-	70	40	40	247	101	96	25	23	13	342	370	344	215	340	386	55	51	67	0	2	28	28	49	8	2	8	2	20	20	20	19	19	19	1	1	1	987
Aire	10	77492989	77506268	-	200	145	133	371	187	177	51	47	33	474	516	485	512	664	716	87	87	109	0	2	51	39	58	10	6	9	0	54	54	54	54	54	54	4	4	4	1659
Ajap1	4	152756374	152856266	-	125	98	83	241	136	123	45	47	35	364	386	384	346	459	493	79	69	91	0	5	22	34	26	5	2	10	0	16	16	16	14	14	14	2	2	2	1239
Ajuba	14	55187768	55196101	-	182	109	105	312	153	147	81	73	53	431	497	460	468	570	634	144	132	176	0	7	48	16	73	15	7	27	3	30	30	30	26	26	26	0	0	0	1644
Ak1	2	32484002	32489229	+	71	38	38	135	67	62	15	16	10	218	245	223	160	203	236	28	22	36	0	6	28	7	32	4	3	8	0	21	21	21	22	22	22	1	1	1	640
Ak2	4	128670588	128687811	+	82	41	39	146	70	62	23	23	17	244	285	258	182	238	264	37	31	43	0	0	29	5	25	7	0	6	0	24	24	24	24	24	24	0	0	0	725
Ak3	19	29097316	29122319	-	85	49	52	130	67	62	19	16	12	233	266	241	158	222	241	36	34	44	0	3	25	19	18	4	1	6	0	16	16	16	16	16	16	0	0	0	684
Ak4	4	101092426	101136272	+	103	58	56	112	52	45	19	18	11	220	261	244	161	218	239	36	34	45	0	4	23	17	20	6	1	4	0	16	16	16	15	15	15	1	1	1	672
Ak5	3	152126912	152330823	-	229	127	125	318	123	112	33	38	20	592	685	629	405	553	630	71	63	86	0	9	67	34	81	15	4	7	2	49	49	49	53	53	53	2	2	2	1689
Ak6	13	101421373	101435974	+	97	41	42	66	26	23	13	9	6	192	242	224	113	144	167	17	18	23	0	6	23	16	25	5	2	5	3	12	12	12	18	18	18	2	2	2	519
Ak7	12	106944375	107019919	+	285	134	134	394	161	138	58	51	35	800	937	860	507	652	785	85	80	111	0	14	91	35	123	13	5	17	2	61	61	61	63	63	63	8	8	8	2172
Ak8	2	28555711	28668585	+	144	88	79	322	147	126	31	26	15	524	574	546	327	483	539	52	50	69	0	6	43	34	53	18	3	10	2	48	48	48	46	46	46	2	2	2	1440
Akap1	11	88693069	88707148	-	362	220	214	473	223	205	52	52	37	786	916	845	745	956	1057	82	71	101	0	12	89	65	104	21	6	17	2	37	37	37	35	35	35	0	0	0	2574
Akap10	11	61686518	61743578	-	384	200	195	269	117	110	18	24	13	681	847	787	536	657	726	44	43	55	0	18	83	48	79	17	6	1	0	54	54	54	56	56	56	2	2	2	1989
Akap11	14	78895583	78922457	-	1257	617	608	610	200	191	60	57	47	2005	2586	2381	1541	1781	1992	97	87	113	0	59	273	107	277	75	5	18	2	46	46	46	34	34	34	0	0	0	5685
Akap12	10	5988610	6080022	-	806	451	432	751	290	277	155	133	120	1516	1863	1718	1512	1785	2085	184	160	222	0	8	172	123	311	24	5	51	2	9	9	9	7	7	7	0	0	0	5055
Akap13	7	82679705	82895509	+	1399	797	749	1335	530	488	104	109	68	2757	3328	3075	2332	2918	3284	214	193	258	0	31	332	175	394	70	12	28	4	140	140	140	130	130	130	6	6	6	8331
Akap14	X	34690790	34704075	-	303	204	209	190	76	66	42	44	37	513	604	518	477	554	608	60	60	69	0	8	89	19	56	12	4	2	0	16	16	16	14	14	14	2	2	2	1611
Akap17b	X	34150968	34164315	-	536	255	223	409	130	116	25	30	15	1072	1320	1200	699	908	1036	55	48	72	0	33	185	73	143	29	8	10	1	16	16	16	16	16	16	0	0	0	2880
Akap2	4	57867545	57905839	+	358	221	199	521	206	199	56	54	39	844	968	913	735	1013	1121	91	68	109	0	13	90	86	121	19	2	28	1	12	12	12	12	12	12	0	0	0	2682
Akap3	6	126810273	126824133	+	354	185	182	470	191	176	58	55	40	917	1073	977	650	881	976	85	76	106	0	13	112	53	101	21	5	17	2	8	8	8	8	8	8	0	0	0	2595
Akap4	X	6644756	6655545	+	461	219	219	363	138	129	24	21	15	934	1162	1046	655	822	922	49	46	59	0	14	130	58	116	25	3	9	2	20	20	20	17	17	17	3	3	3	2550
Akap5	12	77428804	77431041	+	424	270	259	300	111	103	28	27	19	678	829	765	703	825	950	40	31	50	0	3	78	60	127	10	2	12	1	0	0	0	0	0	0	0	0	0	2238
Akap6	12	53896858	54243715	+	1087	554	542	1122	451	419	159	127	101	2381	2876	2651	1794	2293	2571	226	212	289	0	38	275	145	317	71	7	53	2	38	38	38	47	47	47	3	3	3	6924
Akap7	10	24890858	25009444	-	155	68	63	153	56	53	21	21	11	349	430	384	216	292	330	29	27	41	0	6	57	17	38	3	2	4	0	23	23	23	21	21	21	4	4	4	945
Akap8	17	32442202	32458048	-	319	179	164	333	132	126	35	36	19	653	782	733	595	741	827	85	71	99	0	11	75	37	92	12	4	17	6	45	45	45	57	57	57	2	2	2	2064
Akap8l	17	32458437	32487444	-	255	137	129	330	140	130	39	48	31	617	713	663	541	697	775	87	70	101	0	22	80	46	80	12	8	16	2	48	48	48	55	55	55	1	1	1	1926
Akap9	5	3928443	4079696	+	2093	968	881	1710	542	514	142	160	104	4074	5099	4726	2628	3539	4154	268	228	327	0	100	560	398	655	68	24	46	3	194	194	194	178	178	178	4	4	4	11340
Akip1	7	116847466	116855407	+	89	59	48	106	48	46	16	15	11	198	224	218	176	215	240	33	29	39	0	4	21	17	36	13	1	6	0	17	17	17	15	15	15	0	0	0	639
Akirin1	4	123414097	123427407	-	81	47	44	76	38	36	30	30	23	171	198	188	142	186	199	50	44	60	0	7	20	19	13	2	4	10	1	17	17	17	13	13	13	2	2	2	576
Akirin2	4	34498294	34513474	+	109	57	53	66	33	31	31	34	26	181	224	209	153	174	194	49	41	56	0	9	28	12	24	6	2	7	0	19	19	19	13	13	13	0	0	0	606
Akna	4	63029080	63059158	-	553	407	359	825	387	375	59	85	51	1160	1295	1254	1328	1711	1864	153	117	169	0	11	100	126	181	40	8	18	0	75	75	75	82	82	82	3	3	3	4215
Aknad1	3	108554590	108584969	+	382	190	175	267	110	101	27	22	21	707	878	811	544	675	753	32	28	38	0	21	103	65	91	22	1	10	1	44	44	44	34	34	34	2	2	2	2028
Akp3	1	89021583	89024487	+	187	122	117	336	179	171	57	46	36	524	579	551	454	597	637	81	88	106	0	10	43	34	48	16	4	8	0	32	32	32	44	44	44	4	4	4	1680
Akr1a1	4	116309209	116318192	-	154	74	79	181	90	85	5	11	3	315	385	347	263	347	380	29	25	33	0	10	43	26	33	5	2	0	0	26	26	26	27	27	27	3	3	3	978
Akr1b10	6	34334342	34346654	+	107	51	54	206	90	82	14	12	8	347	395	361	227	339	371	21	19	28	0	8	39	25	29	5	1	5	0	34	34	34	36	36	36	2	2	2	951
Akr1b3	6	34254297	34267405	-	99	52	55	206	85	81	20	15	10	341	384	348	228	345	369	28	28	38	0	4	37	26	30	10	0	5	0	33	33	33	37	37	37	2	2	2	951
Akr1b7	6	34362410	34372888	+	113	47	49	206	93	87	10	9	5	349	405	367	226	334	367	18	17	23	0	10	46	26	31	4	0	2	0	36	36	36	36	36	36	0	0	0	951
Akr1b8	6	34304231	34318168	+	109	48	51	200	88	80	18	12	9	347	399	360	221	320	361	26	27	35	0	9	45	27	40	7	0	5	0	33	33	33	37	37	37	2	2	2	951
Akr1c12	13	4267634	4278602	-	171	88	89	167	53	51	6	6	1	354	427	381	231	321	355	15	18	24	0	10	55	20	44	12	5	2	1	30	30	30	34	34	34	0	0	0	972
Akr1c13	13	4190473	4204629	+	170	83	88	170	58	56	3	7	1	354	433	382	230	320	353	15	14	22	0	8	54	21	43	12	6	3	1	31	31	31	33	33	33	0	0	0	972
Akr1c14	13	4058878	4088236	+	180	84	87	145	49	44	10	13	7	367	452	405	220	296	329	24	21	31	0	11	55	19	39	11	4	4	0	31	31	31	33	33	33	0	0	0	972
Akr1c18	13	4132040	4149844	-	158	72	74	169	66	64	3	4	1	380	456	409	230	309	339	15	13	17	0	10	55	14	38	10	0	1	0	32	32	32	32	32	32	0	0	0	972
Akr1c19	13	4233017	4247366	+	182	89	92	150	51	48	2	6	2	360	443	398	237	313	350	14	14	18	0	10	52	20	43	9	4	0	0	30	30	30	34	34	34	0	0	0	972
Akr1c20	13	4506903	4522560	-	137	74	72	118	44	40	5	6	4	294	351	320	195	255	285	18	18	20	0	6	39	18	32	6	1	0	0	22	22	22	26	26	26	0	0	0	789
Akr1c21	13	4573395	4585626	+	186	92	94	136	55	53	2	6	1	365	449	403	245	304	337	13	12	17	0	10	54	19	41	10	3	0	0	32	32	32	32	32	32	0	0	0	972
Akr1c6	13	4433637	4456437	+	176	91	92	140	50	45	6	10	6	367	445	404	228	300	334	25	24	28	0	7	47	24	42	13	3	0	0	30	30	30	33	33	33	1	1	1	972
Akr1cl	1	65059841	65077222	-	150	78	80	178	70	67	3	9	2	358	418	378	240	321	354	21	17	24	0	12	50	14	41	11	2	0	0	32	32	32	32	32	32	0	0	0	969
Akr1d1	6	37480245	37517166	+	155	68	72	161	70	64	15	14	9	369	447	405	228	293	329	27	26	35	0	9	47	18	44	14	2	4	0	31	31	31	31	31	31	2	2	2	978
Akr1e1	13	4592502	4608369	-	139	67	66	164	68	59	5	7	3	342	408	369	218	294	331	17	16	21	0	6	46	16	36	8	2	1	0	35	35	35	35	35	35	2	2	2	906
Akr7a5	4	138866670	138874168	+	81	47	42	243	129	124	52	45	36	322	351	334	278	387	417	95	90	110	0	5	27	29	34	9	1	13	2	19	19	19	27	27	27	2	2	2	1104
Akt1	12	113892835	113909772	-	114	71	71	354	161	149	45	40	26	532	568	530	355	517	575	91	87	112	0	6	44	36	62	16	4	13	2	47	47	47	47	47	47	6	6	6	1517
Akt1s1	7	52104640	52110105	+	95	64	60	163	89	88	55	58	43	216	242	234	286	346	377	91	82	107	0	5	17	18	32	2	4	10	0	14	14	14	15	15	15	7	7	7	931
Akt2	7	28393727	28423160	+	151	87	82	308	138	124	25	32	17	505	557	522	350	493	552	69	62	83	0	12	52	29	56	11	6	6	0	48	48	48	48	48	48	0	0	0	1446
Akt3	1	178955495	179178852	-	293	146	144	167	54	50	16	19	9	542	669	605	345	426	478	39	39	53	0	20	86	28	60	12	7	4	0	49	49	49	44	44	44	3	3	3	1440
Aktip	8	93636524	93654981	-	156	86	86	117	50	50	23	22	17	302	362	330	219	285	303	37	36	43	0	10	42	23	24	6	2	4	2	34	34	34	27	27	27	7	7	7	885
Alad	4	62170283	62175220	-	127	83	78	197	99	92	19	23	13	290	329	309	291	375	408	41	39	52	0	5	30	19	33	7	6	4	1	32	32	32	42	42	42	6	6	6	993
Alas1	9	106136368	106149288	-	250	147	140	350	168	153	50	51	31	632	729	680	506	660	728	91	94	119	0	6	62	36	64	11	11	7	2	34	34	34	37	37	37	1	1	1	1929
Alas2	X	146986707	147005034	+	256	155	153	333	162	145	9	10	3	582	675	626	496	644	706	47	43	54	0	8	59	36	60	14	2	5	1	34	34	34	42	42	42	0	0	0	1764
Alb	5	90889961	90904336	+	305	153	143	310	117	113	24	18	14	633	769	691	483	616	698	41	38	49	0	16	104	27	87	9	1	10	3	48	48	48	47	47	47	9	9	9	1827
Alcam	16	52253262	52452578	-	298	157	160	259	116	105	27	25	21	661	784	718	433	530	598	38	38	45	0	18	81	32	78	21	1	3	0	60	60	60	51	51	51	1	1	1	1752
Aldh16a1	7	52397311	52409851	-	319	233	221	479	260	252	45	55	32	610	690	668	757	988	1063	94	85	118	0	6	40	89	77	10	13	12	2	52	52	52	74	74	74	2	2	2	2409
Aldh18a1	19	40625638	40660067	-	304	168	169	461	249	230	64	53	29	769	897	826	604	787	870	126	130	167	0	8	78	47	76	12	10	17	4	63	63	63	65	65	65	4	4	4	2388
Aldh1a1	19	20676502	20717456	+	262	149	154	221	103	94	15	13	11	520	619	558	421	513	572	30	31	35	0	14	70	33	59	9	1	2	0	46	46	46	48	48	48	2	2	2	1506
Aldh1a2	9	71063654	71141485	+	226	129	126	252	118	103	40	36	28	535	623	575	413	526	589	54	46	65	0	9	60	34	55	7	0	12	1	48	48	48	42	42	42	2	2	2	1557
Aldh1a3	7	73537575	73572298	-	178	105	96	308	143	130	46	39	32	516	583	534	398	539	601	59	58	73	0	6	64	30	54	5	1	9	1	48	48	48	44	44	44	0	0	0	1539
Aldh1a7	19	20767953	20802002	-	253	148	151	233	105	94	13	12	9	526	620	567	414	521	578	28	25	32	0	11	61	35	56	10	1	5	1	48	48	48	48	48	48	0	0	0	1506
Aldh1b1	4	45815336	45816895	+	158	101	96	337	167	151	38	40	24	507	561	521	405	555	613	71	67	91	0	3	48	34	54	12	7	9	1	0	0	0	0	0	0	0	0	0	1560
Aldh1l1	6	90507219	90548936	+	296	181	179	578	282	252	54	57	38	904	1013	938	714	968	1079	97	90	117	0	6	83	58	100	19	5	9	1	74	74	74	91	91	91	3	3	3	2709
Aldh1l2	10	82953324	82996759	-	384	233	227	486	226	203	59	49	36	957	1097	1003	736	946	1057	83	79	106	0	11	111	60	110	22	4	18	4	79	79	79	94	94	94	3	3	3	2772
Aldh2	5	122018000	122043490	-	139	72	74	321	172	158	72	61	47	494	554	512	377	524	569	115	112	138	0	7	47	38	40	9	1	15	3	44	44	44	44	44	44	8	8	8	1560
Aldh3a1	11	61025734	61031730	+	152	80	86	271	136	121	31	30	15	478	545	497	335	452	497	64	58	81	0	5	47	25	43	13	3	10	2	35	35	35	34	34	34	3	3	3	1362
Aldh3a2	11	61059812	61080508	-	221	112	119	243	116	107	32	31	21	515	612	561	347	447	500	66	61	77	0	12	56	26	53	9	2	8	2	35	35	35	36	36	36	1	1	1	1455
Aldh3b1	19	3913894	3923900	-	123	70	65	346	165	151	25	28	13	471	516	483	337	501	555	66	60	81	0	8	46	33	50	10	3	6	0	27	27	27	37	37	37	0	0	0	1407
Aldh3b2	19	3972576	3981192	+	143	81	81	346	171	157	19	21	8	473	525	492	362	520	576	61	52	72	0	10	43	33	50	8	0	7	0	32	32	32	40	40	40	0	0	0	1440
Aldh4a1	4	139179054	139204185	+	153	92	87	361	180	163	64	53	39	539	594	554	422	596	648	99	98	125	0	6	51	43	50	15	5	17	4	45	45	45	59	59	59	4	4	4	1689
Aldh5a1	13	25003430	25029437	-	195	112	113	266	142	129	74	61	54	478	552	507	413	511	570	112	112	129	0	9	53	29	55	9	2	15	5	36	36	36	34	34	34	2	2	2	1572
Aldh6a1	12	85773394	85791889	-	278	167	170	230	126	108	23	25	15	536	637	592	452	530	596	49	46	61	0	10	52	33	59	11	4	5	0	39	39	39	46	46	46	3	3	3	1608
Aldh7a1	18	56686607	56721878	-	217	120	112	276	151	135	48	40	31	533	621	576	428	548	608	69	65	85	0	9	62	45	50	6	1	13	2	65	65	65	63	63	63	4	4	4	1620
Aldh8a1	10	21097147	21115646	+	212	130	124	254	119	108	24	25	19	503	578	535	397	501	562	42	35	45	0	7	56	29	60	10	0	6	2	24	24	24	24	24	24	0	0	0	1464
Aldh9a1	1	169280367	169297630	+	207	121	124	268	140	127	47	46	37	509	587	537	422	506	574	73	71	87	0	8	55	24	68	13	4	7	0	37	37	37	40	40	40	3	3	3	1557
Aldoa	7	133938933	133941628	-	148	85	93	275	136	127	19	17	15	391	447	406	344	467	512	50	47	55	0	7	40	26	42	6	1	6	0	28	28	28	34	34	34	2	2	2	1257
Aldoart1	4	72512344	72513603	-	181	101	109	247	121	112	10	9	6	404	477	431	355	463	510	34	31	39	0	7	45	24	42	4	2	6	1	0	0	0	0	0	0	0	0	0	1260
Aldoart2	12	56666279	56667373	+	135	76	86	226	109	100	21	20	15	348	404	361	292	388	429	44	44	52	0	3	36	23	44	12	3	4	1	0	0	0	0	0	0	0	0	0	1095
Aldob	4	49549665	49557780	-	165	109	109	193	82	75	11	11	6	351	402	369	313	410	452	28	25	35	0	5	38	28	42	7	3	6	1	27	27	27	29	29	29	0	0	0	1095
Aldoc	11	78137904	78139856	+	144	82	85	209	113	105	21	19	11	335	391	360	304	385	421	55	52	65	0	6	34	21	36	8	0	5	0	27	27	27	29	29	29	0	0	0	1092
Alg1	16	5233743	5244719	+	149	90	87	329	148	144	33	35	22	460	515	477	358	537	571	72	65	85	0	4	45	42	44	14	3	8	1	48	48	48	48	48	48	0	0	0	1449
Alg10b	15	90054869	90058810	+	221	119	112	248	102	93	27	24	21	545	623	583	295	450	481	43	34	47	0	24	71	43	34	12	0	12	2	7	7	7	9	9	9	0	0	0	1425
Alg11	8	23171199	23178624	+	284	150	147	199	79	70	22	20	15	543	656	603	361	463	513	33	27	39	0	21	77	33	51	10	1	9	2	14	14	14	12	12	12	2	2	2	1479
Alg12	15	88636259	88646661	-	180	130	119	311	163	155	26	28	18	498	535	514	383	530	562	40	37	51	0	13	45	41	42	19	4	5	1	32	32	32	34	34	34	2	2	2	1486
Alg13	X	140752584	140758673	+	100	45	43	64	26	25	12	8	7	173	221	200	121	152	164	16	17	21	0	7	30	9	16	5	0	3	0	13	13	13	11	11	11	0	0	0	498
Alg14	3	120994766	121064704	+	89	63	64	125	61	54	13	20	9	225	248	228	156	207	231	24	22	35	0	3	22	12	25	8	7	2	0	13	13	13	9	9	9	2	2	2	654
Alg2	4	47484431	47487158	-	124	71	63	257	116	109	51	43	30	435	483	451	272	399	428	81	73	99	0	5	45	23	37	15	2	18	5	4	4	4	4	4	4	0	0	0	1248
Alg3	16	20605628	20610811	-	148	94	96	294	143	131	18	19	15	445	495	466	309	476	508	50	45	53	0	4	31	50	34	14	0	4	0	33	33	33	31	31	31	0	0	0	1317
Alg5	3	54539506	54553266	+	154	85	87	151	67	62	24	30	19	336	399	366	224	307	337	47	37	55	0	6	37	31	32	7	5	9	2	33	33	33	37	37	37	2	2	2	975
Alg6	4	99385843	99428759	+	306	157	159	206	78	73	20	22	17	566	692	629	348	471	506	32	29	36	0	23	84	41	46	16	2	3	1	55	55	55	49	49	49	0	0	0	1524
Alg8	7	104520148	104540269	+	261	135	139	279	136	127	19	20	15	564	675	617	382	519	555	30	28	35	0	15	69	40	46	19	3	4	2	49	49	49	45	45	45	2	2	2	1581
Alg9	9	50583490	50650962	+	261	151	144	328	143	134	46	48	34	620	707	663	453	614	667	75	73	90	0	23	74	45	69	25	5	5	2	62	62	62	48	48	48	2	2	2	1836
Alk	17	72218782	72953049	-	572	356	336	926	469	436	158	152	124	1463	1665	1568	1367	1783	1952	242	202	280	0	14	131	127	168	32	8	54	4	101	101	101	111	111	111	8	8	8	4866
Alkbh1	12	88769791	88784774	-	177	104	94	210	88	84	20	28	18	367	430	405	317	418	458	45	39	52	0	10	45	26	47	11	5	3	0	21	21	21	19	19	19	0	0	0	1170
Alkbh2	5	114573957	114577748	-	81	56	50	138	56	55	29	33	21	222	244	230	176	253	269	51	44	65	0	3	23	14	19	4	6	9	0	8	8	8	8	8	8	0	0	0	720
Alkbh3	2	93821042	93848678	-	133	83	71	141	59	54	11	16	8	271	312	294	235	318	351	29	27	36	0	9	39	34	33	5	4	1	0	30	30	30	32	32	32	2	2	2	861
Alkbh4	5	136615346	136616636	+	55	43	35	153	74	71	14	12	8	192	203	195	176	258	276	32	30	38	0	1	17	23	20	5	0	4	0	4	4	4	4	4	4	0	0	0	648
Alkbh5	11	60351925	60367917	+	80	47	40	254	123	111	70	69	49	361	389	365	271	378	420	131	118	151	0	5	36	17	41	11	1	15	2	12	12	12	12	12	12	0	0	0	1188
Alkbh6	7	31094525	31099201	+	83	58	55	152	85	79	16	18	11	203	224	219	196	255	278	45	42	52	0	4	12	16	24	7	3	4	1	16	16	16	23	23	23	1	1	1	717
Alkbh7	17	57136787	57138515	+	83	55	51	138	68	62	13	19	9	184	209	203	181	237	267	47	38	51	0	3	13	15	29	5	2	5	2	10	10	10	12	12	12	2	2	2	666
Alkbh8	9	3338463	3385599	+	412	180	181	255	106	98	14	14	10	719	928	837	513	627	705	32	30	37	0	23	113	45	80	10	2	4	1	42	42	42	36	36	36	2	2	2	1995
Allc	12	29238703	29258131	-	206	118	117	191	84	75	22	24	16	420	505	466	327	417	465	43	40	51	0	3	43	30	47	8	3	4	1	41	41	41	39	39	39	0	0	0	1245
Alms1	6	85537640	85652632	+	2052	1170	1133	1223	414	387	69	82	50	3305	4111	3784	2687	3295	3641	154	128	187	0	76	440	248	449	130	15	28	1	82	82	82	84	84	84	6	6	6	9756
Alox12	11	70055887	70068774	-	259	148	139	394	184	168	28	37	22	641	742	699	514	726	803	73	64	84	0	10	62	75	73	12	5	5	0	50	50	50	52	52	52	2	2	2	1992
Alox12b	11	68970749	68983227	+	226	139	139	444	196	175	44	47	28	728	803	759	506	724	800	97	89	114	0	12	56	53	83	28	5	10	4	50	50	50	58	58	58	4	4	4	2106
Alox12e	11	70129373	70135958	-	226	132	123	437	207	191	31	44	24	656	736	694	485	706	779	85	67	98	0	14	65	60	69	12	6	11	0	47	47	47	53	53	53	4	4	4	1989
Alox15	11	70158045	70165507	-	232	136	129	408	179	166	39	45	29	678	768	721	487	705	775	72	65	87	0	6	60	66	77	20	7	8	2	48	48	48	52	52	52	4	4	4	1992
Alox5	6	116360737	116411042	-	203	102	107	424	187	161	58	50	29	735	828	770	432	657	730	104	100	134	0	8	61	60	72	25	6	18	5	50	50	50	46	46	46	8	8	8	2025
Alox5ap	5	150076689	150099310	+	44	29	24	100	52	44	20	14	12	178	192	190	108	149	166	24	27	32	0	1	8	9	16	7	0	3	0	15	15	15	15	15	15	2	2	2	486
Alox8	11	68998592	69011311	-	240	146	140	420	204	186	35	36	23	665	748	705	531	742	810	72	72	91	0	11	60	61	66	16	7	6	0	54	54	54	47	47	47	3	3	3	2034
Aloxe3	11	68939905	68962241	+	234	136	133	456	205	186	51	49	31	713	802	748	516	751	819	99	95	121	0	9	66	60	76	27	4	10	2	54	54	54	52	52	52	6	6	6	2136
Alpi	1	88995178	88998110	-	187	126	124	336	170	159	46	37	27	529	583	556	457	609	652	64	71	86	0	7	36	39	53	21	4	6	1	35	35	35	43	43	43	2	2	2	1665
Alpk1	3	127373850	127432309	-	588	321	298	615	258	239	70	65	52	1269	1508	1401	941	1243	1382	105	96	127	0	28	158	98	153	33	7	21	3	44	44	44	49	49	49	3	3	3	3696
Alpk2	18	65425725	65537778	-	1027	594	556	1020	408	382	129	108	89	2074	2475	2307	1842	2302	2574	181	163	223	0	32	238	153	305	59	6	45	4	43	43	43	43	43	43	2	2	2	6435
Alpk3	7	88202516	88249202	+	684	464	420	948	440	419	97	100	66	1439	1646	1543	1543	1957	2160	187	165	227	0	13	160	132	226	44	10	29	1	48	48	48	51	51	51	1	1	1	5043
Alpl	4	137298352	137314547	-	169	93	92	318	168	158	48	39	25	517	585	547	412	547	589	77	77	100	0	8	47	28	43	11	3	12	3	38	38	38	38	38	38	4	4	4	1575
Alppl2	1	88983623	88986338	-	179	126	127	303	141	131	49	38	30	501	549	516	433	583	631	80	81	100	0	5	37	39	51	13	3	13	2	35	35	35	45	45	45	0	0	0	1590
Als2	1	59221021	59277238	-	839	473	453	867	374	352	67	70	49	1706	2037	1887	1424	1835	2027	121	104	143	0	35	205	143	225	55	8	22	4	126	126	126	127	127	127	3	3	3	5181
Als2cl	9	110786548	110801000	+	264	157	136	709	317	298	43	55	29	907	999	941	715	1100	1199	114	94	132	0	15	94	97	104	24	7	15	3	90	90	90	100	100	100	2	2	2	2859
Als2cr11	1	59107767	59151704	-	322	167	158	219	84	81	17	20	14	617	752	702	428	516	576	42	36	44	0	20	79	25	72	15	1	4	2	50	50	50	38	38	38	8	8	8	1674
Als2cr12	1	58715268	58749257	-	186	87	81	196	55	48	11	15	9	459	551	486	245	350	411	21	13	26	0	7	78	27	63	9	4	8	1	55	55	55	49	49	49	0	0	0	1152
Alx1	10	102471822	102491240	-	133	76	62	154	60	58	39	28	22	344	397	380	232	315	344	49	53	67	0	4	35	23	34	7	4	11	3	12	12	12	10	10	10	2	2	2	981
Alx3	3	107398094	107407997	+	94	71	66	215	107	103	42	41	34	269	288	271	317	415	443	69	65	78	0	4	26	20	30	6	3	8	2	11	11	11	12	12	12	1	1	1	1032
Alx4	2	93482816	93517718	+	102	69	66	238	109	107	60	53	40	338	369	343	335	457	488	92	86	110	0	2	31	30	37	8	2	15	4	11	11	11	11	11	11	2	2	2	1200
Alyref	11	120456167	120459652	-	99	69	59	118	56	54	39	43	31	203	231	219	213	273	287	73	72	85	0	2	24	16	18	6	4	1	0	18	18	18	21	21	21	1	1	1	768
Alyref2	1	173433788	173434444	+	81	59	48	109	42	40	32	30	21	187	208	200	170	234	247	57	59	70	0	1	20	15	18	7	3	3	1	0	0	0	0	0	0	0	0	0	657
Amacr	15	10911565	10925004	+	148	92	87	213	106	100	37	34	26	352	401	378	301	390	428	66	62	80	0	7	35	23	41	9	3	10	0	14	14	14	15	15	15	3	3	3	1146
Ambn	5	88885117	88897007	+	229	156	147	162	75	71	14	13	10	355	421	403	403	477	523	22	21	26	0	7	34	36	49	7	0	2	0	39	39	39	37	37	37	4	4	4	1224
Ambp	4	62804409	62815089	-	107	63	60	223	106	97	21	21	11	368	405	379	260	351	399	41	36	51	0	7	36	25	51	12	2	7	2	32	32	32	33	33	33	7	7	7	1050
Ambra1	2	91606723	91757980	+	607	415	388	693	325	307	31	58	21	1153	1326	1299	1146	1471	1598	146	125	171	0	19	73	107	150	41	17	11	2	59	59	59	73	73	73	4	4	4	3903
Amd1	10	40009135	40021664	-	186	90	93	138	50	45	11	8	5	379	467	430	229	311	342	30	29	37	0	8	42	28	34	8	1	5	0	32	32	32	24	24	24	0	0	0	1005
Amd2	10	40009135	40021664	-	186	90	93	138	50	45	11	8	5	379	467	430	229	311	342	30	29	37	0	8	42	28	34	8	1	5	0	32	32	32	24	24	24	0	0	0	1005
Amdhd1	10	92987160	93002715	-	150	86	80	245	120	109	43	31	26	417	475	444	340	438	486	64	63	82	0	6	43	18	45	8	1	14	0	33	33	33	28	28	28	3	3	3	1281
Amdhd2	17	24292964	24300631	-	134	86	87	270	156	145	26	26	16	344	389	373	367	470	508	65	59	76	0	3	18	20	31	4	1	7	0	32	32	32	44	44	44	4	4	4	1230
Amelx	X	165614129	165623796	-	90	58	59	116	52	48	9	9	8	195	222	214	203	289	304	11	9	11	0	5	12	36	14	3	0	2	1	21	21	21	20	20	20	7	7	7	666
Amer1	X	92620451	92623849	-	632	362	345	505	200	194	14	33	9	1041	1285	1216	1053	1224	1399	67	56	85	0	26	112	71	205	36	13	5	0	0	0	0	0	0	0	0	0	0	3399
Amer2	14	60997195	60999102	+	189	112	105	355	168	156	103	94	82	528	603	543	563	711	780	142	128	165	0	2	69	22	61	4	3	26	1	3	3	3	5	5	5	0	0	0	1908
Amer3	1	34643527	34645869	+	318	215	197	448	204	199	36	27	22	691	786	731	730	948	1018	58	57	72	0	8	81	57	83	18	2	12	2	0	0	0	0	0	0	0	0	0	2343
Amfr	8	96497067	96536361	-	260	151	147	356	159	151	41	45	31	624	723	690	480	659	725	99	93	115	0	10	47	51	69	11	6	8	0	50	50	50	44	44	44	6	6	6	1920
Amh	10	80267993	80270393	+	163	119	111	384	203	198	69	59	51	411	447	440	458	636	685	129	124	145	0	8	23	48	51	7	0	15	2	16	16	16	16	16	16	0	0	0	1665
Amhr2	15	102275905	102284937	+	229	158	145	344	157	148	29	36	21	454	522	499	526	701	763	62	55	75	0	3	39	55	67	14	5	5	0	36	36	36	44	44	44	0	0	0	1707
Amica1	9	44892147	44915527	+	168	91	90	203	102	91	14	13	9	414	486	444	272	353	399	37	36	42	0	5	48	28	48	13	1	3	1	32	32	32	30	30	30	2	2	2	1140
Amigo1	3	107990105	107994655	+	145	67	61	377	175	168	28	28	18	538	611	575	357	559	591	52	40	63	0	5	47	38	38	13	2	14	1	4	4	4	4	4	4	0	0	0	1543
Amigo2	15	97075411	97076970	-	188	101	87	314	142	129	53	41	34	571	642	607	344	505	537	66	66	86	0	16	65	20	31	12	1	13	0	0	0	0	0	0	0	0	0	0	1560
Amigo3	9	107955711	107957237	+	176	94	90	351	168	165	28	30	20	460	532	500	405	569	609	75	71	84	0	10	46	28	47	10	1	3	0	0	0	0	0	0	0	0	0	0	1527
Ammecr1	X	139290076	139401256	-	127	80	76	168	86	84	56	49	43	303	346	325	285	337	370	76	71	90	0	4	29	15	45	14	2	14	1	20	20	20	20	20	20	0	0	0	1035
Ammecr1l	18	31920769	31940409	+	199	116	114	178	81	75	7	17	5	388	460	422	323	397	437	29	24	37	0	11	51	22	45	11	6	1	0	26	26	26	28	28	28	2	2	2	1155
Amn	12	112509333	112514340	+	100	69	67	281	146	142	107	86	75	368	399	380	329	478	501	148	145	182	0	0	21	38	24	5	3	27	1	41	41	41	43	43	43	4	4	4	1377
Amn1	6	149106280	149137165	-	176	94	95	93	37	34	2	5	2	292	364	324	189	223	250	10	6	10	0	10	49	12	34	10	0	1	0	26	26	26	22	22	22	0	0	0	777
Amot	X	141884544	141922182	-	590	402	383	562	242	225	55	63	48	1016	1187	1114	1084	1369	1489	123	104	134	0	17	109	91	126	23	6	17	2	39	39	39	36	36	36	5	5	5	3533
Amotl1	9	14352236	14419226	-	328	217	190	605	243	230	60	65	44	912	1011	959	783	1125	1239	115	95	135	0	12	91	94	114	13	7	22	3	50	50	50	41	41	41	5	5	5	2907
Amotl2	9	102622473	102634036	+	245	174	149	525	231	221	48	67	35	622	689	665	649	935	1026	135	111	155	0	4	53	83	91	10	9	14	2	31	31	31	33	33	33	0	0	0	2319
Ampd1	3	102878019	102903621	+	318	151	154	403	161	145	34	32	20	844	990	918	521	720	793	77	68	91	0	21	90	35	78	21	3	14	3	64	64	64	52	52	52	4	4	4	2238
Ampd2	3	107877833	107889145	-	248	142	137	570	252	232	56	52	27	836	930	877	606	870	967	141	140	175	0	12	70	51	105	28	7	12	2	71	71	71	67	67	67	6	6	6	2518
Ampd3	7	117921318	117954424	+	250	125	124	503	214	195	39	47	25	816	925	856	538	789	863	103	82	117	0	16	86	45	83	28	4	17	4	52	52	52	48	48	48	4	4	4	2301
Amph	13	19040302	19241712	+	340	200	197	330	138	128	42	42	31	627	757	704	606	750	843	71	63	83	0	10	66	51	99	16	3	11	2	80	80	80	81	81	81	3	3	3	2073
Amt	9	108199267	108203829	+	189	113	113	225	115	113	8	14	4	380	447	414	336	432	463	47	43	54	0	9	42	21	35	6	3	1	0	30	30	30	34	34	34	0	0	0	1212
Amtn	5	88805329	88814652	+	118	83	84	96	47	45	11	11	10	179	209	198	201	253	269	12	12	14	0	5	15	21	18	4	1	1	0	30	30	30	25	25	25	1	1	1	642
Amy1	3	113258902	113272930	-	310	161	160	176	65	62	6	11	4	552	684	633	409	515	564	24	21	30	0	17	69	52	57	11	4	2	0	35	35	35	33	33	33	0	0	0	1536
Amy2a2	3	113084796	113159421	-	915	495	483	540	207	186	24	18	12	1638	2019	1881	1218	1530	1680	78	81	96	0	39	189	153	174	45	6	9	0	113	113	113	99	99	99	0	0	0	4581
Amy2a3	3	113084796	113159421	-	915	495	483	540	207	186	24	18	12	1638	2019	1881	1218	1530	1680	78	81	96	0	39	189	153	174	45	6	9	0	113	113	113	99	99	99	0	0	0	4581
Amy2a4	3	113084796	113159421	-	915	495	483	540	207	186	24	18	12	1638	2019	1881	1218	1530	1680	78	81	96	0	39	189	153	174	45	6	9	0	113	113	113	99	99	99	0	0	0	4581
Amy2a5	3	113052129	113159421	-	1220	660	644	720	276	248	32	24	16	2184	2692	2508	1624	2040	2240	104	108	128	0	52	252	204	232	60	8	12	0	151	151	151	133	133	133	0	0	0	6108
Amy2b	3	112950608	112959628	-	281	153	152	155	58	53	4	3	1	487	605	565	363	448	494	22	24	27	0	10	51	45	57	16	2	1	0	38	38	38	34	34	34	0	0	0	1362
Amz1	5	141217238	141228449	+	146	92	84	352	176	172	33	34	21	440	490	465	422	568	623	77	67	91	0	4	37	34	64	13	2	11	0	22	22	22	16	16	16	2	2	2	1509
Amz2	11	109288400	109298029	+	167	76	77	186	77	68	21	22	12	405	486	442	240	334	374	38	29	48	0	10	53	29	44	13	3	11	2	22	22	22	26	26	26	0	0	0	1092
Anapc1	2	128438684	128511772	-	1057	590	592	880	361	346	62	79	44	1992	2398	2222	1565	1987	2166	130	108	163	0	61	235	130	227	63	16	21	1	178	178	178	178	178	178	5	5	5	5835
Anapc10	8	82237064	82299061	+	113	62	61	67	26	23	2	4	1	206	250	231	138	176	193	12	10	13	0	7	27	17	20	6	0	0	0	11	11	11	12	12	12	1	1	1	558
Anapc11	11	120460574	120466740	+	22	8	8	49	18	16	4	3	3	92	106	95	61	99	112	6	6	7	0	0	11	18	11	0	0	1	0	4	4	4	4	4	4	0	0	0	255
Anapc13	9	102532120	102536469	+	32	16	17	38	14	13	6	5	3	69	83	78	59	81	92	9	8	13	0	2	6	8	10	0	1	3	0	4	4	4	4	4	4	0	0	0	225
Anapc15	7	109046247	109047755	+	64	24	21	76	24	23	6	5	3	160	199	191	116	158	185	9	8	12	0	2	13	19	29	3	1	3	1	15	15	15	17	17	17	0	0	0	454
Anapc16	10	59451471	59459337	-	45	24	24	54	29	29	14	17	12	98	117	110	90	110	120	21	11	24	0	2	9	7	12	2	1	8	0	10	10	10	6	6	6	0	0	0	333
Anapc2	2	25128036	25140983	+	306	196	188	526	227	209	46	62	35	793	890	843	621	881	989	141	129	163	0	13	68	67	106	16	11	7	0	43	43	43	52	52	52	1	1	1	2514
Anapc4	5	53225503	53257858	+	471	218	223	331	130	121	33	28	17	894	1112	1013	576	728	812	59	55	80	0	35	129	51	100	25	6	15	1	115	115	115	99	99	99	2	2	2	2424
Anapc5	5	123237816	123271159	-	353	178	171	454	198	184	66	59	46	802	933	866	563	780	845	95	94	112	0	16	96	69	83	21	7	14	2	71	71	71	71	71	71	2	2	2	2223
Anapc7	5	122872587	122894002	+	203	104	99	345	147	138	41	37	26	591	676	625	402	581	630	70	67	84	0	14	70	40	59	19	3	10	4	41	41	41	36	36	36	3	3	3	1698
Ang	14	51721079	51721516	+	61	39	33	81	32	27	8	7	4	151	172	157	114	152	167	14	16	20	0	1	22	4	15	5	2	1	0	0	0	0	0	0	0	0	0	0	438
Ang2	14	51815161	51815598	-	67	38	34	78	31	26	3	5	1	163	188	170	108	148	162	9	7	13	0	4	26	5	12	3	2	2	0	0	0	0	0	0	0	0	0	0	438
Ang3	14	44540146	44540583	+	73	33	29	75	30	23	1	1	0	173	209	189	102	135	154	5	5	6	0	4	28	6	18	6	0	0	0	0	0	0	0	0	0	0	0	0	438
Ang4	14	52383730	52384164	-	72	37	33	65	28	23	9	6	4	158	190	172	108	136	152	14	14	19	0	3	25	5	14	3	1	4	1	0	0	0	0	0	0	0	0	0	435
Ang5	14	44540146	44540583	+	73	33	29	75	30	23	1	1	0	173	209	189	102	135	154	5	5	6	0	4	28	6	18	6	0	0	0	0	0	0	0	0	0	0	0	0	438
Ang6	14	44579491	44579934	-	69	32	28	77	34	27	1	0	0	177	210	190	108	142	161	1	2	2	0	4	28	8	17	5	0	0	0	0	0	0	0	0	0	0	0	0	444
Angel1	12	88043231	88067343	-	248	150	141	408	180	170	27	38	23	630	717	686	549	755	834	61	51	73	0	11	51	70	92	23	8	7	0	39	39	39	31	31	31	2	2	2	2004
Angel2	1	192752579	192768970	+	293	154	146	250	99	90	22	25	16	566	682	631	396	526	582	58	57	69	0	23	82	41	62	15	6	4	1	33	33	33	29	29	29	2	2	2	1635
Angpt1	15	42258516	42508007	-	256	121	120	224	74	66	20	15	7	576	695	648	321	455	519	39	43	56	0	16	64	53	69	13	5	6	1	36	36	36	32	32	32	0	0	0	1497
Angpt2	8	18692048	18741278	-	156	84	83	308	111	99	36	27	23	571	642	596	305	503	556	46	44	59	0	1	48	64	63	22	2	13	2	29	29	29	35	35	35	0	0	0	1491
Angpt4	2	151737068	151770390	+	143	90	79	370	154	144	18	23	13	505	553	530	358	599	643	59	55	67	0	5	39	71	46	12	3	2	0	28	28	28	35	35	35	1	1	1	1530
Angptl1	1	158774737	158790733	+	222	125	115	247	90	81	22	17	13	551	641	593	344	489	536	36	37	47	0	7	65	46	58	20	2	6	0	13	13	13	11	11	11	0	0	0	1473
Angptl2	2	33083736	33101806	+	145	94	89	338	139	131	22	26	12	508	553	523	343	538	585	60	53	74	0	6	41	59	63	24	4	7	0	12	12	12	12	12	12	0	0	0	1482
Angptl3	4	98697696	98704693	+	262	134	124	182	65	60	15	11	8	517	633	586	320	421	467	19	16	26	0	12	69	48	64	23	2	9	2	24	24	24	24	24	24	0	0	0	1368
Angptl4	17	33912332	33918337	-	148	87	82	250	113	106	26	21	16	374	433	401	313	478	509	59	57	70	0	2	39	59	31	7	1	8	0	24	24	24	23	23	23	1	1	1	1233
Angptl6	9	20678326	20683038	-	142	105	91	285	122	121	60	55	47	349	383	376	345	526	555	131	125	144	0	3	24	58	40	12	1	12	1	13	13	13	18	18	18	1	1	1	1374
Angptl7	4	147870264	147874398	-	88	51	46	230	91	81	16	16	9	362	394	370	232	364	404	42	40	52	0	5	34	37	44	14	4	6	1	17	17	17	15	15	15	0	0	0	1014
Ank	15	27396759	27522972	+	157	95	94	304	165	147	41	41	27	518	573	541	373	483	533	61	60	78	0	7	40	18	47	15	4	5	1	37	37	37	48	48	48	3	3	3	1479
Ank1	8	24085608	24252166	+	671	422	398	1223	588	550	147	142	84	1861	2100	1966	1533	2086	2290	282	266	351	0	10	168	120	203	36	13	34	7	182	182	182	170	170	170	8	8	8	5853
Ank2	3	126626875	126691095	-	751	424	413	715	302	280	87	84	56	1521	1823	1721	1286	1558	1770	155	140	197	0	25	138	85	226	36	12	30	1	90	90	90	90	90	90	0	0	0	4615
Ank3	10	68996970	69478381	+	847	470	442	997	473	437	185	152	116	1953	2297	2140	1540	1962	2170	264	271	336	0	34	219	104	206	34	9	35	6	172	172	172	154	154	154	2	2	2	5902
Ankar	1	72689581	72745595	-	891	431	438	585	242	208	36	32	19	1670	2076	1901	1033	1308	1470	72	71	94	0	54	222	102	170	42	6	11	1	88	88	88	88	88	88	0	0	0	4398
Ankdd1b	13	97187794	97240903	-	198	111	103	278	105	96	22	17	12	467	548	512	346	508	560	44	47	53	0	6	50	40	51	8	0	2	1	57	57	57	47	47	47	0	0	0	1398
Ankef1	2	136362868	136381564	+	379	202	194	352	149	135	45	42	27	851	1014	925	592	740	819	72	64	93	0	14	111	29	84	19	5	16	2	32	32	32	32	32	32	0	0	0	2328
Ankfn1	11	89282400	89399869	-	0	0	0	0	0	0	0	0	0	0	0	0	0	0	0	0	0	0	0	0	0	0	0	0	0	0	0	55	55	55	51	51	51	6	6	6	2231
Ankfy1	11	72503527	72581147	+	613	310	307	581	255	233	36	36	19	1180	1452	1345	927	1209	1334	83	84	107	0	31	141	80	124	21	7	6	0	94	94	94	97	97	97	1	1	1	3510
Ankhd1	18	36720392	36818113	+	1699	1009	1005	832	346	334	90	98	75	2379	3019	2782	2339	2665	2917	147	137	174	0	50	291	145	305	65	13	15	1	129	129	129	129	129	129	6	6	6	7647
Ankib1	5	3692756	3772704	-	626	316	294	437	180	171	37	43	25	1081	1354	1270	913	1111	1242	92	78	111	0	37	143	80	139	17	7	15	0	71	71	71	68	68	68	9	9	9	3276
Ankk1	9	49223745	49235096	-	261	163	158	495	218	201	24	18	14	730	822	764	615	899	966	42	39	50	0	6	69	68	61	11	0	9	2	30	30	30	26	26	26	0	0	0	2238
Ankle1	8	73929935	73933298	+	204	130	120	340	160	154	41	58	36	412	479	456	452	622	678	99	82	112	0	7	40	46	56	6	8	8	0	28	28	28	32	32	32	4	4	4	1605
Ankle2	5	110660256	110683539	+	537	305	284	431	188	179	33	41	22	926	1141	1050	825	999	1106	71	68	92	0	17	129	57	126	28	12	7	2	49	49	49	51	51	51	0	0	0	2895
Ankmy1	1	94766849	94799160	-	323	175	164	624	268	254	87	69	54	1041	1174	1083	731	1042	1133	134	126	163	0	15	117	62	107	30	1	27	5	66	66	66	58	58	58	4	4	4	3006
Ankmy2	12	36883944	36922988	+	214	97	92	207	92	78	27	23	16	470	582	524	339	423	489	34	34	48	0	5	68	26	57	5	3	7	0	37	37	37	33	33	33	2	2	2	1323
Ankra2	13	99036202	99043921	+	202	116	118	150	63	58	15	10	5	375	452	423	280	346	385	20	23	32	0	9	36	23	44	10	3	5	1	33	33	33	31	31	31	0	0	0	1080
Ankrd1	19	36187197	36194271	-	145	77	72	164	63	61	22	18	10	340	402	357	235	303	345	36	37	51	0	6	56	11	44	4	4	7	1	32	32	32	32	32	32	0	0	0	960
Ankrd10	8	11612484	11635617	-	192	110	106	260	107	105	47	37	33	447	523	489	407	531	582	68	68	80	0	6	44	28	57	8	1	11	3	23	23	23	18	18	18	3	3	3	1456
Ankrd11	8	125408051	125439887	-	945	575	507	1580	591	558	187	171	115	2651	3003	2691	2106	2869	3198	315	293	400	0	18	398	123	349	53	22	60	9	38	38	38	41	41	41	1	1	1	7932
Ankrd12	17	66319492	66402380	-	1322	611	557	726	214	203	54	61	37	2274	2917	2645	1521	1828	2084	106	93	135	0	68	394	106	311	66	14	20	2	49	49	49	37	37	37	2	2	2	6126
Ankrd13a	5	115225238	115254433	+	187	106	92	359	154	139	59	46	34	607	679	651	406	594	664	97	88	124	0	9	51	45	62	7	4	26	2	56	56	56	56	56	56	0	0	0	1767
Ankrd13b	11	77285108	77303054	-	197	132	118	458	233	219	61	62	42	618	679	649	561	782	847	129	116	152	0	4	48	58	62	11	6	18	2	57	57	57	63	63	63	0	0	0	2091
Ankrd13c	3	157610491	157668834	+	261	142	131	250	99	86	48	45	35	544	649	608	417	529	601	69	67	87	0	14	66	29	68	9	5	10	0	49	49	49	44	44	44	3	3	3	1626
Ankrd13d	19	4270336	4282970	-	210	133	131	397	179	170	25	31	12	551	625	593	489	694	765	82	71	98	0	3	37	56	69	7	5	10	2	50	50	50	62	62	62	0	0	0	1818
Ankrd16	2	11700216	11711518	+	157	102	94	189	85	80	26	27	15	325	377	353	301	401	428	56	49	71	0	3	35	25	29	7	4	10	0	23	23	23	25	25	25	0	0	0	1086
Ankrd17	5	90658307	90795073	-	1639	1031	1006	924	377	353	108	117	84	2375	2925	2718	2424	2819	3082	177	160	215	0	58	290	147	299	60	15	23	1	128	128	128	131	131	131	5	5	5	7812
Ankrd2	19	42110538	42119497	+	113	67	63	212	100	94	21	26	16	300	345	318	259	349	393	56	49	64	0	1	32	20	42	4	3	5	0	31	31	31	29	29	29	4	4	4	987
Ankrd22	19	34197951	34240265	-	91	48	44	101	42	37	6	6	2	217	252	233	133	188	206	12	11	16	0	8	31	13	17	4	0	1	0	19	19	19	19	19	19	2	2	2	576
Ankrd23	1	36588391	36592553	-	113	69	61	195	85	81	19	22	12	273	315	286	241	346	382	46	42	56	0	2	39	28	33	1	3	4	0	32	32	32	32	32	32	0	0	0	921
Ankrd24	10	81092458	81109922	+	347	233	220	588	252	241	93	98	72	831	935	882	835	1117	1253	175	141	196	0	10	76	84	138	13	2	31	2	66	66	66	68	68	68	6	6	6	2958
Ankrd26	6	118453041	118512075	-	867	422	369	765	227	217	94	76	57	1843	2251	2075	1188	1612	1840	143	134	185	0	37	266	134	248	30	9	36	4	136	136	136	125	125	125	2	2	2	5046
Ankrd27	7	36376800	36423263	+	401	241	213	616	249	233	83	69	56	1074	1221	1141	802	1122	1231	112	103	137	0	13	121	68	115	22	3	26	5	111	111	111	103	103	103	2	2	2	3165
Ankrd28	14	32515206	32643539	-	677	365	358	388	160	149	35	32	22	1044	1321	1220	910	1063	1161	61	58	77	0	35	143	40	115	28	4	10	1	110	110	110	102	102	102	4	4	4	3162
Ankrd29	18	12413103	12464140	-	146	88	79	166	88	84	17	13	9	289	341	320	261	324	354	32	35	41	0	6	36	15	30	4	1	2	0	39	39	39	31	31	31	2	2	2	930
Ankrd32	13	77182810	77265975	-	708	312	312	361	120	107	11	18	7	1245	1599	1430	725	889	1017	37	31	45	0	42	211	71	148	33	4	3	0	80	80	80	71	71	71	0	0	0	3165
Ankrd33	15	100946313	100950152	+	133	92	85	214	103	101	8	13	7	280	318	306	312	436	461	23	18	25	0	3	22	40	27	4	1	1	0	12	12	12	12	12	12	0	0	0	1014
Ankrd33b	15	31226904	31297147	-	152	109	97	290	133	127	72	73	55	414	454	423	396	531	578	129	117	148	0	3	46	30	52	11	5	16	3	12	12	12	19	19	19	1	1	1	1494
Ankrd34a	3	96401405	96402892	+	202	149	140	257	140	136	64	65	51	342	390	370	464	561	601	127	115	145	0	5	34	22	42	6	7	18	2	0	0	0	0	0	0	0	0	0	1488
Ankrd34b	13	93208217	93209743	+	229	121	113	251	112	102	46	37	33	514	612	561	399	521	562	57	61	71	0	10	69	27	44	13	1	6	0	0	0	0	0	0	0	0	0	0	1527
Ankrd34c	9	89623520	89625124	-	300	178	164	250	121	112	6	10	5	517	625	574	477	577	626	25	23	29	0	14	79	24	53	13	3	1	0	0	0	0	0	0	0	0	0	0	1605
Ankrd35	3	96474334	96494174	+	395	244	219	617	265	252	60	69	39	860	1003	929	814	1098	1253	141	120	171	0	8	107	92	160	18	9	21	0	44	44	44	43	43	43	9	9	9	2991
Ankrd36	11	5469930	5589340	+	697	384	341	645	226	212	96	77	61	1456	1749	1616	1099	1447	1620	129	127	169	0	20	196	116	187	28	7	28	2	101	101	101	104	104	104	3	3	3	4248
Ankrd37	8	47082968	47084997	-	81	51	48	77	25	25	7	7	6	145	174	159	138	184	202	13	12	14	0	1	19	16	22	4	0	1	0	15	15	15	15	15	15	2	2	2	479
Ankrd39	1	36596236	36604030	-	51	26	26	122	55	53	25	21	17	156	178	167	143	208	223	39	39	46	0	3	14	13	15	2	0	4	1	10	10	10	14	14	14	0	0	0	552
Ankrd40	11	94189568	94201013	+	178	101	94	200	87	84	16	16	11	365	436	408	296	389	431	30	30	37	0	6	41	29	49	10	2	2	0	19	19	19	17	17	17	0	0	0	1122
Ankrd42	7	99732969	99784697	-	301	140	133	212	88	83	17	22	11	523	667	616	411	512	572	41	35	51	0	17	75	39	62	7	4	5	0	48	48	48	39	39	39	1	1	1	1551
Ankrd44	1	54705121	54983010	-	519	268	264	463	205	187	64	55	40	978	1211	1109	817	1006	1115	93	96	121	0	18	124	40	109	18	5	11	1	115	115	115	99	99	99	2	2	2	2982
Ankrd45	1	163072898	163094322	+	159	74	77	127	52	49	14	12	8	281	359	326	216	263	304	32	30	38	0	7	37	17	45	7	0	4	0	18	18	18	16	16	16	2	2	2	849
Ankrd46	15	36409012	36415860	-	94	38	38	136	66	62	18	18	12	230	283	264	160	227	247	26	24	34	0	3	22	16	19	3	4	6	2	8	8	8	8	8	8	0	0	0	687
Ankrd49	9	14585594	14587313	-	139	66	62	98	38	35	7	7	4	250	320	295	185	233	262	14	14	18	0	3	32	20	32	6	1	1	0	3	3	3	4	4	4	1	1	1	717
Ankrd50	3	38351339	38382124	-	108	61	52	157	67	64	19	18	16	251	297	273	236	322	357	23	20	28	0	1	34	32	36	4	2	6	0	8	8	8	8	8	8	0	0	0	831
Ankrd52	10	127814279	127827777	+	436	253	251	647	314	298	81	75	46	955	1123	1044	909	1188	1275	153	149	195	0	15	96	37	91	20	10	20	3	104	104	104	106	106	106	6	6	6	3231
Ankrd53	6	83712860	83718297	+	191	99	93	299	146	138	24	34	19	502	583	531	362	505	548	71	58	81	0	11	69	37	47	12	5	8	0	20	20	20	16	16	16	4	4	4	1494
Ankrd54	15	78884440	78893227	-	78	47	41	195	98	94	50	45	37	244	275	265	220	316	339	87	80	103	0	0	16	20	21	2	3	15	0	25	25	25	27	27	27	4	4	4	900
Ankrd55	13	113079136	113173787	+	309	186	170	377	168	155	40	34	21	662	777	731	570	766	835	69	68	91	0	8	70	54	67	11	5	12	2	40	40	40	42	42	42	2	2	2	2095
Ankrd6	4	32893088	32947416	-	293	180	155	407	174	164	43	53	36	647	754	693	591	815	885	88	75	100	0	6	92	62	71	11	5	8	0	53	53	53	53	53	53	2	2	2	2139
Ankrd60	2	173394270	173403842	-	100	61	52	193	96	88	44	44	33	300	332	317	243	335	362	77	72	89	0	7	31	21	26	7	3	8	2	13	13	13	11	11	11	0	0	0	987
Ankrd61	5	144651759	144655853	-	170	101	93	254	119	102	24	17	15	450	509	472	302	425	467	37	36	47	0	10	55	25	37	12	1	9	0	7	7	7	9	9	9	0	0	0	1266
Ankrd63	2	118528002	118529174	-	116	84	81	226	130	128	68	72	51	248	274	264	340	434	457	142	133	167	0	6	19	22	24	3	8	13	0	0	0	0	0	0	0	0	0	0	1173
Ankrd66	17	43671865	43680588	-	88	54	47	94	38	34	9	10	7	193	224	205	158	213	231	16	14	19	0	3	29	17	18	4	1	2	0	9	9	9	7	7	7	0	0	0	579
Ankrd7	6	18816483	18829401	+	183	81	85	99	35	34	7	8	6	319	409	364	208	254	277	12	12	14	0	12	53	11	29	7	1	0	0	24	24	24	20	20	20	0	0	0	843
Ankrd9	12	112214729	112215709	-	102	70	69	208	107	104	46	47	37	242	270	253	253	347	371	102	94	115	0	4	22	21	28	7	4	11	0	0	0	0	0	0	0	0	0	0	981
Anks1	17	28046407	28197510	+	342	217	199	776	359	339	138	112	88	1104	1217	1141	926	1305	1416	204	203	251	0	12	107	74	112	21	4	31	7	105	105	105	93	93	93	2	2	2	3574
Anks1b	10	89336417	90432659	+	0	0	0	0	0	0	0	0	0	0	0	0	0	0	0	0	0	0	0	0	0	0	0	0	0	0	0	116	116	116	91	91	91	1	1	1	3969
Anks3	16	4941916	4960659	-	275	138	140	378	173	166	26	26	12	607	734	679	550	728	806	68	64	85	0	10	63	57	84	13	4	8	1	50	50	50	54	54	54	8	8	8	1968
Anks4b	7	127317433	127326533	+	208	115	102	218	75	69	10	7	6	450	540	504	336	438	502	20	18	24	0	3	52	27	68	10	0	5	0	3	3	3	5	5	5	0	0	0	1272
Anks6	4	47029639	47070152	-	247	166	156	510	252	245	98	95	77	683	760	722	706	956	1010	149	133	174	0	4	52	47	55	8	5	24	1	53	53	53	58	58	58	1	1	1	2448
Ankub1	3	57472333	57496268	-	91	54	51	84	34	33	9	7	5	222	253	235	143	180	202	13	12	17	0	6	27	14	27	6	0	3	0	11	11	11	11	11	11	2	2	2	579
Ankzf1	1	75189026	75195762	+	415	247	229	375	171	167	25	45	22	666	820	764	675	846	930	105	85	113	0	14	88	64	97	17	6	6	1	46	46	46	52	52	52	6	6	6	2337
Anln	9	22137494	22193431	-	674	382	365	422	168	153	51	52	38	1113	1388	1261	921	1100	1229	102	101	124	0	17	161	71	146	32	9	9	0	103	103	103	81	81	81	0	0	0	3366
Ano1	7	151775904	151924400	-	290	168	148	655	304	260	88	76	49	1107	1212	1142	704	1005	1122	147	139	186	0	17	107	58	108	35	5	25	5	103	103	103	92	92	92	9	9	9	3057
Ano10	9	122085531	122184767	-	270	130	129	383	172	158	35	36	25	741	863	796	432	608	677	67	58	78	0	18	86	47	82	27	2	10	1	47	47	47	45	45	45	0	0	0	1980
Ano2	6	125640741	125989532	+	404	212	210	585	271	237	40	50	22	1064	1238	1153	728	995	1114	113	100	135	0	18	105	65	112	27	7	10	3	100	100	100	94	94	94	4	4	4	3009
Ano3	2	110498297	110790260	-	517	274	267	433	158	129	22	26	12	1158	1363	1261	658	892	1010	57	59	78	0	38	147	87	128	39	11	5	0	103	103	103	103	103	103	2	2	2	2946
Ano4	10	88414939	88612049	-	475	254	241	433	168	150	41	47	19	1093	1284	1201	654	871	987	82	73	114	0	30	126	76	124	26	11	14	1	102	102	102	93	93	93	5	5	5	2868
Ano5	7	58766605	58849215	+	430	199	195	444	190	168	36	39	18	1063	1261	1174	590	793	898	73	67	98	0	33	124	65	117	33	11	14	4	86	86	86	80	80	80	6	6	6	2715
Ano6	15	95621415	95803132	+	309	164	155	546	243	194	80	62	42	1099	1221	1145	572	844	968	116	117	153	0	23	108	70	101	26	4	21	5	80	80	80	72	72	72	8	8	8	2799
Ano7	1	95271719	95299673	+	280	169	167	552	272	249	64	59	39	854	951	905	644	909	998	124	122	152	0	14	62	79	94	28	4	11	1	82	82	82	92	92	92	6	6	6	2607
Ano8	8	74000284	74009758	-	274	185	178	706	319	298	140	147	99	901	981	928	780	1129	1246	292	247	339	0	9	69	77	115	19	10	48	4	62	62	62	61	61	61	1	1	1	3183
Ano9	7	148287799	148303618	-	245	112	111	478	213	182	31	35	21	866	989	925	483	732	820	70	67	86	0	10	75	61	77	20	7	6	1	88	88	88	92	92	92	4	4	4	2244
Anp32a	9	62189308	62225422	+	111	28	28	131	47	45	20	15	9	276	349	325	170	199	254	27	28	40	0	10	34	3	58	5	3	7	1	27	27	27	21	21	21	0	0	0	744
Anp32b	4	46464168	46485026	+	159	52	44	123	43	40	9	10	5	275	377	359	229	237	309	16	15	23	0	5	31	2	74	5	3	3	0	20	20	20	18	18	18	2	2	2	819
Anp32e	3	95733520	95749173	+	128	35	36	122	42	40	23	12	7	282	371	340	189	208	271	30	34	46	0	4	34	5	66	5	1	8	1	25	25	25	24	24	24	0	0	0	783
Anpep	7	86967110	86987137	-	307	164	171	611	289	259	63	52	36	1073	1205	1135	637	960	1046	112	106	136	0	11	74	92	91	35	3	20	6	82	82	82	68	68	68	2	2	2	2901
Antxr1	6	87087089	87285436	-	223	141	137	308	152	134	47	41	26	527	599	562	458	574	648	82	83	111	0	10	51	32	72	16	9	14	1	66	66	66	68	68	68	2	2	2	1689
Antxr2	5	98315581	98459568	-	266	149	150	214	100	86	23	20	12	479	586	524	397	492	553	40	39	53	0	10	71	39	58	11	3	7	1	62	62	62	66	66	66	0	0	0	1464
Antxrl	14	34866852	34889181	+	318	190	191	303	130	120	28	27	18	643	761	690	530	681	736	56	55	67	0	10	80	43	65	20	2	4	1	60	60	60	68	68	68	0	0	0	1926
Anxa1	19	20448204	20459248	-	190	97	93	158	67	57	12	8	6	370	458	412	264	328	371	28	23	32	0	5	55	16	43	10	0	9	2	38	38	38	48	48	48	2	2	2	1041
Anxa10	8	64536539	64601825	-	170	81	81	149	59	50	4	5	1	383	459	434	241	313	354	17	14	20	0	13	38	28	46	14	1	3	1	49	49	49	40	40	40	3	3	3	995
Anxa11	14	26688358	26705556	+	197	146	145	287	140	124	26	28	12	451	488	461	456	569	629	60	56	79	0	14	42	26	60	16	6	8	1	46	46	46	56	56	56	2	2	2	1512
Anxa13	15	58173429	58220785	-	0	0	0	0	0	0	0	0	0	0	0	0	0	0	0	0	0	0	0	0	0	0	0	0	0	0	0	30	30	30	32	32	32	2	2	2	784
Anxa2	9	69312284	69339312	+	104	59	56	235	100	86	18	13	7	384	423	385	225	332	373	32	33	44	0	6	47	15	43	16	4	8	3	41	41	41	46	46	46	1	1	1	1020
Anxa3	5	97226458	97274579	+	159	81	77	157	61	51	23	24	18	350	420	380	228	304	343	33	25	40	0	8	52	17	37	8	2	9	0	44	44	44	44	44	44	0	0	0	972
Anxa4	6	86687758	86715758	-	123	74	68	187	77	66	19	18	10	343	385	358	230	310	356	37	33	47	0	7	40	16	46	11	2	7	1	36	36	36	44	44	44	8	8	8	960
Anxa5	3	36348266	36374354	-	143	79	76	170	74	69	17	16	11	342	399	370	241	312	346	28	23	35	0	7	39	13	38	9	3	9	2	36	36	36	49	49	49	3	3	3	960
Anxa6	11	54792964	54835056	-	224	121	120	432	189	166	37	43	16	727	816	745	474	668	760	86	75	113	0	14	86	32	81	12	7	12	1	81	81	81	102	102	102	9	9	9	2022
Anxa7	14	21275701	21292550	-	244	151	150	187	82	78	29	28	20	417	492	466	420	501	548	52	50	65	0	18	45	35	59	16	5	8	1	39	39	39	49	49	49	0	0	0	1392
Anxa8	14	34899242	34912936	+	114	57	57	195	89	80	18	12	8	366	416	383	242	318	367	28	28	35	0	7	40	18	48	8	0	6	3	38	38	38	53	53	53	1	1	1	984
Anxa9	3	95100712	95110328	-	161	89	84	204	95	86	12	21	9	328	396	369	260	366	404	36	29	43	0	4	36	30	33	4	4	2	0	41	41	41	46	46	46	1	1	1	1038
Aoah	13	20886263	21115206	+	289	153	150	286	115	107	24	21	16	639	764	705	430	589	647	42	41	49	0	11	73	58	70	20	2	6	3	84	84	84	77	77	77	3	3	3	1776
Aoc1	6	48855191	48858832	+	288	190	177	459	206	192	34	29	16	753	830	800	587	825	894	86	81	102	0	21	64	61	76	21	0	10	2	11	11	11	13	13	13	0	0	0	2271
Aoc2	11	101186407	101190777	+	307	197	184	464	231	216	22	32	14	697	789	763	652	874	937	60	57	78	0	18	57	59	70	22	10	3	0	12	12	12	12	12	12	0	0	0	2274
Aoc3	11	101192254	101198980	+	272	164	156	485	241	224	35	37	22	721	817	776	641	875	941	76	68	89	0	12	61	62	72	23	3	9	3	11	11	11	13	13	13	0	0	0	2298
Aox1	1	58086861	58162922	+	629	370	363	668	320	289	49	46	31	1371	1607	1482	1102	1359	1526	97	90	117	0	23	155	79	170	34	4	14	2	129	129	129	141	141	141	2	2	2	4002
Aox2	1	58335263	58433159	+	586	355	340	708	331	301	83	84	55	1356	1570	1457	1086	1358	1531	137	124	170	0	17	145	73	178	35	6	18	1	139	139	139	123	123	123	10	10	10	4038
Aox3	1	58170103	58257067	+	665	378	377	620	282	241	64	58	47	1395	1650	1522	1062	1315	1492	108	111	132	0	32	161	83	168	32	8	11	1	130	130	130	136	136	136	6	6	6	4008
Aox4	1	58267419	58324657	+	629	357	355	646	300	259	65	56	37	1410	1656	1535	1067	1308	1497	108	112	144	0	26	149	74	179	31	9	14	1	140	140	140	128	128	128	4	4	4	4011
Ap1ar	3	127511409	127540143	-	122	62	50	162	57	53	24	22	13	300	347	337	217	296	344	44	41	56	0	13	35	23	49	5	2	7	1	37	37	37	35	35	35	0	0	0	897
Ap1b1	11	4909559	4941795	+	332	199	212	631	285	257	35	36	22	984	1105	1005	740	1041	1140	82	74	96	0	12	99	52	97	26	3	10	2	80	80	80	83	83	83	5	5	5	2862
Ap1g1	8	112326850	112384095	+	463	245	246	352	163	143	36	47	22	877	1066	980	613	764	850	81	74	103	0	29	114	44	82	16	9	5	1	87	87	87	84	84	84	5	5	5	2478
Ap1g2	14	55717897	55724965	-	285	169	166	526	265	244	39	44	21	740	846	795	614	856	942	108	98	127	0	10	64	56	75	10	5	10	4	75	75	75	80	80	80	5	5	5	2376
Ap1m1	8	74764101	74780656	+	122	62	67	284	136	118	22	21	11	474	529	485	284	396	452	57	55	69	0	5	44	23	59	21	3	6	2	41	41	41	41	41	41	6	6	6	1272
Ap1m2	9	21100276	21116692	-	126	65	73	279	134	120	30	29	16	472	531	487	279	399	444	62	57	81	0	2	38	23	48	17	6	12	1	38	38	38	40	40	40	2	2	2	1278
Ap1s1	5	137511614	137521880	-	41	20	17	113	45	40	11	9	3	183	202	186	92	151	172	20	18	29	0	2	21	11	20	4	3	7	2	17	17	17	13	13	13	2	2	2	477
Ap1s2	X	160349261	160370112	+	108	39	43	72	26	22	4	5	3	215	274	242	109	140	169	13	12	14	0	10	38	12	27	2	1	1	1	21	21	21	15	15	15	0	0	0	540
Ap1s3	1	79605742	79668427	-	76	30	32	76	28	22	3	5	3	197	236	215	87	124	148	12	11	13	0	7	26	10	21	3	1	0	0	18	18	18	14	14	14	0	0	0	465
Ap2a1	7	52156108	52184716	-	265	151	158	696	335	306	75	79	53	963	1065	977	713	1049	1138	158	144	183	0	12	93	56	81	21	5	15	2	81	81	81	94	94	94	9	9	9	2934
Ap2a2	7	148748259	148817268	+	342	196	200	579	257	227	71	69	52	980	1115	1025	652	938	1035	128	128	153	0	11	97	55	91	24	7	9	1	84	84	84	81	81	81	3	3	3	2817
Ap2b1	11	83121740	83216146	+	449	216	236	505	229	204	38	40	26	1030	1240	1127	698	927	1032	75	71	90	0	23	116	53	100	20	5	7	2	76	76	76	80	80	80	4	4	4	2856
Ap2m1	16	20537734	20543518	+	132	62	69	277	139	119	24	26	8	492	558	506	280	407	455	67	59	85	0	4	49	30	41	13	3	9	1	37	37	37	34	34	34	1	1	1	1308
Ap2s1	7	17323885	17334362	+	26	12	11	108	45	37	15	12	6	175	187	178	65	119	138	26	27	37	0	2	12	8	17	6	3	5	1	19	19	19	13	13	13	0	0	0	429
Ap3b1	13	95129059	95335713	+	522	287	281	531	207	189	76	64	49	1195	1411	1291	820	1074	1194	103	92	135	0	19	145	59	129	27	9	32	4	102	102	102	98	98	98	8	8	8	3318
Ap3b2	7	88605537	88638506	-	356	206	215	701	323	298	71	78	51	1085	1223	1119	827	1131	1255	143	120	167	0	12	107	55	129	30	8	24	4	93	93	93	93	93	93	14	14	14	3249
Ap3d1	10	80170633	80204736	-	334	196	198	847	358	315	74	67	40	1275	1403	1267	843	1269	1418	145	139	182	0	10	144	72	135	29	7	20	4	104	104	104	112	112	112	22	22	22	3600
Ap3m1	14	21855825	21864982	-	241	130	145	169	69	62	9	13	7	480	579	527	301	375	419	27	25	33	0	12	49	23	49	12	4	2	0	28	28	28	28	28	28	0	0	0	1257
Ap3m2	8	23899825	23914504	-	146	77	85	244	125	111	30	27	19	460	525	480	292	402	440	55	51	67	0	4	41	24	33	9	3	10	2	30	30	30	26	26	26	0	0	0	1257
Ap3s1	18	46901667	46949679	+	116	48	54	78	33	26	5	4	3	230	289	263	132	160	187	11	12	13	0	9	29	7	24	4	0	0	0	23	23	23	17	17	17	0	0	0	582
Ap3s2	7	87025370	87065463	-	80	34	39	114	48	39	8	13	6	222	266	244	123	174	201	19	15	24	0	2	19	10	25	7	3	2	0	20	20	20	20	20	20	0	0	0	582
Ap4b1	3	103613868	103625683	+	356	190	196	384	160	150	30	30	17	755	905	828	552	747	824	72	70	90	0	16	87	59	88	21	6	8	1	34	34	34	38	38	38	0	0	0	2217
Ap4e1	2	126834490	126892438	+	672	343	340	447	192	177	47	40	33	1203	1486	1371	854	1038	1164	66	67	82	0	46	164	72	143	32	5	11	3	80	80	80	73	73	73	4	4	4	3369
Ap4m1	5	138613419	138619717	+	197	107	110	261	134	128	19	24	10	427	509	475	354	464	505	57	50	68	0	8	39	28	45	10	4	6	2	53	53	53	55	55	55	4	4	4	1350
Ap4s1	12	52818000	52839668	+	74	27	31	71	29	25	4	6	2	180	222	205	85	111	130	12	8	15	0	5	18	4	20	5	2	4	1	20	20	20	12	12	12	0	0	0	435
Ap5b1	19	5568458	5571184	+	333	230	219	602	299	295	47	61	39	676	770	732	763	1053	1125	121	101	137	0	9	58	78	91	23	8	14	0	4	4	4	4	4	4	0	0	0	2631
Ap5m1	14	49686466	49706002	+	317	170	178	172	66	61	15	17	11	520	650	588	378	468	508	30	26	36	0	17	71	35	51	16	3	5	1	28	28	28	25	25	25	3	3	3	1473
Ap5s1	2	131037034	131038952	+	135	87	86	178	84	82	13	18	10	252	292	276	259	336	366	39	36	45	0	2	23	28	42	7	3	1	0	8	8	8	8	8	8	0	0	0	883
Ap5z1	5	142940049	142953440	+	208	147	127	609	306	291	56	67	43	730	786	761	636	917	995	121	102	137	0	5	50	56	78	15	5	13	2	56	56	56	71	71	71	1	1	1	2424
Apaf1	10	90454195	90542769	-	646	333	329	543	223	203	68	51	41	1371	1649	1511	900	1189	1309	107	108	137	0	35	177	107	138	38	5	21	2	106	106	106	95	95	95	3	3	3	3750
Apba1	19	23967296	24020271	+	194	126	121	489	200	178	167	138	114	784	849	813	610	843	947	231	207	276	0	3	44	49	105	23	2	55	10	47	47	47	38	38	38	3	3	3	2529
Apba2	7	71839950	71898028	+	216	140	133	492	206	179	48	37	29	753	820	782	613	843	952	77	80	99	0	9	54	48	104	22	3	11	0	46	46	46	38	38	38	4	4	4	2253
Apba3	10	80731640	80735865	+	161	116	114	382	195	181	56	58	44	460	504	488	503	671	735	105	92	120	0	1	19	43	62	12	3	14	0	36	36	36	31	31	31	5	5	5	1716
Apbb1	7	112707397	112722916	-	262	157	153	427	206	197	39	37	21	621	720	681	619	809	904	87	85	110	0	6	49	69	100	14	6	10	1	45	45	45	55	55	55	0	0	0	2133
Apbb1ip	2	22672473	22730841	+	372	198	194	286	118	114	27	29	21	654	805	731	580	704	779	48	43	55	0	23	101	42	86	15	1	4	0	52	52	52	44	44	44	0	0	0	2013
Apbb2	5	66693781	66853355	-	309	161	159	409	200	185	56	56	38	737	874	805	612	807	879	97	92	121	0	11	82	57	71	14	7	12	1	60	60	60	55	55	55	5	5	5	2286
Apbb3	18	36831093	36838699	-	220	141	140	261	128	119	12	20	7	417	489	454	444	584	630	51	42	59	0	7	43	50	43	6	3	4	0	41	41	41	45	45	45	2	2	2	1461
Apc	18	34420677	34478235	+	1718	952	889	1060	426	399	97	102	60	2879	3568	3318	2368	2813	3098	202	193	261	0	77	390	179	368	110	23	27	1	57	57	57	53	53	53	2	2	2	8529
Apc2	10	79764583	79778770	+	794	606	562	1418	728	703	166	197	119	1777	1948	1860	2072	2681	2880	443	384	504	0	17	149	135	216	42	17	45	3	51	51	51	51	51	51	2	2	2	6825
Apcdd1	18	63082318	63111932	+	152	98	87	335	163	147	32	28	17	501	549	529	397	559	608	77	75	96	0	6	37	43	53	20	5	11	1	15	15	15	17	17	17	0	0	0	1545
Apcs	1	174824234	174825018	-	119	65	62	105	44	42	3	2	0	257	307	290	152	206	228	10	8	12	0	4	24	25	32	12	1	4	2	4	4	4	4	4	4	0	0	0	675
Apeh	9	107987903	107996777	-	248	146	145	472	224	210	33	41	25	703	792	748	585	809	888	85	73	97	0	13	58	66	90	25	4	8	0	80	80	80	86	86	86	2	2	2	2199
Apela	8	67559565	67560864	-	31	18	14	21	8	7	0	2	0	63	76	74	37	50	54	4	4	6	0	0	6	4	4	1	2	0	0	5	5	5	3	3	3	0	0	0	165
Apex1	14	51544945	51546648	+	153	79	80	158	71	68	16	19	12	306	377	335	252	319	355	39	32	44	0	3	44	24	44	11	3	7	2	11	11	11	11	11	11	2	2	2	954
Apex2	X	147006311	147022619	-	222	126	119	295	145	139	11	17	7	485	572	533	440	570	622	57	52	65	0	9	55	34	54	8	4	3	0	19	19	19	19	19	19	2	2	2	1551
Aph1a	3	95698094	95700681	+	109	74	74	158	92	77	14	17	9	255	284	272	212	272	300	35	29	43	0	6	18	17	23	10	3	6	0	23	23	23	24	24	24	1	1	1	809
Aph1b	9	66627020	66643172	-	107	59	57	137	71	65	22	21	15	285	324	305	174	239	257	27	27	37	0	9	30	16	17	5	3	4	0	22	22	22	17	17	17	1	1	1	774
Aph1c	9	66667101	66682405	-	103	56	55	138	70	65	24	20	15	294	332	313	167	233	251	30	32	41	0	9	29	16	18	5	2	4	0	22	22	22	18	18	18	0	0	0	777
Api5	2	94253916	94278149	-	273	128	125	245	93	88	18	23	16	553	680	615	353	475	532	33	31	39	0	18	86	32	62	10	5	2	1	53	53	53	49	49	49	2	2	2	1515
Apip	2	102913945	102932721	+	120	60	65	98	43	39	13	12	9	255	311	277	197	232	266	22	20	25	0	4	33	17	37	7	1	4	2	24	24	24	24	24	24	0	0	0	726
Apitd1	4	148502882	148511632	-	47	23	19	83	27	26	17	16	11	155	178	164	91	131	153	23	22	31	0	1	19	8	24	3	2	4	0	16	16	16	14	14	14	2	2	2	429
Aplf	6	87579894	87622016	-	265	151	134	220	79	75	30	24	21	503	610	566	453	552	616	45	43	53	0	8	68	32	74	14	1	9	2	47	47	47	37	37	37	0	0	0	1555
Apln	X	45381476	45387682	-	31	25	19	46	25	25	3	3	2	64	70	68	69	87	96	11	9	12	0	0	8	7	10	1	0	2	0	4	4	4	4	4	4	0	0	0	234
Aplnr	2	84976790	84977923	+	122	62	65	235	127	120	19	22	11	387	440	418	293	384	418	44	40	55	0	7	26	26	43	16	5	6	2	0	0	0	0	0	0	0	0	0	1134
Aplp1	7	31220312	31230487	-	228	152	137	408	188	181	51	59	38	536	607	589	552	743	822	122	112	144	0	5	38	56	85	13	9	11	0	57	57	57	65	65	65	6	6	6	1965
Aplp2	9	30958456	31019312	-	340	165	174	375	145	139	50	45	32	787	948	882	589	742	858	93	92	116	0	15	71	48	125	15	7	13	2	64	64	64	69	69	69	3	3	3	2292
Apmap	2	150409715	150434215	-	197	106	102	210	104	101	18	27	12	422	506	474	326	407	446	49	42	60	0	7	43	18	43	7	5	3	0	32	32	32	28	28	28	4	4	4	1248
Apoa1	9	46037040	46038485	+	76	35	30	182	78	78	23	16	13	263	302	281	164	285	303	45	45	55	0	2	28	39	22	4	0	7	0	7	7	7	9	9	9	0	0	0	795
Apoa1bp	3	87860496	87862412	-	106	63	65	163	79	71	25	23	16	266	302	277	219	298	322	45	42	56	0	7	30	20	25	9	2	7	0	18	18	18	22	22	22	0	0	0	849
Apoa2	1	173155446	173156397	+	41	24	23	58	17	16	7	5	5	110	125	113	76	112	121	7	7	9	0	2	15	7	12	4	0	2	0	8	8	8	8	8	8	0	0	0	309
Apoa4	9	46049237	46051373	+	83	39	34	310	122	117	25	23	19	422	463	433	254	448	493	42	41	49	0	3	38	48	42	2	1	4	0	7	7	7	7	7	7	2	2	2	1188
Apoa5	9	46077181	46078817	+	111	59	61	253	100	97	31	28	21	332	383	358	266	428	461	61	62	74	0	1	24	46	37	7	4	6	1	8	8	8	8	8	8	0	0	0	1107
Apob	12	7984585	8023356	+	2442	1231	1235	2141	880	789	92	84	45	5206	6278	5795	3136	4216	4656	178	177	232	0	139	618	302	483	134	18	27	11	117	117	117	99	99	99	8	8	8	13518
Apobec1	6	122528825	122541120	-	107	57	52	113	48	44	11	11	5	250	290	279	154	215	240	24	23	33	0	10	26	25	29	8	3	4	0	15	15	15	17	17	17	0	0	0	690
Apobec2	17	48562287	48571934	-	67	28	32	142	57	53	22	20	14	236	272	247	149	222	253	36	33	44	0	3	24	20	32	5	0	5	0	2	2	2	6	6	6	0	0	0	675
Apobec3	15	79722947	79737799	+	161	90	75	257	98	85	19	18	12	485	549	519	269	426	476	42	39	51	0	7	53	51	53	16	3	7	1	33	33	33	26	26	26	5	5	5	1290
Apobec4	1	154603353	154604477	+	176	114	104	188	66	58	11	12	9	412	465	439	281	393	430	19	17	23	0	9	45	33	43	14	2	3	0	0	0	0	0	0	0	0	0	0	1125
Apobr	7	133728526	133731840	+	419	287	247	495	192	183	37	42	29	788	913	892	921	1122	1315	69	52	80	0	7	68	93	195	11	4	16	1	10	10	10	14	14	14	0	0	0	2829
Apoc1	7	20274925	20277817	-	32	13	15	52	24	23	8	10	7	91	110	92	65	88	97	12	9	13	0	0	16	4	9	1	0	1	0	5	5	5	9	9	9	2	2	2	267
Apoc2	7	20257110	20258950	-	27	16	15	69	29	27	6	6	5	104	114	109	70	106	115	8	5	8	0	1	7	7	11	4	0	3	1	7	7	7	9	9	9	0	0	0	294
Apoc3	9	46041306	46043338	-	49	37	32	79	35	35	8	8	6	128	140	133	117	162	176	11	10	13	0	0	12	18	17	3	1	2	1	10	10	10	12	12	12	2	2	2	414
Apoc4	7	20263496	20266729	-	37	31	22	92	40	40	1	4	1	115	120	119	102	160	168	8	6	9	0	1	11	16	10	2	1	0	0	7	7	7	9	9	9	0	0	0	375
Apod	16	31297427	31311222	-	79	38	39	91	39	36	18	14	11	218	255	239	128	171	193	18	16	24	0	4	19	15	24	5	0	6	1	13	13	13	10	10	10	1	1	1	570
Apoe	7	20281729	20283579	-	75	51	50	218	97	92	25	31	23	274	298	284	208	334	374	86	75	91	0	0	15	44	39	4	3	8	0	7	7	7	7	7	7	2	2	2	936
Apof	10	127705810	127707015	+	142	90	89	180	85	80	15	18	11	310	350	328	276	359	390	25	19	32	0	12	35	26	38	12	4	7	1	3	3	3	5	5	5	0	0	0	981
Apoh	11	108256658	108275609	+	162	82	79	160	68	62	26	25	20	360	432	389	275	333	380	35	32	40	0	8	54	16	50	9	1	5	2	23	23	23	29	29	29	4	4	4	1038
Apol10a	15	77311690	77319552	+	172	110	105	146	62	53	5	9	3	337	392	365	252	303	353	21	18	26	0	7	39	17	50	9	4	3	1	8	8	8	8	8	8	0	0	0	957
Apol10b	15	77415401	77422542	-	177	111	98	160	71	62	9	13	7	335	394	372	280	336	385	21	19	27	0	7	42	16	49	9	4	2	0	8	8	8	8	8	8	0	0	0	1005
Apol11a	15	77341400	77347749	+	170	99	88	173	78	70	7	10	6	338	399	376	264	332	380	25	22	28	0	10	44	23	50	10	2	2	0	7	7	7	9	9	9	0	0	0	1005
Apol11b	15	77465295	77471013	-	168	98	84	162	81	72	10	10	6	345	408	391	275	337	383	24	23	30	0	7	38	25	44	7	2	3	0	7	7	7	7	7	7	2	2	2	1014
Apol6	15	76877488	76886374	+	163	106	91	196	88	85	20	20	13	342	393	359	295	396	424	36	35	45	0	6	55	23	30	5	2	3	0	7	7	7	9	9	9	0	0	0	1083
Apol7a	15	77219434	77226672	-	230	109	103	201	86	77	7	9	5	418	536	502	356	431	499	17	15	21	0	3	43	23	63	4	2	2	0	11	11	11	13	13	13	0	0	0	1257
Apol7b	15	77253614	77548743	+	363	197	194	405	184	168	10	19	6	739	899	826	627	772	883	38	29	44	0	6	82	30	106	11	2	2	0	16	16	16	26	26	26	0	0	0	2220
Apol7c	15	77356065	77360852	-	170	100	97	216	99	90	3	4	1	372	440	408	303	401	453	13	12	17	0	2	37	28	47	4	2	2	0	11	11	11	13	13	13	0	0	0	1110
Apol7e	15	77542748	77548743	+	182	98	97	202	92	84	5	10	3	369	450	412	313	386	441	20	15	23	0	3	42	15	52	5	1	1	0	11	11	11	13	13	13	0	0	0	1110
Apol8	15	77579785	77583704	-	126	81	71	209	106	98	21	21	15	314	353	332	295	377	414	37	32	43	0	6	37	15	36	7	0	5	0	8	8	8	8	8	8	0	0	0	1020
Apol9a	15	77234663	77236093	-	134	88	74	185	95	87	13	14	9	278	322	308	281	345	385	26	23	30	0	2	30	12	38	6	1	3	1	3	3	3	5	5	5	0	0	0	933
Apol9b	15	77564938	77566368	+	133	91	76	187	95	86	13	13	8	279	319	307	279	344	386	26	24	31	0	2	29	12	39	6	1	3	1	3	3	3	5	5	5	0	0	0	933
Apold1	6	134933603	134934343	+	45	32	26	187	98	94	36	38	27	205	217	212	169	252	275	78	69	87	0	1	12	18	24	5	0	7	0	0	0	0	0	0	0	0	0	0	741
Apom	17	35266055	35268668	-	73	41	40	110	51	49	10	12	9	185	215	202	153	200	224	23	21	25	0	2	16	15	27	5	1	1	0	20	20	20	18	18	18	2	2	2	573
Apon	10	127691511	127692266	+	107	55	54	134	69	66	20	21	16	247	293	275	195	250	276	31	29	35	0	6	25	18	28	5	1	2	1	0	0	0	0	0	0	0	0	0	756
Apoo	X	91612493	91657834	+	121	67	63	85	35	32	4	6	3	236	279	259	169	209	232	8	7	11	0	11	35	20	30	10	2	1	0	29	29	29	31	31	31	0	0	0	648
Apool	X	109425031	109485891	+	165	92	94	92	40	38	7	6	6	285	346	311	218	256	280	11	10	12	0	12	45	17	31	9	0	2	0	32	32	32	32	32	32	0	0	0	798
Apopt1	12	112951504	112993191	+	99	56	45	111	38	36	19	24	18	220	260	241	164	234	255	43	35	44	0	3	33	23	26	7	1	3	0	14	14	14	19	19	19	3	3	3	685
App	16	84955576	85173803	-	261	131	125	425	189	174	87	69	56	772	900	845	576	758	866	130	124	160	0	3	64	54	109	15	5	29	6	67	67	67	63	63	63	6	6	6	2313
Appbp2	11	85005148	85048311	-	312	144	149	265	98	89	35	34	23	635	783	708	400	530	591	63	59	79	0	20	90	39	76	24	6	11	2	44	44	44	50	50	50	2	2	2	1758
Appl1	14	27736914	27783640	-	466	235	231	241	75	69	14	27	12	761	969	889	531	643	732	48	39	58	0	23	107	52	106	23	8	4	0	93	93	93	72	72	72	3	3	3	2124
Appl2	10	83063652	83111326	-	293	158	161	339	136	127	42	45	32	703	828	772	485	648	726	71	65	86	0	10	63	48	88	19	5	8	0	80	80	80	73	73	73	7	7	7	1989
Aprt	8	125098785	125100732	-	49	29	25	133	69	63	16	19	13	169	186	173	137	191	211	29	24	33	0	3	20	6	16	2	1	3	0	13	13	13	18	18	18	1	1	1	543
Aptx	4	40633592	40649770	-	144	73	71	188	74	69	12	14	7	363	431	382	259	366	402	23	25	33	0	3	54	32	39	8	5	1	0	29	29	29	27	27	27	0	0	0	1029
Aqp1	6	55286485	55296791	+	74	49	53	188	105	93	21	17	10	264	286	270	205	288	309	38	39	50	0	3	15	16	16	7	1	4	0	12	12	12	8	8	8	4	4	4	810
Aqp11	7	104875135	104886497	-	79	48	45	181	87	77	29	19	15	288	316	308	179	272	297	38	40	52	0	3	14	18	19	4	1	9	1	8	8	8	8	8	8	0	0	0	816
Aqp12	1	94902980	94908700	+	88	62	57	213	113	111	13	12	8	258	281	270	254	348	366	25	24	32	0	3	19	17	23	7	2	4	0	8	8	8	12	12	12	0	0	0	873
Aqp2	15	99409584	99414473	+	65	43	47	192	114	109	28	31	23	236	257	249	219	299	318	52	45	58	0	1	5	19	17	3	2	6	1	11	11	11	13	13	13	0	0	0	816
Aqp3	4	41040567	41045142	-	93	58	63	187	110	101	18	16	10	275	306	287	242	318	345	38	40	47	0	4	18	21	22	4	2	2	1	20	20	20	12	12	12	4	4	4	879
Aqp4	18	15551960	15562140	-	148	91	96	152	77	63	18	23	17	325	375	345	271	325	375	31	27	35	0	7	32	21	42	6	3	2	0	16	16	16	14	14	14	2	2	2	972
Aqp5	15	99421703	99424751	+	72	44	47	181	108	98	25	25	18	253	277	258	208	278	301	39	35	47	0	4	20	15	18	5	2	6	1	10	10	10	12	12	12	2	2	2	798
Aqp6	15	99431839	99434738	+	102	76	79	176	105	96	26	24	17	265	290	270	253	319	344	36	37	45	0	1	18	19	24	8	2	3	2	17	17	17	15	15	15	0	0	0	882
Aqp7	4	40981279	40992411	-	130	89	91	160	79	75	17	18	14	305	337	318	249	332	347	25	20	30	0	9	26	21	19	8	2	6	0	18	18	18	22	22	22	0	0	0	912
Aqp8	7	130605961	130610970	+	107	67	72	150	82	74	11	9	5	255	292	268	223	289	317	17	12	22	0	3	22	20	22	2	0	7	1	19	19	19	22	22	22	3	3	3	786
Aqp9	9	70960018	71010890	-	169	101	105	166	89	78	21	20	17	374	432	407	301	364	403	24	23	31	0	10	31	17	31	3	3	5	0	22	22	22	15	15	15	3	3	3	1077
Aqr	2	113927175	114000902	-	741	377	360	743	310	279	85	78	47	1661	1979	1850	1099	1479	1644	153	142	198	0	46	192	110	163	29	10	28	3	134	134	134	136	136	136	6	6	6	4608
Ar	X	95345121	95512219	+	377	209	201	484	216	202	62	61	46	827	974	907	756	1000	1095	112	97	126	0	21	96	77	101	20	2	18	4	29	29	29	25	25	25	2	2	2	2700
Araf	X	20427113	20437239	+	211	127	127	386	188	177	20	35	13	581	657	613	481	671	718	85	69	95	0	9	52	46	54	18	3	4	0	59	59	59	53	53	53	0	0	0	1819
Arap1	7	108521507	108559835	+	490	318	312	932	454	424	83	102	48	1275	1434	1349	1183	1591	1755	244	215	291	0	13	104	101	171	37	15	25	3	116	116	116	127	127	127	5	5	5	4326
Arap2	5	62995509	63140913	-	969	454	443	680	264	241	74	71	53	1910	2374	2165	1219	1523	1724	126	118	153	0	51	271	121	233	55	10	21	4	128	128	128	116	116	116	4	4	4	5112
Arap3	18	38132826	38156760	-	615	406	384	929	440	414	66	103	49	1343	1535	1454	1313	1757	1928	202	166	237	0	17	120	126	171	26	20	19	2	120	120	120	123	123	123	5	5	5	4617
Arc	15	74501612	74502802	-	108	69	66	268	119	112	30	29	19	363	395	373	301	439	495	68	64	80	0	7	32	48	59	10	2	7	1	0	0	0	0	0	0	0	0	0	1191
Arcn1	9	44552010	44575755	-	304	147	149	199	84	71	18	25	13	552	697	635	389	454	531	42	33	51	0	12	72	23	73	9	6	8	2	39	39	39	30	30	30	3	3	3	1536
Areg	5	91568840	91575757	+	127	68	63	109	49	45	16	15	9	269	323	295	192	219	254	22	18	30	0	5	38	7	40	9	2	7	1	17	17	17	15	15	15	0	0	0	747
Arel1	12	86261428	86284297	-	365	185	194	456	205	190	23	34	13	885	1047	967	596	790	888	85	72	99	0	18	89	53	110	27	6	8	2	73	73	73	61	61	61	2	2	2	2472
Arf1	11	59026036	59026989	-	62	28	31	111	55	50	10	9	6	198	231	213	121	178	193	25	24	30	0	1	16	15	14	4	1	3	0	11	11	11	13	13	13	0	0	0	546
Arf2	11	103830412	103845063	+	88	39	40	92	40	36	5	8	3	203	250	225	122	172	190	15	12	18	0	2	26	16	18	4	2	2	1	12	12	12	12	12	12	0	0	0	546
Arf3	15	98570764	98573171	-	53	21	23	122	63	57	10	11	5	200	230	210	118	177	194	25	24	31	0	2	20	14	14	3	1	1	0	10	10	10	14	14	14	0	0	0	546
Arf4	14	27457906	27475468	+	98	50	53	83	41	38	4	3	2	197	240	220	125	169	186	13	14	16	0	5	22	19	17	3	1	1	0	19	19	19	21	21	21	0	0	0	543
Arf5	6	28373689	28376158	+	44	20	22	127	68	62	13	15	8	189	211	194	115	181	196	33	27	37	0	2	17	19	12	3	0	4	1	17	17	17	21	21	21	2	2	2	543
Arf6	12	70473781	70474308	+	28	11	11	126	72	61	24	19	12	190	204	189	98	155	173	44	45	56	0	3	18	15	12	5	0	4	0	0	0	0	0	0	0	0	0	0	528
Arfgap1	2	180705760	180716075	+	161	105	95	228	80	77	18	17	14	404	454	424	349	507	544	30	27	36	0	4	44	55	46	10	2	6	0	40	40	40	48	48	48	4	4	4	1245
Arfgap2	2	91105490	91115942	+	250	142	142	262	114	105	24	32	20	512	614	562	442	575	632	61	49	68	0	6	58	46	61	13	5	9	2	65	65	65	59	59	59	4	4	4	1605
Arfgap3	15	83131115	83180579	-	196	121	113	296	121	115	33	33	24	521	593	548	420	573	626	61	51	71	0	3	56	43	65	18	2	12	1	62	62	62	56	56	56	2	2	2	1575
Arfgef1	1	10128913	10222575	-	1170	591	593	660	238	210	47	50	29	2056	2570	2369	1344	1684	1893	99	90	127	0	65	264	152	234	53	10	16	0	155	155	155	136	136	136	5	5	5	5541
Arfgef2	2	166631215	166720288	+	658	356	355	1074	468	428	103	104	58	1917	2192	2037	1266	1832	2030	191	175	247	0	27	183	151	191	33	16	31	5	155	155	155	142	142	142	7	7	7	5379
Arfip1	3	84301658	84351948	-	237	116	116	142	59	57	12	9	8	393	504	457	284	351	389	24	22	28	0	10	57	27	43	7	0	5	0	28	28	28	28	28	28	0	0	0	1122
Arfip2	7	112784752	112787937	-	125	70	72	225	102	95	15	20	7	334	379	351	255	364	405	40	33	51	0	10	36	26	40	6	3	5	0	23	23	23	25	25	25	0	0	0	1026
Arfrp1	2	181094179	181099402	-	82	43	45	118	52	45	9	13	6	218	254	229	138	188	215	23	18	28	0	3	26	13	29	9	2	3	0	24	24	24	22	22	22	2	2	2	606
Arg1	10	24635416	24647174	-	147	93	94	176	82	78	16	14	8	324	373	340	273	335	372	22	24	32	0	5	37	9	41	8	2	2	0	27	27	27	29	29	29	0	0	0	972
Arg2	12	80231857	80257018	+	205	116	117	153	79	73	10	10	4	348	429	400	304	348	390	24	23	32	0	8	36	16	46	10	2	3	0	29	29	29	27	27	27	0	0	0	1065
Arglu1	8	8667252	8690317	-	105	44	39	148	63	60	25	44	19	265	325	287	146	199	250	100	74	113	0	1	44	17	49	1	7	14	0	12	12	12	11	11	11	1	1	1	816
Arhgap1	2	91490292	91511057	+	160	76	81	326	145	132	20	26	13	498	576	527	349	523	565	45	37	54	0	6	50	36	43	14	3	5	1	47	47	47	45	45	45	4	4	4	1440
Arhgap10	8	79774818	80041682	-	342	182	164	408	157	144	57	55	35	836	986	911	576	767	866	83	74	111	0	10	103	48	108	22	8	19	2	84	84	84	82	82	82	6	6	6	2361
Arhgap11a	2	113673130	113688246	-	613	343	320	373	135	128	39	44	32	1004	1262	1152	802	971	1067	73	62	86	0	12	145	51	120	31	6	12	0	42	42	42	46	46	46	0	0	0	2964
Arhgap12	18	6026554	6112360	-	505	257	252	319	106	99	22	28	17	914	1137	1045	605	787	877	60	53	73	0	25	122	81	112	29	8	9	0	64	64	64	62	62	62	2	2	2	2517
Arhgap15	2	43604409	44249854	+	285	139	131	247	98	87	14	18	9	617	760	693	370	505	563	31	30	40	0	3	78	43	57	10	5	2	1	65	65	65	51	51	51	0	0	0	1618
Arhgap17	7	130423500	130513320	-	401	249	238	438	190	182	43	43	31	784	922	856	756	996	1074	85	78	98	0	14	91	78	86	16	2	9	1	82	82	82	72	72	72	2	2	2	2596
Arhgap18	10	26492390	26636902	+	355	167	162	298	122	113	31	32	21	717	895	813	469	623	702	56	49	70	0	10	97	58	80	10	5	11	1	56	56	56	52	52	52	3	3	3	1992
Arhgap19	19	41844642	41876517	-	258	134	127	252	100	93	19	24	17	536	648	589	378	513	563	39	34	45	0	10	76	35	51	8	4	4	0	47	47	47	37	37	37	0	0	0	1519
Arhgap20	9	51573612	51658504	+	573	314	289	575	237	221	60	53	38	1237	1465	1359	917	1211	1327	97	92	120	0	31	162	86	130	30	1	13	0	62	62	62	48	48	48	2	2	2	3549
Arhgap21	2	20770339	20889037	-	983	589	537	893	358	336	115	120	85	1958	2317	2168	1567	1994	2192	199	178	246	0	35	236	132	240	64	18	34	1	107	107	107	85	85	85	0	0	0	5868
Arhgap22	14	34030246	34182764	+	221	153	135	463	218	206	38	55	29	635	698	666	582	809	882	105	79	119	0	5	55	57	75	14	5	14	0	33	33	33	39	39	39	0	0	0	2109
Arhgap23	11	97312841	97362439	+	367	254	242	810	423	405	143	174	113	1020	1125	1060	1056	1400	1503	356	297	392	0	8	85	72	115	30	7	35	1	65	65	65	63	63	63	8	8	8	3834
Arhgap24	5	102981165	103326346	+	282	137	124	421	178	169	51	39	23	801	930	868	536	755	835	88	94	120	0	16	91	55	79	8	7	13	3	28	28	28	36	36	36	0	0	0	2244
Arhgap25	6	87409914	87482880	-	242	145	126	371	159	148	38	36	23	666	759	713	499	695	765	67	61	84	0	4	69	56	72	13	5	13	3	34	34	34	44	44	44	2	2	2	1947
Arhgap26	18	39153130	39530816	+	293	155	139	467	203	182	66	64	39	886	1017	949	569	789	885	105	86	135	0	7	91	49	93	18	7	28	4	85	85	85	84	84	84	7	7	7	2445
Arhgap27	11	103194177	103222214	-	244	152	146	572	280	265	123	119	86	771	858	814	691	982	1058	242	222	285	0	5	55	85	86	25	11	35	5	56	56	56	62	62	62	6	6	6	2745
Arhgap28	17	68195075	68353350	-	328	174	161	364	165	150	54	46	35	774	916	843	533	701	776	84	78	109	0	12	98	44	75	15	6	20	0	72	72	72	64	64	64	0	0	0	2190
Arhgap29	3	121676829	121717893	+	754	398	381	502	184	172	37	40	23	1371	1703	1554	965	1196	1333	88	80	108	0	24	190	74	161	36	7	12	1	82	82	82	82	82	82	4	4	4	3801
Arhgap30	1	173319398	173339472	+	517	317	292	571	259	243	29	49	22	972	1159	1094	1021	1214	1386	99	79	116	0	13	103	60	179	23	10	10	0	43	43	43	41	41	41	4	4	4	3282
Arhgap31	16	38601538	38712786	-	603	392	362	785	337	310	77	81	58	1324	1519	1422	1246	1605	1793	128	107	155	0	16	143	103	192	31	9	26	1	43	43	43	43	43	43	2	2	2	4278
Arhgap32	9	31923721	32068733	+	1028	628	592	996	432	411	99	108	66	1975	2329	2181	1828	2272	2472	208	183	250	0	46	230	122	242	63	11	27	2	86	86	86	77	77	77	5	5	5	6270
Arhgap33	7	31307607	31319950	-	527	407	372	797	441	428	42	71	30	982	1091	1070	1304	1593	1708	172	148	194	0	11	67	87	154	52	10	5	0	74	74	74	80	80	80	6	6	6	3924
Arhgap35	7	17083002	17150487	-	693	342	347	813	330	299	37	52	21	1631	1950	1785	1099	1498	1661	120	109	148	0	32	192	91	175	43	13	9	1	21	21	21	15	15	15	0	0	0	4500
Arhgap36	X	46823784	46852318	+	266	159	158	328	150	140	25	18	12	571	671	628	453	600	665	93	91	108	0	7	51	32	63	8	2	11	0	46	46	46	49	49	49	1	1	1	1773
Arhgap39	15	76555412	76596000	-	353	224	210	714	323	308	63	66	39	1051	1159	1096	871	1246	1348	163	146	194	0	21	98	102	118	31	10	24	3	38	38	38	42	42	42	0	0	0	3330
Arhgap4	X	71140075	71156568	-	391	213	214	609	273	262	20	51	15	879	1044	957	771	1043	1162	114	89	129	0	13	99	71	135	27	10	4	0	75	75	75	87	87	87	10	10	10	2868
Arhgap40	2	158338541	158376364	+	236	166	143	433	214	202	34	41	29	601	667	627	566	780	848	76	71	87	0	4	67	64	69	13	6	4	0	50	50	50	54	54	54	8	8	8	2019
Arhgap42	9	8997597	9238779	-	407	222	214	406	171	155	38	42	24	920	1089	1010	622	804	903	63	53	83	0	16	103	58	111	28	9	15	3	95	95	95	75	75	75	6	6	6	2526
Arhgap44	11	64816813	64976140	-	286	193	188	492	225	212	51	56	36	753	837	777	687	938	1011	90	70	109	0	9	74	65	81	21	5	20	1	76	76	76	77	77	77	3	3	3	2435
Arhgap5	12	53617235	53668325	+	1109	512	515	412	124	111	16	24	11	1720	2254	2043	1093	1282	1443	59	57	73	0	63	271	91	190	42	9	3	0	22	22	22	18	18	18	0	0	0	4512
Arhgap6	X	165234153	165740943	+	434	265	235	548	242	228	60	65	46	956	1109	1050	809	1085	1181	122	103	139	0	16	105	86	116	34	6	20	3	51	51	51	47	47	47	6	6	6	3024
Arhgap8	15	84563381	84602507	+	127	66	64	306	147	135	24	27	15	432	483	453	282	436	476	67	60	77	0	10	42	34	39	11	3	7	2	39	39	39	39	39	39	2	2	2	1278
Arhgap9	10	126759172	126766726	+	234	141	132	396	181	175	53	67	39	577	661	629	491	701	763	123	99	143	0	9	50	64	69	13	6	16	0	60	60	60	57	57	57	3	3	3	1947
Arhgdia	11	120440545	120441685	-	63	38	37	132	51	45	11	14	7	222	245	224	145	210	239	22	19	29	0	2	24	14	30	7	3	3	0	17	17	17	14	14	14	1	1	1	615
Arhgdib	6	136872648	136882282	-	78	42	44	113	45	44	11	9	5	217	250	223	150	211	227	17	17	24	0	3	28	12	19	4	2	4	1	16	16	16	15	15	15	1	1	1	603
Arhgdig	17	26336275	26338088	-	65	40	39	166	77	72	13	8	5	221	244	223	168	247	273	24	26	31	0	2	24	17	27	6	1	4	2	19	19	19	21	21	21	0	0	0	678
Arhgef1	7	25692753	25711269	+	312	204	193	661	320	305	63	92	43	851	954	903	782	1075	1192	197	162	226	0	6	68	64	114	11	10	16	1	112	112	112	108	108	108	16	16	16	2943
Arhgef10	8	14925184	14999830	+	464	273	255	788	352	332	126	115	85	1301	1477	1389	1061	1442	1584	191	172	236	0	15	121	97	152	30	7	37	3	118	118	118	92	92	92	6	6	6	4038
Arhgef10l	4	140070905	140172864	-	357	243	234	875	420	387	105	106	73	1167	1273	1191	1036	1465	1600	202	176	235	0	8	99	91	117	15	7	32	6	105	105	105	105	105	105	6	6	6	3843
Arhgef11	3	87422683	87541024	+	655	427	404	917	412	370	44	73	34	1450	1655	1564	1308	1731	1927	159	131	184	0	23	137	108	190	36	15	14	0	151	151	151	148	148	148	9	9	9	4659
Arhgef12	9	42777265	42913293	-	811	425	410	737	293	261	64	77	44	1522	1876	1726	1221	1564	1772	150	133	182	0	32	197	113	214	38	14	18	2	173	173	173	140	140	140	7	7	7	4635
Arhgef15	11	68758180	68768526	-	321	228	213	541	297	281	38	55	28	690	774	739	749	968	1060	133	116	152	0	9	59	66	91	15	9	9	0	55	55	55	51	51	51	6	6	6	2550
Arhgef16	4	153653065	153665644	-	190	110	98	492	231	214	65	68	40	693	765	720	508	756	828	133	115	159	0	8	65	56	69	14	2	17	1	53	53	53	45	45	45	6	6	6	2142
Arhgef17	7	108021914	108080253	-	732	501	474	1218	608	586	184	199	134	1681	1897	1807	1810	2346	2541	388	350	460	0	15	132	134	208	35	24	47	2	77	77	77	79	79	79	4	4	4	6174
Arhgef18	8	3427423	3454535	+	334	201	195	670	286	265	66	73	42	961	1082	1010	747	1101	1231	172	156	206	0	12	90	101	131	22	12	21	2	71	71	71	70	70	70	3	3	3	3066
Arhgef19	4	140802119	140812794	+	214	149	131	554	262	250	91	85	66	681	742	708	616	888	971	176	171	207	0	4	56	67	87	16	7	18	1	53	53	53	58	58	58	1	1	1	2409
Arhgef2	3	88420559	88450785	+	371	194	189	624	293	275	53	86	35	943	1105	1021	712	999	1113	186	160	221	0	15	104	67	111	15	17	10	0	86	86	86	83	83	83	7	7	7	2976
Arhgef25	10	126619892	126627021	-	264	160	147	376	172	162	34	40	24	584	679	640	526	708	786	74	65	90	0	9	61	60	82	14	8	11	2	58	58	58	62	62	62	4	4	4	1929
Arhgef26	3	62143419	62264268	+	333	180	162	486	224	213	75	80	58	890	1034	957	637	855	944	125	112	148	0	9	104	53	97	19	8	16	2	53	53	53	49	49	49	2	2	2	2610
Arhgef28	13	98669602	98915539	-	737	394	370	927	381	349	104	102	74	1708	2032	1905	1281	1733	1955	199	168	230	0	19	170	137	231	41	7	40	6	148	148	148	123	123	123	1	1	1	5103
Arhgef3	14	27966198	28215165	+	240	120	108	372	159	147	35	39	22	666	780	729	448	642	717	83	72	101	0	6	69	58	77	14	6	13	1	46	46	46	49	49	49	5	5	5	1911
Arhgef33	17	80734658	80785758	+	284	138	127	466	193	179	129	110	98	819	952	878	598	844	936	178	169	209	0	13	98	71	98	20	5	33	5	64	64	64	54	54	54	2	2	2	2553
Arhgef37	18	61654494	61683646	-	238	138	122	453	202	186	29	31	15	666	753	720	505	757	831	61	54	79	0	13	62	72	71	13	4	9	0	41	41	41	46	46	46	1	1	1	2031
Arhgef38	3	132823679	132897787	-	89	49	41	133	44	41	10	10	6	239	273	255	156	222	258	15	14	20	0	6	32	14	37	4	1	2	0	13	13	13	9	9	9	2	2	2	660
Arhgef39	4	43509550	43512479	-	119	79	72	230	106	103	22	28	15	307	344	328	247	376	409	64	53	71	0	3	26	41	36	6	2	7	2	30	30	30	29	29	29	5	5	5	1035
Arhgef4	1	34861813	34868674	+	121	64	51	344	143	129	34	39	20	493	546	515	317	516	570	90	75	107	0	4	48	49	51	11	4	14	1	27	27	27	34	34	34	3	3	3	1455
Arhgef40	14	52604664	52624705	+	637	437	414	908	429	417	77	115	58	1198	1388	1315	1379	1753	1972	219	190	261	0	10	106	130	235	28	24	15	1	83	83	83	98	98	98	3	3	3	4575
Arhgef5	6	43222316	43238770	+	806	515	468	796	325	302	25	44	19	1520	1792	1706	1344	1719	1922	102	91	121	0	19	152	137	233	53	13	5	0	52	52	52	48	48	48	4	4	4	4746
Arhgef6	X	54486688	54591751	-	444	216	212	343	127	116	29	35	21	871	1081	976	581	739	848	50	38	66	0	18	127	58	116	18	9	15	1	86	86	86	78	78	78	0	0	0	2388
Arhgef7	8	11728252	11833092	+	315	180	170	534	217	201	63	59	43	913	1033	958	614	886	982	116	103	139	0	16	101	63	108	28	4	21	1	84	84	84	82	82	82	2	2	2	2627
Arhgef9	X	92247312	92360940	-	206	91	84	287	104	91	21	21	9	586	689	640	334	511	574	53	48	66	0	12	68	59	65	15	2	7	1	33	33	33	37	37	37	2	2	2	1551
Arid1a	4	133236246	133309526	-	837	523	513	1212	577	553	220	225	182	1927	2190	2090	2072	2751	2916	326	288	365	0	51	161	245	201	60	10	43	9	72	72	72	72	72	72	4	4	4	6852
Arid1b	17	4995095	5343087	+	748	496	477	1202	505	478	281	250	222	1926	2146	2042	1977	2687	2864	363	347	420	0	32	155	227	214	64	8	55	10	76	76	76	74	74	74	2	2	2	6735
Arid2	15	96118126	96232525	+	1021	624	624	723	317	294	115	109	82	1735	2092	1961	1533	1946	2088	167	158	203	0	40	171	184	177	58	6	21	3	83	83	83	74	74	74	3	3	3	5487
Arid3a	10	79393639	79414681	+	202	135	128	367	184	172	43	50	34	504	567	545	558	705	781	87	81	100	0	4	33	38	75	10	4	3	0	27	27	27	31	31	31	2	2	2	1806
Arid3b	9	57640323	57681968	-	232	156	142	326	158	142	27	29	20	505	571	543	509	664	728	54	51	64	0	10	52	48	61	13	3	4	0	28	28	28	28	28	28	0	0	0	1707
Arid3c	4	41671265	41677225	-	169	114	107	230	119	110	34	39	28	312	360	344	383	474	520	71	62	80	0	7	30	23	44	6	5	9	2	23	23	23	25	25	25	0	0	0	1230
Arid4a	12	72118130	72198591	+	692	342	319	516	170	157	80	60	39	1343	1669	1513	976	1172	1359	109	108	159	0	24	203	56	206	32	11	32	2	91	91	91	84	84	84	1	1	1	3786
Arid4b	13	14157141	14290000	+	846	393	371	446	151	141	34	35	23	1439	1863	1680	1051	1173	1378	61	47	77	0	30	235	60	233	38	5	18	0	92	92	92	81	81	81	3	3	3	3945
Arid5a	1	36364678	36377048	+	217	154	137	394	177	174	31	29	21	543	600	553	582	763	823	56	54	67	0	6	70	37	73	16	1	5	0	27	27	27	29	29	29	0	0	0	1864
Arid5b	10	67559252	67741458	-	483	238	219	640	283	262	99	87	67	1211	1435	1301	915	1219	1328	141	124	173	0	21	174	71	124	36	4	33	4	34	34	34	32	32	32	6	6	6	3567
Arih1	9	59241101	59334154	-	248	100	100	249	82	74	55	43	34	602	735	671	367	516	580	84	79	110	0	15	79	53	71	15	7	24	2	54	54	54	45	45	45	5	5	5	1668
Arih2	9	108507413	108546608	-	217	107	100	259	78	74	16	21	6	530	624	580	355	508	571	42	36	57	0	16	67	51	79	20	6	7	1	52	52	52	48	48	48	4	4	4	1479
Arl1	10	88194306	88205798	+	116	52	54	66	30	27	2	5	2	198	251	229	138	162	185	6	5	8	0	11	31	15	27	7	2	0	0	17	17	17	23	23	23	0	0	0	546
Arl10	13	54676456	54682255	+	64	34	33	166	83	81	26	26	18	213	241	225	178	271	290	52	45	60	0	2	19	30	20	3	0	7	0	12	12	12	12	12	12	0	0	0	732
Arl11	14	61929580	61930110	+	63	41	39	121	56	55	7	6	4	163	185	171	146	203	224	13	13	15	0	0	16	15	23	3	0	1	1	0	0	0	0	0	0	0	0	0	531
Arl13a	X	130724375	130742125	+	213	115	104	153	59	47	7	9	4	421	509	467	255	338	382	33	35	40	0	10	63	30	41	9	4	0	0	34	34	34	28	28	28	2	2	2	1119
Arl13b	16	62795458	62846569	-	224	120	116	192	72	66	21	27	15	432	526	474	333	419	483	43	35	55	0	10	66	30	64	6	6	8	0	36	36	36	30	30	30	2	2	2	1284
Arl14	3	69026444	69027022	+	71	36	34	112	46	42	16	15	9	214	245	222	120	181	200	25	23	34	0	4	29	15	20	5	3	6	1	0	0	0	0	0	0	0	0	0	579
Arl14ep	2	106804973	106809651	-	155	79	79	116	40	37	14	7	4	298	364	320	203	263	292	25	28	35	0	10	54	16	32	6	1	5	1	9	9	9	11	11	11	0	0	0	831
Arl14epl	18	47085974	47092282	+	48	24	23	96	28	26	11	9	6	176	199	179	89	149	169	21	19	25	0	1	22	15	23	5	0	4	1	8	8	8	8	8	8	0	0	0	459
Arl15	13	114584857	114945064	+	98	53	51	99	39	36	15	13	10	212	250	234	144	189	214	30	28	36	0	7	25	13	28	6	1	5	0	17	17	17	15	15	15	0	0	0	615
Arl16	11	120326964	120328737	-	64	39	38	97	49	44	10	12	10	178	202	187	144	184	204	15	12	16	0	1	17	10	18	3	1	2	0	18	18	18	12	12	12	2	2	2	522
Arl2	19	6134667	6141101	-	46	27	29	139	65	57	9	9	5	188	207	191	120	196	219	29	30	35	0	0	14	19	17	2	2	1	0	14	14	14	15	15	15	3	3	3	555
Arl2bp	8	97190764	97197018	+	70	28	30	94	33	30	10	9	7	188	225	209	108	150	174	17	19	21	0	5	19	6	26	5	1	0	0	23	23	23	19	19	19	2	2	2	497
Arl3	19	46605829	46647532	-	76	33	32	98	43	34	17	16	13	197	237	213	114	172	194	24	24	29	0	3	28	19	16	3	1	2	0	19	19	19	19	19	19	2	2	2	549
Arl4a	12	40762731	40763333	-	109	60	58	88	34	32	8	9	7	232	278	251	136	182	201	11	6	13	0	3	32	15	23	6	1	5	0	0	0	0	0	0	0	0	0	0	603
Arl4c	1	90597661	90598239	-	22	12	12	144	69	60	34	29	21	212	221	200	107	181	199	46	39	58	0	1	22	11	12	3	0	12	1	0	0	0	0	0	0	0	0	0	579
Arl4d	11	101527964	101528569	+	61	36	32	138	70	66	15	19	13	185	207	192	154	218	237	36	30	39	0	3	22	13	17	2	1	3	0	0	0	0	0	0	0	0	0	0	606
Arl5a	2	52257904	52280155	-	94	53	54	73	29	24	7	7	5	210	249	231	120	160	182	15	11	17	0	2	19	18	22	5	0	4	0	21	21	21	19	19	19	0	0	0	540
Arl5b	2	14977153	14997931	+	91	44	44	79	35	28	9	7	5	210	252	236	124	159	185	11	12	15	0	5	21	16	25	6	0	1	0	21	21	21	19	19	19	0	0	0	543
Arl5c	11	97851605	97857177	-	59	31	35	114	61	55	5	9	3	192	219	206	131	183	205	16	13	19	0	1	10	19	20	4	1	0	0	17	17	17	23	23	23	0	0	0	540
Arl6	16	59613645	59632259	-	97	42	45	90	38	34	5	4	3	216	267	237	126	175	193	8	10	11	0	4	31	15	18	4	1	0	0	27	27	27	19	19	19	2	2	2	561
Arl6ip1	7	125263806	125273018	-	99	52	54	102	49	44	4	6	4	227	272	250	140	192	217	12	12	14	0	2	22	23	24	4	2	0	0	19	19	19	20	20	20	0	0	0	612
Arl6ip4	5	124566455	124568050	+	80	57	47	134	58	55	16	26	11	217	239	208	173	240	259	44	38	59	0	1	42	13	22	6	10	6	0	14	14	14	18	18	18	0	0	0	690
Arl6ip5	6	97160815	97182566	+	50	26	27	115	59	52	19	13	10	221	244	228	116	170	184	33	37	42	0	1	16	10	12	5	0	2	0	7	7	7	9	9	9	0	0	0	567
Arl6ip6	2	53051157	53076422	+	89	58	56	105	53	51	32	32	23	207	236	224	174	222	238	53	46	63	0	2	16	17	21	7	1	8	0	13	13	13	11	11	11	0	0	0	681
Arl8a	1	137043555	137051848	+	49	30	31	122	48	41	15	17	8	216	233	213	108	178	202	25	23	36	0	2	21	19	23	6	4	4	0	23	23	23	21	21	21	4	4	4	561
Arl8b	6	108733249	108771546	+	84	46	49	85	36	33	11	16	8	217	253	233	113	158	179	26	22	32	0	2	19	19	23	5	3	2	0	27	27	27	19	19	19	2	2	2	561
Arl9	5	77433080	77438502	+	0	0	0	0	0	0	0	0	0	0	0	0	0	0	0	0	0	0	0	0	0	0	0	0	0	0	0	12	12	12	12	12	12	0	0	0	401
Armc1	3	19034032	19057654	-	171	94	90	112	41	37	11	15	8	285	357	328	219	267	300	29	23	34	0	5	38	17	40	11	2	4	0	20	20	20	17	17	17	3	3	3	849
Armc10	5	21151921	21167436	+	150	71	76	160	79	75	27	26	17	314	383	349	201	270	296	48	46	59	0	10	39	15	27	5	3	6	2	22	22	22	18	18	18	0	0	0	921
Armc12	17	28667829	28675863	+	115	61	59	228	106	93	23	25	12	351	400	372	227	336	375	49	47	66	0	5	35	21	34	8	6	6	0	17	17	17	21	21	21	2	2	2	1023
Armc2	10	41636868	41731791	-	349	194	174	502	218	203	62	54	40	880	1019	950	618	861	945	100	96	129	0	16	105	43	84	15	8	20	1	64	64	64	60	60	60	4	4	4	2565
Armc3	2	19123395	19231753	+	418	213	220	469	204	185	49	45	29	963	1150	1036	647	831	943	81	74	105	0	17	124	37	114	21	6	17	1	76	76	76	66	66	66	6	6	6	2658
Armc4	18	7088452	7294609	-	587	294	299	465	191	171	32	36	22	1097	1362	1225	786	967	1107	76	65	93	0	28	160	60	153	33	8	15	1	73	73	73	67	67	67	4	4	4	3114
Armc5	7	135381641	135388331	+	398	291	288	533	288	277	74	102	69	624	717	676	895	1105	1190	192	157	206	0	14	58	52	87	13	10	17	1	17	17	17	21	21	21	2	2	2	2781
Armc6	8	72744564	72755299	-	165	99	108	301	145	139	29	31	17	419	485	445	376	526	572	70	67	87	0	0	31	39	45	5	5	6	0	23	23	23	25	25	25	0	0	0	1407
Armc7	11	115337251	115350388	+	44	26	27	148	69	65	22	21	16	190	206	197	140	216	235	34	28	40	0	2	10	16	19	4	0	7	0	8	8	8	8	8	8	0	0	0	597
Armc8	9	99381163	99469065	-	382	186	195	321	134	121	25	34	19	744	912	832	503	655	728	57	51	71	0	28	99	42	77	17	8	5	0	88	88	88	76	76	76	4	4	4	2088
Armc9	1	88053530	88172257	+	311	161	146	510	224	200	44	48	33	829	964	896	608	849	950	90	84	105	0	15	98	56	101	24	4	6	0	93	93	93	84	84	84	7	7	7	2458
Armcx1	X	131254690	131256060	+	252	142	134	209	79	74	9	6	4	503	603	544	353	442	498	22	25	28	0	10	77	19	60	9	1	1	0	0	0	0	0	0	0	0	0	0	1371
Armcx2	X	131339067	131341421	-	434	310	310	323	169	163	25	29	22	705	816	751	787	895	959	41	39	48	0	13	78	33	79	21	4	2	0	0	0	0	0	0	0	0	0	0	2355
Armcx3	X	131293132	131294271	+	228	120	116	153	64	61	9	10	2	404	502	460	290	366	397	23	22	35	0	10	56	24	37	9	6	6	1	0	0	0	0	0	0	0	0	0	1140
Armcx4	X	131223884	131230954	+	1374	889	857	878	421	411	50	53	45	2083	2539	2363	2377	2766	3051	73	59	81	0	29	237	230	298	23	3	14	0	0	0	0	0	0	0	0	0	0	7071
Armcx5	X	132279716	132281536	+	369	172	174	229	107	97	15	16	12	671	844	750	470	558	626	29	28	34	0	24	116	33	67	9	2	2	0	0	0	0	0	0	0	0	0	0	1821
Armcx6	X	131283714	131284619	-	142	76	72	153	66	63	4	9	2	307	371	342	258	323	364	16	10	20	0	2	35	21	43	5	2	3	0	0	0	0	0	0	0	0	0	0	906
Arnt	3	95238459	95299315	+	388	241	231	389	174	163	21	39	19	762	899	861	663	869	943	66	52	77	0	10	58	75	84	21	9	5	0	83	83	83	83	83	83	2	2	2	2376
Arnt2	7	91398566	91558395	-	250	169	160	398	175	161	56	54	40	686	759	726	582	787	860	97	81	114	0	8	50	64	82	23	3	21	2	70	70	70	72	72	72	2	2	2	2139
Arntl	7	120424177	120457133	+	308	182	176	278	112	100	44	44	30	639	751	698	507	636	698	69	67	89	0	14	73	26	63	13	7	9	1	59	59	59	61	61	61	0	0	0	1881
Arntl2	6	146754052	146781168	+	292	172	154	269	104	97	30	22	18	592	701	652	472	599	654	48	49	61	0	11	78	32	70	22	2	9	1	55	55	55	63	63	63	2	2	2	1740
Arpc1a	5	145852052	145869284	+	136	67	69	214	105	94	17	12	9	390	455	419	270	390	423	45	47	52	0	4	38	38	27	5	0	3	1	28	28	28	30	30	30	6	6	6	1113
Arpc1b	5	145882545	145888728	+	92	47	48	252	128	115	28	24	15	373	412	379	277	404	444	57	59	73	0	6	38	34	31	4	3	5	0	26	26	26	30	30	30	8	8	8	1119
Arpc2	1	74283400	74314369	+	150	73	73	141	55	48	18	20	12	337	405	370	208	268	301	35	33	46	0	9	44	6	32	6	5	5	0	37	37	37	32	32	32	3	3	3	903
Arpc3	5	122842001	122855940	+	56	28	28	105	35	30	16	16	13	204	230	207	117	181	199	21	16	25	0	2	25	14	20	7	1	6	0	21	21	21	23	23	23	4	4	4	537
Arpc4	6	113328200	113338770	+	55	27	28	104	41	34	9	15	7	198	223	209	106	151	179	24	19	29	0	3	16	5	23	2	3	2	0	20	20	20	20	20	20	0	0	0	507
Arpc5	1	154613855	154621452	+	57	33	36	77	31	30	20	15	11	153	174	154	108	154	163	29	26	39	0	3	20	8	8	0	1	9	0	12	12	12	12	12	12	0	0	0	456
Arpc5l	2	38863716	38870640	+	69	39	40	72	32	31	17	14	8	151	179	163	109	145	154	32	28	42	0	2	17	8	12	4	1	8	0	12	12	12	12	12	12	0	0	0	462
Arpp19	9	74885438	74904612	+	72	42	34	62	19	19	13	15	12	130	156	142	126	163	177	23	17	24	0	4	26	9	15	1	0	4	0	12	12	12	12	12	12	0	0	0	438
Arpp21	9	111968269	112088238	-	431	267	236	495	202	189	45	53	39	938	1088	1041	802	1098	1192	76	64	87	0	15	92	119	116	35	5	9	0	84	84	84	72	72	72	4	4	4	2925
Arr3	X	97801975	97813726	+	178	99	100	215	103	94	10	15	8	392	463	424	298	397	431	24	19	30	0	8	46	22	35	10	4	4	0	63	63	63	53	53	53	4	4	4	1146
Arrb1	7	106684289	106749719	+	138	83	80	271	126	115	29	35	18	426	475	434	314	422	471	63	53	77	0	7	51	9	46	8	4	8	1	59	59	59	57	57	57	4	4	4	1257
Arrb2	11	70246233	70253759	+	135	76	71	275	134	127	30	33	18	426	483	443	316	430	467	61	59	77	0	2	47	15	42	12	5	4	1	55	55	55	56	56	56	5	5	5	1266
Arrdc1	2	24781126	24790665	-	161	116	117	274	140	130	19	20	13	385	423	395	387	513	553	41	39	48	0	7	34	33	41	11	2	3	1	29	29	29	31	31	31	0	0	0	1305
Arrdc2	8	73359840	73363300	-	104	79	80	252	140	134	65	60	50	328	351	334	317	415	446	130	125	148	0	2	18	22	36	11	3	13	0	25	25	25	30	30	30	1	1	1	1224
Arrdc3	13	81022911	81032687	+	224	115	110	166	82	73	27	26	19	430	522	487	326	383	427	42	37	52	0	17	57	24	51	16	3	9	1	30	30	30	24	24	24	2	2	2	1245
Arrdc4	7	75884363	75893952	-	194	115	114	209	102	94	33	30	20	380	452	418	355	435	480	59	57	76	0	7	42	26	53	16	4	9	0	27	27	27	27	27	27	2	2	2	1266
Arrdc5	17	56433569	56439666	-	100	52	49	206	98	89	28	27	18	352	393	375	220	318	349	48	41	57	0	7	28	19	29	7	2	10	3	10	10	10	6	6	6	0	0	0	978
Arsa	15	89303669	89306153	-	193	121	121	327	167	157	24	30	18	425	490	459	465	604	649	52	46	61	0	7	38	26	47	12	6	6	3	22	22	22	29	29	29	5	5	5	1521
Arsb	13	94541733	94710686	+	194	105	99	298	149	138	60	50	39	514	593	556	401	547	590	88	93	112	0	10	53	43	46	14	4	9	1	29	29	29	25	25	25	2	2	2	1605
Arsg	11	109351747	109433807	+	232	150	144	279	129	123	27	22	10	493	569	538	458	603	644	52	53	69	0	6	43	44	49	14	3	7	3	38	38	38	46	46	46	0	0	0	1591
Arsi	18	61071894	61077422	+	197	127	126	351	181	165	33	39	18	519	582	554	457	625	676	101	89	118	0	7	36	55	57	22	6	12	4	4	4	4	4	4	4	0	0	0	1722
Arsj	3	126067692	126142321	+	278	157	147	298	127	112	28	26	20	628	727	674	462	628	684	39	32	45	0	22	85	60	65	24	1	10	3	5	5	5	3	3	3	0	0	0	1797
Arsk	13	76199704	76235956	-	321	174	175	210	83	75	21	17	14	605	738	681	419	546	588	33	36	41	0	14	70	57	57	23	2	3	1	29	29	29	23	23	23	4	4	4	1671
Art1	7	109254817	109259315	+	104	70	66	206	106	98	27	26	19	293	326	317	258	355	384	54	54	64	0	1	14	30	33	12	3	4	1	12	12	12	12	12	12	0	0	0	978
Art2a-ps	7	108701290	108704316	-	161	80	76	127	43	37	7	8	5	327	394	368	201	276	303	16	14	19	0	14	44	22	30	9	1	2	0	8	8	8	8	8	8	0	0	0	864
Art2b	7	108727374	108729675	-	166	83	79	121	38	34	6	8	6	341	411	386	201	271	297	10	9	12	0	13	42	20	33	11	2	1	0	8	8	8	8	8	8	0	0	0	870
Art3	5	92817169	92843392	+	150	88	82	175	63	59	41	33	25	397	450	426	246	340	372	51	50	67	0	9	39	21	39	11	2	11	2	30	30	30	26	26	26	0	0	0	1086
Art4	6	136798096	136805764	-	117	66	64	179	79	76	20	15	11	315	360	332	218	315	337	25	28	35	0	6	36	25	28	9	1	3	0	7	7	7	9	9	9	0	0	0	903
Art5	7	109245628	109248007	-	114	77	69	206	99	97	8	13	4	280	313	298	261	351	385	33	28	40	0	4	27	22	39	7	3	3	0	11	11	11	13	13	13	0	0	0	930
Artn	4	117599198	117600288	-	99	85	81	190	110	109	77	77	65	177	176	178	263	301	309	113	110	121	0	1	8	26	21	4	6	12	0	9	9	9	11	11	11	0	0	0	679
Arv1	8	127246084	127255839	+	94	49	47	158	69	63	25	25	16	293	335	312	163	253	273	40	34	47	0	3	28	24	23	9	1	7	3	18	18	18	10	10	10	4	4	4	801
Arvcf	16	18389271	18405302	+	348	249	235	601	309	302	69	91	44	781	873	838	836	1089	1167	208	173	239	0	7	56	55	95	23	9	22	3	56	56	56	64	64	64	4	4	4	2910
Arx	X	90532067	90542742	+	115	90	80	343	161	156	137	122	113	389	414	397	495	644	700	186	182	210	0	0	27	26	59	8	1	20	1	13	13	13	19	19	19	0	0	0	1695
Arxes1	X	132568045	132568587	+	48	28	25	114	62	56	26	17	15	201	217	203	108	160	175	33	39	45	0	4	21	9	9	0	1	4	0	0	0	0	0	0	0	0	0	0	543
Arxes2	X	132528498	132529040	+	48	28	25	114	62	56	26	17	15	201	217	203	108	160	175	33	39	45	0	4	21	9	9	0	1	4	0	0	0	0	0	0	0	0	0	0	543
As3mt	19	46782246	46815058	+	180	100	100	180	76	67	26	24	16	380	449	412	293	368	417	47	44	62	0	11	48	16	45	5	5	10	0	41	41	41	39	39	39	0	0	0	1130
Asah1	8	42426950	42459938	-	236	122	118	146	66	60	12	14	10	440	536	494	292	363	403	22	20	26	0	18	64	32	41	7	2	2	0	49	49	49	49	49	49	6	6	6	1185
Asah2	19	32061248	32132413	-	389	227	235	327	150	133	35	38	24	815	959	891	590	734	806	59	52	74	0	18	78	47	80	25	6	10	2	73	73	73	75	75	75	4	4	4	2271
Asap1	15	63921009	64181448	-	517	278	261	609	263	242	75	73	51	1187	1398	1279	852	1168	1277	115	103	140	0	28	164	82	112	24	4	18	3	123	123	123	103	103	103	10	10	10	3444
Asap2	12	21117905	21273653	+	357	202	195	594	256	236	86	77	48	1036	1182	1080	731	1021	1131	134	127	178	0	9	118	67	115	25	6	22	0	119	119	119	102	102	102	7	7	7	3012
Asap3	4	135762434	135799775	+	277	169	150	603	266	252	69	77	48	829	932	882	736	1027	1130	125	112	157	0	5	74	61	107	18	12	17	1	93	93	93	91	91	91	8	8	8	2715
Asb1	1	93437390	93451455	+	133	84	70	216	105	100	18	19	10	311	356	337	298	391	423	43	39	52	0	4	37	16	34	7	1	4	0	20	20	20	19	19	19	1	1	1	1039
Asb10	5	24039472	24046167	-	190	125	117	290	150	142	20	25	14	381	445	418	409	531	580	75	69	85	0	1	36	31	49	8	5	6	1	17	17	17	14	14	14	1	1	1	1404
Asb11	X	160876058	160896680	+	151	86	84	150	76	71	12	12	6	270	329	305	250	311	346	25	26	33	0	6	32	21	34	4	3	2	1	25	25	25	23	23	23	0	0	0	885
Asb12	X	92665675	92666997	-	170	92	90	147	72	62	8	10	5	295	361	338	252	317	346	31	28	35	0	12	37	20	30	11	1	2	0	3	3	3	5	5	5	0	0	0	927
Asb13	13	3633379	3649553	+	106	58	59	168	81	78	27	24	16	259	299	273	237	305	329	44	43	56	0	5	31	15	28	6	1	5	0	20	20	20	24	24	24	0	0	0	837
Asb14	14	27707850	27728336	+	349	180	174	270	123	110	37	29	19	642	793	731	477	602	659	70	71	88	0	18	86	35	57	13	3	10	3	36	36	36	34	34	34	2	2	2	1889
Asb15	6	24506508	24520776	+	302	154	160	263	120	114	32	24	15	621	752	691	430	547	609	53	58	73	0	17	72	41	67	11	7	10	4	33	33	33	29	29	29	2	2	2	1752
Asb16	11	102130137	102139375	+	161	118	110	279	130	127	43	35	25	350	393	377	392	544	584	81	82	104	0	0	24	47	44	7	6	13	1	16	16	16	16	16	16	0	0	0	1362
Asb17	3	153507297	153516505	+	144	84	78	148	60	52	14	11	8	356	405	379	178	252	283	25	25	31	0	11	43	19	33	10	1	4	1	9	9	9	7	7	7	0	0	0	888
Asb18	1	91849253	91911152	-	127	90	86	275	138	133	97	75	62	370	404	391	350	476	513	146	150	186	0	3	20	31	42	10	5	23	0	19	19	19	21	21	21	0	0	0	1404
Asb2	12	104559748	104584071	-	150	94	84	435	209	194	87	68	53	594	643	610	455	657	717	145	145	177	0	7	50	34	58	13	2	21	4	31	31	31	31	31	31	2	2	2	1905
Asb3	11	30898326	31001242	+	355	172	178	186	60	55	6	11	6	546	711	641	419	516	581	21	17	22	0	18	82	41	70	10	1	0	0	29	29	29	35	35	35	0	0	0	1578
Asb4	6	5340609	5381047	+	149	79	81	264	114	102	31	18	12	455	520	470	304	432	479	48	56	68	0	5	53	24	46	11	3	8	2	16	16	16	16	16	16	0	0	0	1281
Asb5	8	55635798	55672714	+	194	113	108	129	54	47	15	18	9	328	398	377	262	330	365	26	26	37	0	11	37	28	35	7	5	2	0	24	24	24	24	24	24	0	0	0	990
Asb6	2	30679360	30683706	-	100	63	57	317	144	128	37	32	24	397	433	414	318	471	522	62	59	76	0	1	26	22	42	7	1	9	0	19	19	19	20	20	20	1	1	1	1257
Asb7	7	73792672	73824176	-	154	82	81	160	69	63	20	23	8	317	378	351	229	311	338	50	46	66	0	11	39	18	27	6	6	7	2	9	9	9	7	7	7	0	0	0	957
Asb8	15	97966237	97973210	-	111	59	55	168	88	81	23	18	13	280	324	302	226	284	320	40	46	53	0	8	34	13	35	6	3	2	0	6	6	6	10	10	10	0	0	0	867
Asb9	X	160944437	160977596	+	145	82	77	153	75	66	10	7	4	275	333	312	245	318	350	21	22	28	0	5	31	20	25	2	1	3	0	24	24	24	24	24	24	0	0	0	873
Ascc1	10	59467567	59560957	+	141	72	68	196	83	77	25	23	11	402	465	440	236	326	366	46	42	62	0	6	35	19	42	8	3	9	1	29	29	29	29	29	29	6	6	6	1071
Ascc2	11	4540403	4583081	+	266	140	131	476	194	174	35	36	24	781	896	839	555	805	897	70	67	84	0	11	77	59	91	19	5	7	2	72	72	72	72	72	72	0	0	0	2250
Ascc3	10	50324599	50570399	+	1393	685	709	804	313	281	48	71	30	2429	3057	2788	1601	1978	2223	135	128	180	0	80	325	153	267	54	31	15	4	168	168	168	150	150	150	2	2	2	6597
Ascl1	10	86955138	86955833	-	34	21	21	144	62	60	61	52	49	189	202	191	153	242	256	87	86	98	0	0	11	25	18	6	0	10	1	0	0	0	0	0	0	0	0	0	696
Ascl2	7	150153823	150154885	-	75	53	51	144	68	68	59	53	45	186	206	198	212	270	297	100	94	114	0	2	12	12	30	3	1	13	1	4	4	4	2	2	2	2	2	2	792
Ascl3	7	116871100	116871624	-	43	30	23	125	59	55	17	16	9	173	184	178	127	176	189	32	27	40	0	2	15	2	19	10	3	9	3	0	0	0	0	0	0	0	0	0	525
Ascl4	10	85391236	85391670	+	22	14	10	94	46	44	40	39	34	104	112	108	87	130	142	78	64	83	0	0	8	7	12	2	0	15	1	0	0	0	0	0	0	0	0	0	435
Ascl5	1	137947381	137947947	+	38	24	24	117	60	57	44	35	31	153	167	157	140	186	200	64	62	75	0	0	10	6	17	6	2	13	4	0	0	0	0	0	0	0	0	0	567
Asf1a	10	53316996	53327683	+	122	64	62	73	26	23	12	10	8	223	274	265	155	184	209	13	11	17	0	7	18	13	31	9	1	5	1	11	11	11	13	13	13	0	0	0	615
Asf1b	8	86479728	86493239	+	67	41	42	130	61	52	9	9	4	207	231	225	162	215	245	19	18	26	0	2	7	10	26	5	2	3	0	10	10	10	12	12	12	2	2	2	609
Asgr1	11	69868402	69871145	+	102	49	42	178	78	76	13	12	6	286	334	318	201	311	339	31	27	38	0	5	28	39	29	3	2	7	2	29	29	29	27	27	27	0	0	0	855
Asgr2	11	69906572	69919383	+	100	52	45	192	76	70	12	11	7	320	366	356	204	334	369	25	24	31	0	2	19	49	35	6	1	3	0	24	24	24	30	30	30	2	2	2	906
Ash1l	3	88769834	88881004	+	1741	911	877	1207	454	413	82	114	45	3102	3840	3453	2332	2879	3188	231	203	301	0	92	513	146	352	84	33	29	0	106	106	106	100	100	100	2	2	2	8877
Ash2l	8	26927873	26951229	-	322	154	154	260	109	105	44	49	38	606	754	685	525	637	702	68	55	77	0	20	89	40	79	18	4	12	1	59	59	59	57	57	57	4	4	4	1872
Asic1	15	99502231	99529569	+	217	115	114	499	219	206	52	50	30	754	847	792	569	785	876	99	88	123	0	9	65	40	104	26	5	18	3	38	38	38	44	44	44	2	2	2	2238
Asic2	11	80694559	81781686	-	186	97	98	509	237	221	88	83	64	730	809	756	517	753	830	166	152	189	0	10	62	46	82	21	2	21	3	33	33	33	37	37	37	6	6	6	2247
Asic3	5	23919530	23923564	+	193	122	120	328	161	151	29	34	20	470	533	505	445	587	641	82	74	97	0	8	38	36	61	17	7	10	1	38	38	38	39	39	39	3	3	3	1593
Asic4	1	75447407	75470207	+	161	107	100	376	189	172	25	31	15	484	530	513	463	618	682	75	62	86	0	8	32	31	63	16	2	9	1	31	31	31	39	39	39	2	2	2	1620
Asic5	3	81800873	81825015	+	254	128	131	229	90	80	23	21	13	576	688	631	322	438	494	44	41	53	0	14	68	36	59	13	1	6	2	36	36	36	33	33	33	3	3	3	1488
Asl	5	130487426	130499923	-	153	87	84	297	142	132	25	31	17	452	514	482	356	504	548	64	54	75	0	4	39	42	49	15	3	7	0	56	56	56	61	61	61	3	3	3	1395
Asna1	8	87542023	87549164	-	91	55	54	231	95	83	32	27	17	374	406	379	251	370	413	44	41	60	0	4	32	19	36	5	2	10	1	24	24	24	24	24	24	0	0	0	1047
Asns	6	7625315	7639500	-	266	113	113	284	137	125	28	27	18	612	742	682	404	518	577	59	55	70	0	23	83	29	62	15	1	6	0	34	34	34	43	43	43	3	3	3	1686
Asnsd1	1	53401574	53405310	-	426	232	232	221	82	73	8	14	6	648	821	750	489	603	675	38	31	44	0	21	92	47	72	9	4	5	0	11	11	11	9	9	9	0	0	0	1884
Aspa	11	73118938	73137989	-	205	104	107	99	38	36	7	3	3	350	437	400	251	290	322	13	16	17	0	14	48	11	33	3	0	1	0	20	20	20	20	20	20	0	0	0	939
Aspdh	7	51720842	51723056	+	109	80	77	179	110	106	8	11	6	220	247	241	289	352	377	33	32	38	0	2	11	20	26	5	3	1	0	19	19	19	29	29	29	0	0	0	864
Aspg	12	113345103	113364956	+	185	127	118	377	195	187	40	36	24	490	543	528	483	664	707	76	70	90	0	5	29	41	42	7	0	10	2	52	52	52	58	58	58	2	2	2	1695
Asph	4	9380442	9596057	-	476	249	225	448	164	154	65	60	43	985	1191	1096	770	983	1114	97	92	123	0	21	140	70	144	20	6	16	2	110	110	110	106	106	106	0	0	0	2929
Asphd1	7	134089615	134091890	-	50	30	30	58	35	34	5	5	2	86	106	101	107	125	137	14	15	18	0	0	5	6	11	0	1	0	0	6	6	6	10	10	10	0	0	0	330
Asphd2	5	112814772	112820985	-	79	43	43	237	119	108	33	30	19	328	363	346	245	362	397	68	60	83	0	1	18	36	37	13	3	14	2	8	8	8	8	8	8	0	0	0	1032
Aspm	1	141351509	141390327	+	1787	1046	920	1254	444	408	127	166	92	3396	4041	3682	2129	2973	3188	324	292	396	0	96	581	310	276	97	39	32	2	100	100	100	109	109	109	3	3	3	9369
Aspn	13	49647033	49662000	+	241	122	123	135	41	36	10	8	4	448	556	504	254	317	353	18	21	26	0	11	62	11	42	11	2	1	0	23	23	23	25	25	25	0	0	0	1122
Asprv1	6	86578168	86579187	+	122	66	63	208	97	96	22	16	15	323	377	348	287	384	415	34	33	41	0	2	34	21	35	5	0	7	0	0	0	0	0	0	0	0	0	0	1020
Aspscr1	11	120534383	120570671	+	188	141	124	351	163	160	45	48	35	478	523	500	468	643	685	82	74	94	0	2	42	35	49	10	3	8	1	56	56	56	59	59	59	4	4	4	1653
Asrgl1	19	9187490	9210044	-	150	100	98	150	74	69	30	27	20	302	351	318	291	337	377	42	40	52	0	1	36	11	41	6	2	7	2	25	25	25	23	23	23	0	0	0	981
Ass1	2	31332411	31375937	+	130	69	70	254	130	116	26	22	12	440	493	456	301	403	454	56	54	70	0	8	44	27	49	12	2	8	2	47	47	47	55	55	55	2	2	2	1239
Aste1	9	105298893	105307644	+	361	179	172	336	131	120	20	24	10	720	878	802	478	659	727	46	45	62	0	24	107	49	73	16	6	3	0	11	11	11	13	13	13	0	0	0	2019
Astl	2	127167433	127182510	+	205	130	125	218	109	96	12	21	9	397	466	442	389	482	534	45	36	51	0	6	35	36	52	13	3	3	0	29	29	29	34	34	34	1	1	1	1308
Astn1	1	160292714	160618881	+	514	281	273	763	356	323	59	68	36	1284	1497	1412	1032	1361	1528	151	127	180	0	20	113	95	173	39	8	23	2	78	78	78	99	99	99	3	3	3	3909
Astn2	4	65042486	66065394	-	513	296	287	792	371	343	96	110	77	1285	1481	1387	1074	1422	1575	199	180	224	0	21	124	88	161	36	9	14	3	78	78	78	97	97	97	1	1	1	4059
Asun	6	146498468	146524971	-	417	218	209	315	117	104	16	31	13	768	949	872	581	708	811	56	45	67	0	18	104	35	106	16	8	4	0	65	65	65	61	61	61	2	2	2	2199
Asxl1	2	153172070	153227809	+	808	484	449	708	327	314	45	54	31	1369	1675	1565	1389	1688	1854	111	95	132	0	18	163	104	186	33	8	15	1	46	46	46	41	41	41	1	1	1	4545
Asxl2	12	3427156	3502372	+	842	514	486	566	238	212	27	35	24	1373	1680	1549	1284	1541	1695	54	48	64	0	22	181	101	173	44	7	5	0	47	47	47	39	39	39	2	2	2	4257
Asxl3	18	22568453	22684050	+	1219	731	713	945	410	379	74	76	56	2163	2621	2418	1965	2329	2594	118	107	144	0	30	251	118	289	55	10	19	2	38	38	38	34	34	34	0	0	0	6615
Asz1	6	18001251	18059036	-	299	145	143	185	69	62	22	18	12	515	651	584	341	431	484	36	34	48	0	18	87	25	51	5	2	8	0	48	48	48	47	47	47	0	0	0	1428
Atad1	19	32748734	32781486	-	232	116	122	119	49	44	12	15	7	393	498	452	265	328	361	33	31	41	0	11	51	26	33	5	3	2	0	32	32	32	31	31	31	1	1	1	1086
Atad2	15	57927082	57966529	-	862	447	418	496	169	155	47	62	34	1441	1816	1670	1039	1263	1417	116	106	145	0	40	215	74	177	37	17	12	1	114	114	114	95	95	95	3	3	3	4095
Atad2b	12	4924515	5050853	+	908	475	434	531	187	169	63	85	50	1500	1892	1748	1139	1362	1534	146	130	181	2	41	226	70	191	37	22	16	0	111	111	111	104	104	104	1	1	1	4382
Atad3a	4	155115297	155135112	-	224	138	126	332	143	132	48	61	36	546	621	577	445	626	694	108	96	132	0	11	67	56	64	7	14	13	2	53	53	53	61	61	61	6	6	6	1776
Atad5	11	79903273	79947873	+	1177	607	568	662	212	200	45	45	34	2003	2532	2283	1403	1734	1921	79	65	95	0	41	329	103	222	47	6	20	1	96	96	96	78	78	78	2	2	2	5481
Atat1	17	36034686	36046980	-	167	116	113	257	125	120	25	40	19	362	412	391	361	481	518	84	73	99	0	2	25	30	42	10	9	5	0	44	44	44	49	49	49	7	7	7	1300
Atcay	10	80669477	80687245	-	123	72	65	228	106	94	34	29	16	375	423	409	279	370	425	54	58	73	0	3	24	19	50	7	4	5	3	45	45	45	43	43	43	0	0	0	1119
Ate1	7	137538072	137663475	-	306	156	144	264	89	86	23	22	17	635	757	685	450	587	648	38	29	45	0	28	112	43	81	23	3	13	2	48	48	48	52	52	52	0	0	0	1765
Atf1	15	100063170	100090390	+	130	87	86	121	50	45	21	20	15	272	309	288	200	264	290	37	35	44	0	6	28	24	31	10	2	5	1	21	21	21	19	19	19	0	0	0	810
Atf2	2	73656979	73701273	-	354	214	209	185	78	74	12	14	9	497	628	585	490	588	625	27	23	33	0	9	58	49	51	16	3	5	0	43	43	43	37	37	37	4	4	4	1604
Atf3	1	192995361	193001349	-	71	38	34	106	44	42	9	14	6	195	228	210	129	166	196	21	17	26	0	0	22	10	35	7	2	1	0	8	8	8	7	7	7	1	1	1	546
Atf4	15	80086729	80087890	+	161	82	79	190	75	71	16	15	12	344	417	372	294	387	423	27	24	32	0	6	54	14	36	4	1	5	0	3	3	3	5	5	5	0	0	0	1050
Atf5	7	52068217	52070536	-	93	77	71	203	106	105	13	17	10	201	213	204	288	367	392	35	30	39	0	4	19	14	32	8	2	3	1	4	4	4	4	4	4	0	0	0	852
Atf6	1	172640010	172797832	-	333	191	178	305	132	122	30	35	24	669	794	746	526	687	744	50	39	60	0	17	78	49	61	14	6	12	2	63	63	63	57	57	57	0	0	0	1971
Atf6b	17	34784159	34791642	+	216	163	149	465	236	225	49	64	41	594	645	620	637	849	913	103	81	117	0	2	41	48	65	12	6	13	0	66	66	66	67	67	67	3	3	3	2121
Atf7	15	102368606	102424150	-	225	144	143	184	96	88	13	22	11	373	449	415	378	450	492	39	32	45	0	5	40	23	39	5	4	2	0	35	35	35	35	35	35	2	2	2	1242
Atf7ip	6	136508292	136555414	+	730	425	423	514	234	224	90	84	68	1188	1480	1369	1184	1398	1519	126	118	159	0	13	126	74	140	29	12	26	1	58	58	58	46	46	46	0	0	0	3921
Atf7ip2	16	10201403	10242049	+	314	150	150	153	53	47	7	8	6	551	702	620	331	393	439	13	13	16	0	13	95	23	62	21	2	1	0	37	37	37	35	35	35	0	0	0	1400
Atg10	13	91076208	91348027	-	120	57	51	83	33	29	9	10	9	230	283	269	159	198	226	10	9	11	0	10	30	21	32	8	1	1	0	20	20	20	16	16	16	0	0	0	636
Atg101	15	101117430	101121103	+	42	25	23	162	78	72	18	20	12	234	249	231	143	212	238	38	32	46	0	2	22	15	30	10	2	6	0	4	4	4	4	4	4	0	0	0	657
Atg12	18	46894104	46901200	-	65	36	39	66	33	30	13	15	13	136	163	146	116	140	160	16	7	17	0	2	16	10	19	2	1	8	0	15	15	15	9	9	9	0	0	0	426
Atg13	2	91516543	91536143	-	233	123	126	233	118	109	20	21	13	484	586	541	405	482	533	35	40	49	0	8	50	20	58	16	7	1	0	57	57	57	55	55	55	0	0	0	1440
Atg14	14	48162512	48188081	-	186	119	116	265	100	92	44	41	24	506	571	522	350	491	544	86	81	108	0	2	54	35	59	14	4	12	2	37	37	37	33	33	33	2	2	2	1479
Atg16l1	1	89652775	89687884	+	295	159	155	320	144	133	33	38	21	617	741	692	465	626	696	83	69	100	0	12	65	52	68	9	6	15	1	70	70	70	67	67	67	7	7	7	1872
Atg16l2	7	108438361	108450541	-	199	134	118	415	183	167	43	51	31	572	633	595	469	703	771	98	86	115	0	4	58	68	66	14	5	9	0	65	65	65	70	70	70	1	1	1	1872
Atg2a	19	6241796	6261837	+	626	435	418	1318	652	617	98	121	57	1687	1870	1793	1583	2181	2370	273	233	329	0	8	102	138	206	52	19	36	4	146	146	146	158	158	158	8	8	8	5745
Atg2b	12	106855283	106923040	-	1011	582	560	999	406	381	137	130	98	2099	2480	2316	1626	2096	2310	220	202	267	0	48	234	122	245	56	11	36	3	165	165	165	161	161	161	2	2	2	6228
Atg3	16	45159213	45187854	+	196	87	93	110	39	34	11	10	7	339	435	393	250	284	337	17	13	19	0	13	49	19	56	8	0	5	2	45	45	45	43	43	43	0	0	0	945
Atg4a	X	137491501	137597857	+	221	110	112	171	63	58	8	7	6	433	534	488	298	389	443	16	15	18	0	10	54	41	58	9	0	2	0	51	51	51	45	45	45	0	0	0	1191
Atg4b	1	95651622	95684336	+	166	108	99	212	87	78	16	15	10	401	451	433	321	435	482	27	24	33	0	8	35	35	46	8	1	5	1	45	45	45	49	49	49	2	2	2	1182
Atg4c	4	98879327	98925255	+	282	139	137	151	55	51	25	27	21	506	634	575	341	407	453	38	35	45	0	15	76	28	58	16	3	4	0	41	41	41	31	31	31	0	0	0	1377
Atg4d	9	21069927	21077880	+	154	107	100	291	148	141	37	44	25	415	456	437	385	519	561	95	79	110	0	6	32	39	48	13	6	15	3	35	35	35	37	37	37	0	0	0	1425
Atg5	10	44005896	44082858	+	153	72	70	107	40	35	11	13	8	304	375	346	199	263	295	21	18	26	0	10	41	28	31	4	2	3	0	26	26	26	22	22	22	0	0	0	828
Atg7	6	114621165	114809041	+	293	176	161	434	200	186	41	34	22	736	848	793	596	801	870	71	68	90	0	5	75	48	77	22	4	14	4	76	76	76	66	66	66	2	2	2	2226
Atg9a	1	75178500	75186979	-	262	157	158	556	280	252	46	53	34	797	890	853	653	910	1012	120	99	136	0	12	48	77	96	22	6	20	2	51	51	51	46	46	46	3	3	3	2520
Atg9b	5	23891057	23897734	-	299	202	198	606	315	304	69	72	53	760	850	819	761	1065	1133	171	155	190	0	7	42	96	83	26	4	17	1	47	47	47	47	47	47	2	2	2	2769
Athl1	7	148128209	148132743	+	248	163	154	441	213	197	22	24	14	644	719	697	584	799	875	61	57	72	0	10	41	67	80	20	3	5	0	44	44	44	50	50	50	2	2	2	2073
Atic	1	71603830	71625245	+	296	176	172	257	117	111	55	49	39	572	678	620	489	603	651	77	77	96	0	14	76	26	52	10	4	10	1	58	58	58	62	62	62	0	0	0	1779
Atl1	12	71008946	71064325	+	264	145	142	283	102	87	23	24	14	620	727	670	389	537	607	45	43	58	0	12	72	44	77	22	6	7	2	48	48	48	55	55	55	1	1	1	1677
Atl2	17	80249499	80295366	-	327	179	172	276	99	92	32	37	21	675	803	749	437	590	656	64	57	85	0	20	81	48	72	13	10	12	0	55	55	55	52	52	52	1	1	1	1875
Atl3	19	7568821	7608526	+	325	153	166	231	87	82	14	19	11	586	736	663	417	537	596	31	29	40	0	22	82	43	67	13	7	4	1	52	52	52	48	48	48	0	0	0	1657
Atm	9	53247851	53342041	-	1854	865	841	1228	466	422	104	102	66	3419	4284	3910	2140	2765	3096	193	177	247	0	124	522	235	372	85	25	43	9	246	246	246	235	235	235	11	11	11	9201
Atmin	8	119467327	119481959	+	317	179	173	442	204	192	92	82	68	763	890	832	659	892	947	121	116	148	0	11	75	55	60	17	5	20	2	12	12	12	12	12	12	0	0	0	2457
Atn1	6	124693090	124699791	-	488	350	340	637	342	335	92	96	70	846	968	921	1210	1459	1527	187	164	217	0	16	73	56	102	41	9	28	1	33	33	33	29	29	29	2	2	2	3528
Atoh1	6	64679317	64680372	+	107	77	66	213	97	93	53	44	39	282	309	297	292	406	432	80	79	95	0	3	26	25	27	5	1	11	0	0	0	0	0	0	0	0	0	0	1056
Atoh7	10	62562904	62563353	+	16	16	12	94	48	46	41	37	31	107	106	105	104	155	162	73	65	82	0	1	6	12	7	2	0	12	1	0	0	0	0	0	0	0	0	0	450
Atoh8	6	72157144	72185158	-	91	63	58	181	95	88	67	68	55	253	279	258	248	322	345	111	101	125	0	2	28	13	25	9	2	11	0	8	8	8	8	8	8	0	0	0	969
Atox1	11	55264003	55274595	-	17	12	12	48	20	20	5	4	3	74	79	69	55	73	81	5	5	7	0	0	10	0	10	2	0	1	0	8	8	8	6	6	6	2	2	2	207
Atp10a	7	65913825	66084107	+	609	337	325	893	400	380	73	84	51	1534	1776	1662	1125	1564	1708	162	142	198	0	30	156	113	167	43	15	24	1	76	76	76	84	84	84	0	0	0	4527
Atp10b	11	42965117	43073403	+	602	370	347	844	378	345	49	56	25	1559	1773	1673	1128	1539	1696	111	105	146	0	18	141	115	170	46	14	13	3	78	78	78	88	88	88	2	2	2	4425
Atp10d	5	72594681	72688485	+	640	369	348	779	368	332	84	85	60	1516	1756	1656	1133	1465	1636	147	138	176	2	31	152	99	178	43	9	17	4	84	84	84	89	89	89	2	2	2	4410
Atp11a	8	12757314	12865147	+	400	243	216	759	331	300	103	84	60	1370	1506	1425	853	1239	1367	147	142	188	0	21	129	88	130	33	6	30	8	117	117	117	113	113	113	2	2	2	3735
Atp11b	3	35653306	35754108	+	772	408	409	387	158	141	19	25	10	1334	1658	1529	865	1038	1160	54	51	70	0	40	168	87	143	38	7	4	0	121	121	121	104	104	104	3	3	3	3528
Atp11c	X	57478908	57657006	-	775	361	371	383	161	145	12	26	10	1324	1680	1539	814	971	1098	55	49	68	0	58	189	73	138	27	11	3	0	120	120	120	108	108	108	0	0	0	3453
Atp12a	14	56984118	57006758	+	415	226	236	576	285	237	53	54	36	1148	1320	1211	751	1013	1135	91	85	107	0	17	116	69	98	24	2	7	3	91	91	91	83	83	83	2	2	2	3108
Atp13a1	8	72315154	72331428	+	338	221	219	840	425	395	88	95	56	1161	1271	1190	918	1294	1410	172	157	213	0	7	90	73	112	26	10	18	1	88	88	88	104	104	104	8	8	8	3603
Atp13a2	4	140542982	140562993	+	313	222	213	871	475	450	112	109	81	1054	1127	1073	974	1342	1433	188	178	219	0	10	77	93	97	26	7	19	5	102	102	102	123	123	123	3	3	3	3510
Atp13a3	16	30315790	30366971	-	773	395	415	436	184	157	36	38	27	1410	1748	1588	927	1115	1252	74	68	89	0	40	180	85	149	39	6	10	0	131	131	131	115	115	115	2	2	2	3750
Atp13a4	16	29396479	29541392	-	598	343	342	624	298	261	46	50	31	1368	1589	1474	956	1252	1382	77	69	99	0	34	150	95	125	32	7	11	0	120	120	120	118	118	118	2	2	2	3777
Atp13a5	16	29232689	29378623	-	558	312	300	637	288	256	51	47	32	1322	1545	1436	897	1205	1336	77	69	98	0	23	144	100	141	42	6	18	4	120	120	120	109	109	109	3	3	3	3651
Atp1a1	3	101380479	101408337	-	367	204	216	594	302	267	74	65	41	1071	1223	1130	777	1017	1141	124	121	159	0	11	92	56	108	19	6	18	4	81	81	81	82	82	82	9	9	9	3072
Atp1a2	1	174204832	174228023	-	309	198	203	665	342	296	69	69	39	1048	1151	1075	766	1041	1172	136	126	170	0	8	79	60	108	23	7	17	3	76	76	76	98	98	98	2	2	2	3063
Atp1a3	7	25763567	25790779	-	249	143	154	697	355	308	89	87	60	1057	1158	1079	732	1043	1160	154	134	184	0	5	73	58	89	19	3	25	2	78	78	78	96	96	96	2	2	2	3042
Atp1a4	1	174153929	174188165	-	409	211	225	580	289	245	67	69	46	1136	1318	1214	723	963	1092	115	107	139	0	16	106	62	113	28	4	10	1	79	79	79	86	86	86	3	3	3	3099
Atp1b1	1	166368407	166387988	-	98	46	46	189	76	63	24	19	14	352	399	360	187	283	323	39	34	46	0	5	44	20	37	10	3	13	6	20	20	20	20	20	20	0	0	0	915
Atp1b2	11	69414750	69418874	-	98	44	49	171	78	71	15	16	8	324	371	342	196	290	314	38	39	48	0	7	31	25	24	7	3	1	0	21	21	21	24	24	24	3	3	3	873
Atp1b3	9	96233943	96264573	-	155	81	81	118	37	33	13	14	9	309	368	332	194	264	294	24	21	31	0	15	51	18	29	3	3	5	0	24	24	24	22	22	22	2	2	2	837
Atp1b4	X	35669444	35686899	+	161	80	77	178	74	66	16	19	10	391	467	447	252	318	375	42	38	48	0	6	29	26	64	15	2	3	2	31	31	31	28	28	28	1	1	1	1071
Atp2a1	7	133590096	133606436	-	321	184	195	625	341	302	64	72	38	1000	1125	1032	775	1008	1129	139	120	172	0	12	94	49	100	18	9	20	2	79	79	79	83	83	83	6	6	6	2985
Atp2a2	5	122904300	122951694	-	477	280	290	530	260	226	54	53	30	1106	1286	1177	813	1033	1161	93	93	124	0	17	116	61	111	17	9	10	2	74	74	74	76	76	76	10	10	10	3149
Atp2a3	11	72774856	72805254	+	352	229	228	662	354	324	72	83	50	982	1088	1029	838	1098	1215	167	147	196	0	11	77	61	107	18	9	19	2	79	79	79	88	88	88	5	5	5	3130
Atp2b1	10	98431551	98485753	+	663	351	364	498	225	197	73	72	51	1320	1600	1456	915	1101	1251	115	114	145	0	32	163	66	153	31	10	12	2	80	80	80	66	66	66	4	4	4	3663
Atp2b2	6	113698531	113792324	-	303	179	184	786	400	344	120	106	70	1259	1372	1277	844	1181	1337	206	194	257	0	11	101	72	121	21	4	30	3	71	71	71	72	72	72	1	1	1	3597
Atp2b3	X	70768294	70815893	+	468	267	286	728	372	327	44	55	24	1246	1436	1318	965	1260	1419	122	110	151	0	11	110	77	138	24	10	11	1	74	74	74	78	78	78	0	0	0	3663
Atp2b4	1	135603268	135649858	-	519	288	308	706	346	296	71	78	44	1330	1549	1417	940	1237	1405	149	136	186	0	12	124	74	137	19	12	18	2	76	76	76	75	75	75	5	5	5	3807
Atp2c1	9	105315389	105423477	-	553	313	326	375	153	134	35	45	29	1031	1246	1127	745	913	1018	60	52	75	0	25	131	55	109	23	9	7	0	101	101	101	107	107	107	4	4	4	2869
Atp2c2	8	122224065	122281386	+	258	167	154	633	328	301	95	80	54	958	1044	982	706	972	1072	132	124	176	0	5	80	47	86	13	3	26	0	98	98	98	99	99	99	7	7	7	2835
Atp4a	7	31497270	31510203	+	322	188	206	651	323	288	89	86	55	1039	1160	1078	754	1048	1160	174	156	211	0	13	77	68	102	25	5	26	2	76	76	76	81	81	81	7	7	7	3105
Atp4b	8	13386626	13396753	-	81	39	41	201	86	82	14	11	6	323	356	327	213	325	344	25	23	32	0	9	36	24	27	12	1	6	2	21	21	21	27	27	27	0	0	0	885
Atp5a1	18	78012790	78021121	+	249	149	158	287	142	126	48	45	31	530	622	558	418	536	589	96	97	118	0	8	63	25	52	15	6	8	1	40	40	40	47	47	47	1	1	1	1662
Atp5b	10	127520383	127527175	+	255	148	151	263	137	121	37	40	28	488	585	534	456	554	615	58	51	71	0	10	58	25	53	8	5	9	1	32	32	32	38	38	38	2	2	2	1590
Atp5c1	2	9978427	10002030	-	138	72	80	153	73	61	12	14	8	332	391	347	218	280	314	26	23	32	0	7	43	13	31	9	2	3	0	34	34	34	30	30	30	0	0	0	897
Atp5d	10	79605211	79608290	+	56	37	38	101	56	53	25	22	19	136	154	147	137	176	189	41	40	46	0	1	7	8	14	4	0	4	1	10	10	10	14	14	14	0	0	0	507
Atp5e	2	174288004	174289497	-	15	9	9	29	12	10	6	7	5	60	66	57	32	48	53	9	6	11	0	0	9	4	5	2	1	3	0	4	4	4	4	4	4	0	0	0	159
Atp5f1	3	105745904	105762105	-	130	76	84	121	46	44	10	11	7	276	322	287	185	244	275	28	26	31	0	8	35	18	34	5	0	1	0	20	20	20	27	27	27	1	1	1	771
Atp5g1	11	95934418	95936339	-	51	36	40	85	49	47	4	6	2	125	138	125	125	159	168	11	10	14	0	2	11	6	8	1	1	0	0	12	12	12	12	12	12	0	0	0	411
Atp5g2	15	102493445	102498180	-	51	36	37	90	53	49	10	8	4	138	152	145	122	155	165	21	22	26	0	1	7	5	9	3	1	2	2	13	13	13	11	11	11	0	0	0	441
Atp5g3	2	73746650	73749050	-	86	58	57	59	32	26	5	6	3	133	155	143	129	149	164	11	11	15	0	4	17	5	13	3	2	1	0	15	15	15	13	13	13	0	0	0	426
Atp5h	11	115277062	115279821	-	59	27	29	100	36	34	4	3	2	186	216	192	112	171	189	6	6	8	0	2	24	16	21	5	0	1	0	18	18	18	14	14	14	0	0	0	486
Atp5j	16	84828203	84831737	-	59	34	31	46	19	18	2	3	0	124	146	134	80	102	112	5	5	8	0	3	18	7	12	3	1	0	0	8	8	8	8	8	8	0	0	0	327
Atp5j2	5	145944708	145952384	-	24	11	13	52	25	23	8	12	6	101	112	100	55	71	80	21	15	23	0	2	12	2	13	6	1	3	1	11	11	11	11	11	11	2	2	2	267
Atp5k	5	108862331	108863380	-	25	15	13	40	17	15	8	9	5	73	83	74	49	62	73	16	14	18	0	0	11	2	12	3	0	1	1	13	13	13	11	11	11	0	0	0	216
Atp5l	9	44721451	44728744	-	50	30	33	41	20	16	9	8	6	109	127	112	77	99	109	14	12	17	0	2	14	8	7	1	1	4	1	7	7	7	7	7	7	2	2	2	312
Atp5o	16	91925523	91931800	-	77	50	50	127	62	55	18	19	14	224	248	227	150	208	226	34	30	38	0	3	24	7	14	3	2	5	2	21	21	21	27	27	27	0	0	0	642
Atp5s	12	70838942	70844820	+	118	52	52	85	29	27	4	6	3	230	288	257	133	183	202	12	11	15	0	8	39	16	22	5	2	1	0	12	12	12	12	12	12	0	0	0	603
Atp5sl	7	26404462	26409911	+	77	45	38	186	85	75	14	18	12	257	287	269	195	291	323	34	30	38	0	2	27	25	30	8	2	2	0	22	22	22	16	16	16	6	6	6	792
Atp6ap1	X	71542518	71549345	+	187	123	123	268	137	127	20	19	12	465	520	498	366	507	535	44	41	52	0	9	31	37	27	9	2	6	2	38	38	38	30	30	30	4	4	4	1392
Atp6ap1l	13	91023156	91044897	-	151	75	75	183	70	62	18	20	13	383	451	424	207	316	345	37	31	43	0	8	35	28	32	11	1	5	0	24	24	24	20	20	20	4	4	4	1011
Atp6ap2	X	12165022	12192999	+	185	101	100	165	76	69	16	16	9	378	448	420	253	330	357	33	31	43	0	14	43	17	29	9	3	5	0	35	35	35	28	28	28	1	1	1	1053
Atp6v0a1	11	100873135	100923719	+	305	151	153	487	222	188	68	70	42	953	1095	1035	545	775	882	110	101	144	0	12	70	57	92	19	10	17	2	80	80	80	78	78	78	10	10	10	2538
Atp6v0a2	5	125079755	125202174	+	252	145	136	562	249	227	67	55	42	954	1049	998	572	833	937	105	102	131	0	12	72	52	104	22	4	19	3	74	74	74	67	67	67	11	11	11	2571
Atp6v0a4	6	37998990	38044054	-	316	166	169	478	211	179	46	37	23	956	1092	1021	562	796	906	73	76	100	0	14	82	63	96	18	5	11	1	78	78	78	64	64	64	10	10	10	2502
Atp6v0b	4	117557220	117559841	-	72	35	43	118	77	65	14	14	11	216	251	231	167	201	225	17	16	21	0	2	14	10	17	5	1	2	0	26	26	26	30	30	30	0	0	0	618
Atp6v0c	17	24301371	24306229	-	48	35	34	90	64	53	18	15	8	152	163	160	132	156	170	21	19	30	0	2	6	3	5	2	1	6	2	6	6	6	8	8	8	2	2	2	468
Atp6v0d1	8	108048803	108089812	-	115	60	63	225	83	73	28	28	19	391	439	408	225	334	376	53	49	63	0	7	35	15	48	16	1	5	0	25	25	25	25	25	25	6	6	6	1056
Atp6v0d2	4	19805366	19849644	-	172	83	81	182	65	61	12	11	6	403	477	442	241	322	365	24	26	32	0	15	52	14	50	11	2	1	0	30	30	30	24	24	24	2	2	2	1053
Atp6v0e	17	26813420	26832393	+	32	17	19	43	25	21	5	3	1	89	102	93	55	77	86	7	9	11	0	2	9	12	8	3	0	0	0	9	9	9	7	7	7	0	0	0	246
Atp6v0e2	6	48487750	48490132	+	20	11	11	54	37	31	6	4	1	85	94	90	56	80	90	10	11	14	0	0	4	12	5	1	0	1	1	7	7	7	8	8	8	1	1	1	246
Atp6v1a	16	44087537	44116981	-	278	162	162	299	144	124	37	38	27	637	738	682	497	613	686	69	61	82	0	15	71	30	69	16	4	11	1	49	49	49	48	48	48	7	7	7	1854
Atp6v1b1	6	83693079	83708487	+	158	87	94	325	172	151	38	40	25	520	584	548	385	519	577	78	67	94	0	7	36	29	48	11	6	15	3	52	52	52	50	50	50	2	2	2	1542
Atp6v1b2	8	71612692	71636468	+	247	133	140	242	123	106	36	42	20	514	614	566	391	479	537	70	65	94	0	14	55	23	54	13	10	9	2	53	53	53	47	47	47	4	4	4	1536
Atp6v1c1	15	38602644	38621462	+	187	91	91	186	59	56	24	23	16	449	534	479	236	353	384	34	32	44	0	11	66	28	38	10	2	5	0	42	42	42	41	41	41	5	5	5	1149
Atp6v1c2	12	17291665	17330272	-	168	93	89	255	112	110	30	27	15	480	546	497	304	431	464	48	42	65	0	10	62	24	40	9	2	11	0	54	54	54	48	48	48	2	2	2	1314
Atp6v1d	12	79944456	79962446	-	127	63	63	128	58	49	5	14	3	274	330	295	168	214	253	25	18	33	0	8	43	8	32	2	6	4	0	31	31	31	33	33	33	0	0	0	744
Atp6v1e1	6	120745720	120772638	-	102	47	48	119	45	42	8	8	5	261	314	281	146	214	239	21	20	24	0	2	34	20	26	4	1	2	1	33	33	33	31	31	31	0	0	0	681
Atp6v1e2	17	87343628	87344308	-	63	31	29	154	63	56	14	16	9	259	289	263	137	220	251	30	27	37	0	2	30	19	27	3	2	3	0	0	0	0	0	0	0	0	0	0	681
Atp6v1f	6	29417817	29420268	+	34	22	21	79	35	30	12	10	6	128	140	133	81	119	132	20	19	25	0	0	8	3	9	1	0	3	1	3	3	3	5	5	5	0	0	0	360
Atp6v1g1	4	63205952	63211152	+	27	10	8	84	31	28	11	14	9	123	140	128	71	117	135	26	18	29	0	0	14	11	18	3	1	6	0	5	5	5	7	7	7	4	4	4	357
Atp6v1g2	17	35373709	35374743	+	27	20	14	83	34	33	6	13	6	107	113	110	86	142	156	23	17	24	0	1	10	21	14	1	1	0	0	5	5	5	9	9	9	2	2	2	357
Atp6v1g3	1	140170343	140184537	+	39	22	18	72	19	17	6	4	3	141	158	140	74	122	138	9	9	13	0	0	22	12	17	3	1	3	0	10	10	10	6	6	6	0	0	0	357
Atp6v1h	1	5074532	5152246	+	277	129	132	190	68	59	12	18	8	539	672	614	329	445	500	44	39	50	0	15	70	56	62	16	2	1	0	48	48	48	45	45	45	3	3	3	1452
Atp7a	X	103265127	103319954	+	868	479	524	599	294	271	40	50	24	1619	1982	1790	1187	1390	1543	84	78	110	0	26	173	69	171	41	10	6	0	86	86	86	80	80	80	2	2	2	4479
Atp7b	8	23105123	23170527	-	524	307	306	837	467	419	119	99	67	1478	1678	1556	1175	1510	1657	162	159	212	0	17	140	88	123	24	3	26	5	88	88	88	72	72	72	0	0	0	4389
Atp8a1	5	68013838	68238449	-	531	284	279	580	264	237	90	85	61	1334	1549	1440	813	1090	1214	124	110	157	0	32	146	89	128	31	6	25	2	148	148	148	141	141	141	7	7	7	3569
Atp8a2	14	60266664	60705519	-	453	255	244	633	285	244	93	78	51	1273	1447	1343	770	1074	1203	132	130	179	0	24	139	81	125	37	9	26	4	137	137	137	128	128	128	15	15	15	3447
Atp8b1	18	64690994	64765032	-	523	243	239	664	301	256	90	91	55	1420	1673	1557	796	1105	1251	162	150	204	0	27	147	88	142	41	10	21	3	107	107	107	93	93	93	8	8	8	3756
Atp8b2	3	89745075	89765027	-	357	192	192	797	380	343	69	63	39	1290	1440	1353	819	1204	1325	146	139	180	0	15	102	85	117	33	7	20	3	102	102	102	98	98	98	8	8	8	3573
Atp8b3	10	79982614	79999549	-	367	194	188	915	419	375	100	90	65	1456	1615	1510	873	1345	1483	178	174	214	0	14	125	108	132	38	8	22	7	99	99	99	104	104	104	5	5	5	4008
Atp8b4	2	126148546	126315146	-	613	297	300	547	238	215	62	60	38	1334	1608	1487	823	1089	1212	111	98	138	0	42	160	83	126	26	9	24	6	105	105	105	96	96	96	7	7	7	3585
Atp8b5	4	43284132	43385881	+	435	220	209	715	324	291	63	54	34	1378	1567	1471	767	1109	1230	104	104	134	0	26	133	78	127	39	9	18	8	108	108	108	103	103	103	5	5	5	3552
Atp9a	2	168460272	168567601	-	255	157	151	740	357	321	99	98	69	1108	1196	1131	708	1056	1172	183	163	213	0	10	81	76	112	32	6	27	6	99	99	99	120	120	120	5	5	5	3178
Atp9b	18	80932752	81130678	-	530	301	291	585	269	243	55	65	40	1211	1418	1325	855	1113	1232	115	102	137	0	22	125	77	135	42	10	13	3	110	110	110	119	119	119	3	3	3	3441
Atpaf1	4	115457584	115483801	+	134	76	75	184	76	72	36	34	26	338	389	359	255	352	391	65	60	75	0	7	38	29	40	5	3	10	3	36	36	36	28	28	28	0	0	0	1047
Atpaf2	11	60214903	60230412	-	101	65	60	188	88	81	13	18	7	296	328	310	220	320	353	38	33	46	0	4	27	35	35	9	3	3	1	29	29	29	27	27	27	0	0	0	897
Atpif1	4	132086597	132089483	-	46	22	23	50	20	18	11	15	8	106	130	116	68	93	107	25	19	32	0	0	13	8	13	1	4	6	0	6	6	6	5	5	5	5	5	5	321
Atr	9	95758144	95852043	+	1754	831	824	921	346	312	58	74	38	2912	3708	3385	1927	2395	2665	143	136	185	0	127	457	185	292	56	23	14	1	183	183	183	181	181	181	3	3	3	7926
Atraid	5	31351046	31356740	+	109	72	72	118	48	45	12	13	9	216	250	230	184	249	267	23	20	27	0	2	24	18	23	6	1	3	0	26	26	26	26	26	26	0	0	0	672
Atrip	9	108962355	108976518	-	382	222	208	407	169	165	46	46	36	737	888	825	653	860	933	70	69	83	0	9	86	56	87	18	4	5	1	49	49	49	47	47	47	0	0	0	2358
Atrn	2	130732297	130851677	+	644	341	333	691	286	264	94	94	67	1453	1719	1587	1123	1468	1624	156	139	189	0	37	177	113	173	39	10	27	4	115	115	115	101	101	101	8	8	8	4287
Atrnl1	19	57685844	58205704	+	662	352	340	615	269	248	95	71	50	1455	1718	1597	1038	1351	1492	139	138	183	0	47	180	122	155	35	8	33	9	113	113	113	100	100	100	7	7	7	4137
Atrx	X	102995514	103124458	-	1634	774	730	797	258	236	57	60	36	2755	3543	3174	1896	2198	2526	128	123	164	0	72	485	146	383	77	15	17	0	138	138	138	131	131	131	3	3	3	7431
Atxn1	13	45652424	45663786	-	257	174	166	489	253	236	81	73	58	710	782	744	692	915	979	109	99	132	0	11	57	55	68	21	4	22	4	6	6	6	6	6	6	0	0	0	2400
Atxn10	15	85166895	85293353	+	208	92	99	260	113	100	30	34	22	526	636	585	316	434	492	56	51	68	0	6	50	25	54	9	4	5	0	43	43	43	37	37	37	4	4	4	1428
Atxn1l	8	112255465	112257528	-	327	216	211	352	171	165	30	42	25	577	674	645	649	812	876	64	55	77	0	14	48	54	72	14	8	5	0	0	0	0	0	0	0	0	0	0	2064
Atxn2	5	122161645	122264375	+	608	389	366	508	250	245	162	164	142	1046	1239	1185	1192	1441	1515	247	220	269	0	26	103	92	101	32	3	28	1	92	92	92	95	95	95	4	4	4	3861
Atxn2l	7	133635680	133646706	-	476	315	313	513	274	264	74	83	57	842	988	929	1015	1233	1315	137	126	161	0	15	76	81	102	30	9	11	2	83	83	83	87	87	87	6	6	6	3150
Atxn3	12	103161317	103196367	-	215	105	96	138	45	42	12	12	6	369	467	443	263	333	383	31	31	40	0	12	45	35	58	11	3	3	0	44	44	44	36	36	36	0	0	0	1072
Atxn7	14	14845598	14935838	+	407	252	233	412	203	195	65	76	57	772	912	839	776	960	1021	118	93	129	0	15	107	48	73	20	3	17	0	41	41	41	37	37	37	2	2	2	2604
Atxn7l1	12	33832600	34052926	+	384	251	234	431	214	206	77	70	58	827	947	872	782	964	1019	113	104	136	0	13	105	37	72	25	4	20	0	36	36	36	30	30	30	6	6	6	2661
Atxn7l2	3	108005277	108013389	-	286	200	190	439	223	218	41	57	30	621	700	633	735	901	974	105	85	123	0	7	84	27	77	9	8	12	1	38	38	38	34	34	34	8	8	8	2265
Atxn7l3	11	102152969	102156313	-	148	75	75	195	71	65	17	23	11	381	446	404	254	360	398	42	37	51	0	8	50	22	40	8	3	2	0	41	41	41	43	43	43	8	8	8	1065
Atxn7l3b	10	112365485	112365778	-	22	11	12	68	29	27	12	10	8	95	105	98	71	98	114	18	19	22	0	1	7	5	17	3	0	1	0	0	0	0	0	0	0	0	0	0	294
Auh	13	52930843	53025010	-	144	86	82	149	79	72	33	38	28	282	332	301	268	315	348	52	47	62	0	8	43	9	32	6	5	5	0	35	35	35	37	37	37	0	0	0	945
Aup1	6	83004690	83007528	+	158	107	93	257	139	137	42	49	34	378	425	409	353	476	506	85	77	99	0	4	34	37	32	4	7	8	1	40	40	40	43	43	43	5	5	5	1320
Aurka	2	172182296	172195955	-	183	120	109	223	88	82	26	26	16	416	471	430	317	437	479	53	45	64	0	8	60	32	47	11	1	9	0	30	30	30	29	29	29	5	5	5	1254
Aurkaip1	4	155206125	155207101	+	73	50	43	130	56	51	6	12	4	192	213	194	143	215	236	33	27	37	0	2	28	20	22	6	3	3	1	9	9	9	7	7	7	0	0	0	603
Aurkb	11	68859463	68864563	+	103	62	62	227	96	89	29	30	18	357	393	361	230	352	388	58	49	67	0	5	37	30	39	10	1	9	3	28	28	28	24	24	24	4	4	4	1038
Aurkc	7	6948154	6955656	+	115	73	65	202	86	77	8	12	4	332	368	346	228	319	362	34	31	40	0	6	36	24	49	15	2	1	0	19	19	19	19	19	19	2	2	2	948
Auts2	5	131915306	133017693	-	0	0	0	0	0	0	0	0	0	0	0	0	0	0	0	0	0	0	0	0	0	0	0	0	0	0	0	76	76	76	62	62	62	2	2	2	3785
Aven	2	112333148	112471051	+	176	104	96	165	82	79	23	37	17	280	346	332	315	364	420	68	53	80	0	6	28	26	60	7	7	8	1	21	21	21	22	22	22	1	1	1	1063
Avil	10	126440441	126457619	+	240	143	137	516	235	211	74	55	38	850	939	877	580	854	944	113	114	147	0	8	76	79	86	20	5	23	7	68	68	68	70	70	70	6	6	6	2460
Avl9	6	56665116	56707381	+	377	194	193	270	116	107	25	26	15	657	816	761	520	646	712	45	45	61	0	24	80	47	75	18	6	5	0	59	59	59	61	61	61	0	0	0	1950
Avp	2	130406413	130408277	-	25	23	18	118	57	54	35	24	20	138	140	137	128	177	196	53	52	68	0	0	8	7	19	3	0	12	0	7	7	7	7	7	7	2	2	2	507
Avpi1	19	42198179	42199506	-	41	37	29	94	45	41	8	11	6	117	121	120	121	180	191	26	21	28	0	0	9	19	9	2	0	2	0	4	4	4	4	4	4	0	0	0	429
Avpr1a	10	121885861	121889416	+	113	61	62	247	131	117	60	55	43	424	472	446	277	411	441	99	101	120	0	4	29	44	26	10	5	8	1	4	4	4	2	2	2	2	2	2	1272
Avpr1b	1	133496318	133506322	+	128	89	87	290	156	142	18	23	15	404	439	421	335	476	512	46	40	53	0	4	24	38	31	9	4	5	0	4	4	4	3	3	3	1	1	1	1266
Avpr2	X	71137583	71139213	+	175	122	118	248	143	136	14	20	9	339	374	366	359	447	473	55	48	61	0	5	24	37	34	7	3	5	1	14	14	14	14	14	14	0	0	0	1116
Awat1	X	97767676	97773227	+	124	69	72	204	86	77	11	10	6	359	406	374	229	344	377	25	23	29	0	8	37	32	35	11	0	3	1	25	25	25	23	23	23	0	0	0	987
Awat2	X	97598125	97607874	-	132	79	80	188	95	89	8	9	6	361	406	370	255	352	373	24	23	28	0	8	43	29	25	10	2	2	0	23	23	23	25	25	25	0	0	0	1002
Axin1	17	26279629	26332006	+	367	212	186	497	222	207	27	38	19	812	956	895	756	972	1076	86	69	98	0	11	98	54	113	24	5	11	1	33	33	33	37	37	37	2	2	2	2607
Axin2	11	108784602	108810709	+	296	162	141	498	228	220	73	65	44	777	896	834	694	923	1007	126	116	157	0	15	98	53	94	18	3	21	1	34	34	34	33	33	33	5	5	5	2523
Axl	7	26543681	26573497	-	330	207	198	534	281	267	46	56	29	790	903	856	764	992	1091	110	98	134	0	10	66	82	107	22	8	10	1	72	72	72	79	79	79	1	1	1	2667
Aym1	5	113786537	113786674	+	29	21	19	20	7	7	1	2	1	37	44	41	41	48	52	7	6	7	0	1	6	0	6	2	0	0	0	0	0	0	0	0	0	0	0	0	138
Azgp1	5	138422788	138431109	+	125	83	71	172	67	60	9	7	3	332	368	355	236	333	370	14	12	21	0	6	31	30	38	8	3	7	2	11	11	11	13	13	13	0	0	0	924
Azi2	9	117956536	117978222	+	256	139	120	210	65	58	12	11	9	462	569	525	342	458	511	16	16	21	0	11	74	31	60	14	2	3	0	20	20	20	26	26	26	2	2	2	1339
Azin1	15	38420116	38431260	-	292	132	149	144	49	45	13	11	8	515	659	599	348	403	457	14	16	20	0	15	58	23	60	10	1	1	0	44	44	44	36	36	36	0	0	0	1347
Azin2	4	128608179	128638711	-	137	79	74	316	149	142	38	33	25	442	492	461	377	528	570	50	46	64	0	8	44	29	44	9	2	11	1	34	34	34	32	32	32	2	2	2	1396
B020004C17Rik	14	57634094	57636256	+	115	75	62	108	45	41	7	7	5	220	253	248	202	271	290	17	14	19	0	7	25	27	21	6	0	3	0	12	12	12	12	12	12	0	0	0	699
B020004J07Rik	4	101507976	101510717	-	210	114	104	276	99	92	13	14	9	556	640	586	315	486	525	20	20	27	0	12	76	35	41	9	3	2	0	9	9	9	7	7	7	0	0	0	1431
B020031M17Rik	Un_random	2889797	2890318	-	0	0	0	0	0	0	0	0	0	0	0	0	0	0	0	0	0	0	0	0	0	0	0	0	0	0	0	0	0	0	0	0	0	0	0	0	522
B230118H07Rik	2	101402347	101450813	-	141	73	70	89	33	31	9	7	6	274	337	321	190	222	258	13	11	16	0	5	24	16	40	6	0	4	0	22	22	22	18	18	18	0	0	0	735
B230216G23Rik	6	142361961	142367091	+	53	34	30	65	32	32	7	7	4	104	122	115	97	128	138	17	18	22	0	1	12	9	11	1	2	1	0	20	20	20	16	16	16	4	4	4	357
B230217C12Rik	11	97702094	97703588	+	57	39	33	73	34	32	15	11	10	117	132	133	131	164	178	17	16	22	0	3	8	7	13	1	0	5	0	7	7	7	8	8	8	1	1	1	420
B230219D22Rik	13	55800437	55801003	+	100	60	54	78	38	38	9	10	6	174	211	190	177	207	219	17	16	22	0	3	30	7	17	5	2	2	0	0	0	0	0	0	0	0	0	0	567
B2m	2	121973474	121977396	+	44	24	26	63	28	25	10	8	7	136	154	142	79	111	121	15	14	17	0	2	12	9	12	5	1	4	2	9	9	9	7	7	7	0	0	0	360
B3galnt1	3	69378853	69379848	-	134	57	55	191	81	73	17	13	11	398	459	428	199	300	327	29	28	34	0	16	49	25	34	15	0	5	1	0	0	0	0	0	0	0	0	0	996
B3galnt2	13	14047072	14089300	+	249	128	116	238	110	105	27	27	14	511	615	584	384	510	557	44	47	63	0	17	60	52	54	12	7	4	1	45	45	45	41	41	41	2	2	2	1515
B3galt1	2	67956000	67956980	+	131	70	64	170	79	67	16	14	9	388	443	410	221	304	331	30	28	36	0	6	45	20	28	13	2	6	3	0	0	0	0	0	0	0	0	0	981
B3galt2	1	145493258	145494526	+	257	136	130	162	55	49	7	13	4	472	571	531	300	398	435	29	25	36	0	22	68	35	44	13	4	2	0	0	0	0	0	0	0	0	0	0	1269
B3galt4	17	34087092	34088207	-	127	83	72	244	136	127	20	24	15	330	369	351	307	414	452	47	38	52	0	5	34	37	38	9	1	6	1	0	0	0	0	0	0	0	0	0	1116
B3galt5	16	96536776	96537702	+	93	51	49	186	72	66	30	21	19	357	395	366	188	300	325	44	47	53	0	4	35	26	28	9	0	6	2	0	0	0	0	0	0	0	0	0	927
B3galt6	4	155365748	155366725	-	69	41	40	209	105	104	67	61	50	253	276	261	205	312	333	139	130	156	0	5	21	31	28	8	2	17	2	0	0	0	0	0	0	0	0	0	978
B3gat1	9	26559364	26565364	+	107	77	71	204	105	98	28	37	22	305	333	319	255	345	375	74	70	85	0	2	22	23	32	9	6	1	1	14	14	14	10	10	10	0	0	0	1005
B3gat2	1	23769474	23852026	+	96	56	54	196	102	94	42	44	33	292	329	311	214	318	343	96	91	109	0	3	23	32	22	5	4	7	0	12	12	12	12	12	12	0	0	0	975
B3gat3	19	8995057	9001324	+	124	86	84	209	107	106	21	28	14	273	309	289	282	390	416	57	49	66	0	2	24	35	29	4	4	5	2	14	14	14	16	16	16	2	2	2	1008
B3glct	5	150480912	150562181	+	223	105	99	238	98	85	45	40	32	512	614	565	356	477	531	57	57	70	0	16	71	34	53	12	2	7	2	54	54	54	56	56	56	2	2	2	1470
B3gnt1	19	5038977	5040498	+	128	67	60	268	127	122	46	42	31	396	445	430	285	416	456	84	78	101	0	12	34	32	42	7	6	16	4	3	3	3	5	5	5	0	0	0	1248
B3gnt2	11	22735993	22737186	-	175	83	77	213	80	72	20	23	16	459	540	492	263	385	418	34	30	40	0	11	65	25	36	11	2	3	0	0	0	0	0	0	0	0	0	0	1194
B3gnt3	8	74216503	74217782	-	69	47	43	260	126	121	66	55	46	333	353	341	235	373	391	121	124	142	0	2	18	29	25	12	3	11	2	4	4	4	4	4	4	0	0	0	1119
B3gnt4	5	123960583	123961635	+	111	73	67	242	111	105	14	15	8	342	374	356	268	400	430	39	38	47	0	6	30	31	30	6	3	3	1	0	0	0	0	0	0	0	0	0	1053
B3gnt5	16	19769126	19770256	+	210	106	103	152	59	50	6	7	3	453	541	502	260	351	379	11	11	17	0	16	58	33	35	16	3	2	0	0	0	0	0	0	0	0	0	0	1131
B3gnt6	7	105342086	105343261	-	74	48	45	273	127	123	71	55	49	340	363	351	258	416	434	123	121	143	0	3	18	34	22	8	0	18	2	0	0	0	0	0	0	0	0	0	1176
B3gnt7	1	88200119	88202802	+	135	70	72	253	123	114	21	30	16	402	458	426	286	423	452	55	43	63	0	9	39	35	28	8	4	7	1	4	4	4	4	4	4	0	0	0	1194
B3gnt8	7	26413166	26414335	+	135	89	85	266	138	133	17	24	15	322	361	346	324	459	491	56	44	59	0	7	26	46	39	12	1	6	0	0	0	0	0	0	0	0	0	0	1170
B3gnt9	8	107777455	107778654	-	148	104	100	205	110	107	61	62	47	310	351	336	315	419	438	120	115	138	0	3	22	31	22	6	7	11	3	0	0	0	0	0	0	0	0	0	1200
B3gntl1	11	121480962	121534346	-	129	77	69	206	89	77	29	25	18	366	413	390	256	370	412	49	46	60	0	5	36	34	37	7	2	9	2	45	45	45	43	43	43	0	0	0	1074
B430306N03Rik	17	48455753	48463510	+	105	73	64	177	79	69	14	13	9	313	338	320	209	309	333	20	20	27	0	7	34	27	25	11	2	3	0	20	20	20	18	18	18	2	2	2	870
B4galnt1	10	126602953	126608889	+	188	134	125	366	190	182	57	64	39	507	557	539	438	599	642	130	112	148	0	4	31	38	53	18	3	14	3	31	31	31	40	40	40	1	1	1	1733
B4galnt2	11	95727385	95776144	-	208	120	110	299	139	128	21	17	11	550	628	584	381	533	572	33	33	45	0	10	64	34	42	14	4	8	2	37	37	37	41	41	41	2	2	2	1533
B4galnt3	6	120153828	120244577	-	312	186	161	660	306	285	44	61	31	964	1077	1038	730	1084	1187	140	122	158	0	13	77	102	102	20	6	7	1	76	76	76	72	72	72	4	4	4	2961
B4galnt4	7	148247173	148258018	+	352	228	212	639	292	279	80	95	60	915	1029	984	813	1124	1232	208	176	237	0	10	71	83	119	24	12	29	3	72	72	72	70	70	70	10	10	10	3105
B4galt1	4	40754218	40800838	-	159	86	84	205	96	87	49	51	39	385	446	413	283	386	416	89	83	100	0	12	47	25	31	10	2	6	1	19	19	19	19	19	19	2	2	2	1200
B4galt2	4	117546458	117554223	-	106	58	56	243	131	120	28	35	17	352	393	377	276	384	412	76	65	90	0	7	25	22	26	9	4	8	1	18	18	18	18	18	18	4	4	4	1110
B4galt3	1	173201874	173206510	+	165	111	105	220	116	113	27	31	14	335	379	366	336	420	447	75	72	93	0	10	29	21	41	17	6	5	1	18	18	18	22	22	22	0	0	0	1188
B4galt4	16	38752260	38768143	+	120	58	48	214	96	88	20	19	11	378	430	399	239	343	379	35	34	46	0	10	51	23	37	9	3	5	1	19	19	19	18	18	18	3	3	3	1035
B4galt5	2	167126836	167174532	-	116	64	58	243	114	109	37	36	22	406	451	434	259	385	409	72	63	87	0	7	30	28	31	12	3	13	3	32	32	32	32	32	32	0	0	0	1167
B4galt6	18	20846822	20903968	-	168	75	74	188	90	82	24	30	16	433	510	481	256	338	374	53	42	60	0	16	46	23	39	11	1	6	2	29	29	29	29	29	29	6	6	6	1149
B4galt7	13	55701504	55710735	+	90	51	46	230	115	109	14	20	10	312	348	335	250	358	395	53	44	58	0	3	21	31	38	7	1	4	0	19	19	19	21	21	21	0	0	0	984
B630005N14Rik	6	13578471	13627833	-	220	100	101	166	69	64	26	29	18	421	522	479	291	368	413	53	48	65	0	19	61	27	47	7	5	7	1	16	16	16	16	16	16	0	0	0	1212
B930041F14Rik	4	155068610	155069281	+	37	27	26	141	75	72	62	54	50	162	171	167	147	209	225	105	101	118	0	1	6	14	18	5	1	13	0	0	0	0	0	0	0	0	0	0	672
B9d1	11	61318711	61326296	+	80	49	49	113	61	58	8	12	5	196	221	212	170	225	242	22	19	27	0	6	15	21	18	4	2	1	0	20	20	20	24	24	24	4	4	4	615
B9d2	7	26466406	26471313	+	56	42	41	104	53	50	14	11	6	149	161	158	147	209	222	28	32	38	0	2	6	25	14	4	2	1	0	7	7	7	9	9	9	0	0	0	528
BB287469	12	88962550	89058203	+	184	78	68	102	36	30	2	4	0	340	436	396	212	244	294	8	8	12	0	10	60	14	48	4	2	0	0	0	0	0	0	0	0	0	0	0	870
BC003331	1	152209951	152237464	-	295	155	150	146	65	58	11	11	6	491	619	567	340	395	450	22	21	29	0	12	69	33	59	11	3	4	1	52	52	52	44	44	44	0	0	0	1344
BC003965	17	25321554	25322043	+	37	25	21	78	39	37	22	23	17	105	117	114	110	147	167	37	34	42	0	0	7	18	20	2	1	3	1	3	3	3	5	5	5	0	0	0	411
BC004004	17	29419024	29438395	+	158	90	88	179	75	66	18	19	14	360	418	385	265	360	399	29	22	34	0	10	45	34	43	13	1	7	0	24	24	24	24	24	24	0	0	0	1047
BC005537	13	24895250	24904631	+	110	57	56	114	39	37	7	7	1	269	319	290	146	217	237	20	17	26	0	3	33	20	24	6	1	4	1	15	15	15	17	17	17	0	0	0	690
BC005561	5	104946633	104951402	+	1076	467	458	520	171	148	22	38	17	1848	2385	2121	1135	1344	1540	66	53	84	0	72	345	86	226	53	14	11	1	0	0	0	0	0	0	0	0	0	4770
BC005624	2	30828730	30837380	-	98	52	50	185	74	70	11	21	7	309	351	317	205	281	326	45	33	53	0	4	40	10	45	4	4	6	0	31	31	31	27	27	27	6	6	6	870
BC016579	16	45628419	45654154	-	99	45	45	102	41	37	17	17	12	247	296	276	153	192	227	24	21	30	0	5	25	11	33	2	1	4	0	20	20	20	20	20	20	0	0	0	657
[truncated: 18,619 more rows]
